# Supplementary material for: Thalamocortical feedback selectively controls pyramidal neuron excitability
Source: Nat Commun. 2025 Jul 1;16:5663. doi: 10.1038/s41467-025-60835-w (PMC12215560; doi:10.1038/s41467-025-60835-w)
Supplement: Supplementary file 4 — Source data [file 41467_2025_60835_MOESM4_ESM.zip]

Archive with 85 entries (60 files):
- Source data/
- Source data/ED Fig 1/
- Source data/ED Fig 1/ED Fig 1bc.xlsx
- Source data/ED Fig 1/ED Fig 1e.xlsx
- Source data/ED Fig 10/
- Source data/ED Fig 10/ED Fig 10c.xlsx
- Source data/ED Fig 11/
- Source data/ED Fig 11/ED Fig 11c.xlsx
- Source data/ED Fig 12/
- Source data/ED Fig 12/ED Fig 12b.xlsx
- Source data/ED Fig 12/ED Fig 12c.xlsx
- Source data/ED Fig 12/ED Fig 12e.xlsx
- Source data/ED Fig 13/
- Source data/ED Fig 13/ED Fig 13ad.xlsx
- Source data/ED Fig 13/ED Fig 13b.xlsx
- Source data/ED Fig 14/
- Source data/ED Fig 14/ED Fig 14bc.xlsx
- Source data/ED Fig 15/
- Source data/ED Fig 15/ED Fig 15a.xlsx
- Source data/ED Fig 15/ED Fig 15b.xlsx
- Source data/ED Fig 15/ED Fig 15c.xlsx
- Source data/ED Fig 15/ED Fig 15d.xlsx
- Source data/ED Fig 16/
- Source data/ED Fig 16/ED Fig 16a.xlsx
- Source data/ED Fig 16/ED Fig 16b.xlsx
- Source data/ED Fig 17/
- Source data/ED Fig 17/ED Fig 17.xlsx
- Source data/ED Fig 2/
- Source data/ED Fig 2/ED Fig 2b.xlsx
- Source data/ED Fig 2/ED Fig 2c.xlsx
- Source data/ED Fig 2/ED Fig 2d.xlsx
- Source data/ED Fig 3/
- Source data/ED Fig 3/EDFig3b.xlsx
- Source data/ED Fig 4/
- Source data/ED Fig 4/ED Fig 4c.xlsx
- Source data/ED Fig 5/
- Source data/ED Fig 5/ED Fig 5c.xlsx
- Source data/ED Fig 5/ED Fig 5g.xlsx
- Source data/ED Fig 6/
- Source data/ED Fig 6/ED Fig 6ab.xlsx
- Source data/ED Fig 7/
- Source data/ED Fig 7/ED Fig7cd.xlsx
- Source data/ED Fig 8/
- Source data/ED Fig 8/ED Fig 8b.xlsx
- Source data/ED Fig 9/
- Source data/ED Fig 9/ED Fig 9a.xlsx
- Source data/ED Fig 9/ED Fig 9cdefgh.xlsx
- Source data/Fig 1/
- Source data/Fig 1/Fig1b.xlsx
- Source data/Fig 1/Fig1c.xlsx
- Source data/Fig 1/Fig1d.xlsx
- Source data/Fig 1/Fig1e.xlsx
- Source data/Fig 1/Fig1h.xlsx
- Source data/Fig 1/Fig1i.xlsx
- Source data/Fig 1/Fig1j.xlsx
- Source data/Fig 2/
- Source data/Fig 2/Fig2b.xlsx
- Source data/Fig 3/
- Source data/Fig 3/Fig 3b.xlsx
- Source data/Fig 3/Fig 3c.xlsx
- Source data/Fig 4/
- Source data/Fig 4/Fig4bc.xlsx
- Source data/Fig 4/Fig4d.xlsx
- Source data/Fig 4/Fig4e.xlsx
- Source data/Fig 4/Fig4f.xlsx
- Source data/Fig 4/Fig4hl.xlsx
- Source data/Fig 4/Fig4i.xlsx
- Source data/Fig 4/Fig4j.xlsx
- Source data/Fig 4/Fig4k.xlsx
- Source data/Fig 5/
- Source data/Fig 5/Fig 5b.xlsx
- Source data/Fig 5/Fig 5d.xlsx
- Source data/Fig 5/Fig 5e.xlsx
- Source data/Fig 5/Fig 5f.xlsx
- Source data/Fig 5/Fig 5g.xlsx
- Source data/Fig 6/
- Source data/Fig 6/Fig 6b.xlsx
- Source data/Fig 6/Fig 6c.xlsx
- Source data/Fig 6/Fig 6d.xlsx
- Source data/Fig 6/Fig 6e.xlsx
- Source data/Fig 6/Fig 6g.xlsx
- Source data/Fig 6/Fig 6h.xlsx
- Source data/Fig 7/
- Source data/Fig 7/Fig 7dejk.xlsx
- Source data/Fig 7/Fig 7fglm.xlsx
