# Supplementary material for: Thalamocortical feedback selectively controls pyramidal neuron excitability
Source: Nat Commun. 2025 Jul 1;16:5663. doi: 10.1038/s41467-025-60835-w (PMC12215560; doi:10.1038/s41467-025-60835-w)
Supplement: Supplementary file 4 — Source data [file 41467_2025_60835_MOESM4_ESM.zip › Source data/ED Fig 1/ED Fig 1bc.xlsx]

## Sheet: Sheet1
Total length			Total length			Number of branches			Number of branches			Number of branches
Apical (mm)			Basal (mm)			Apical			Basal			All
BT	ST		BT	ST		BT	ST		BT	ST		BT	ST
3761.6	673.9		621.6	1652.4		39	7		11	19		50	26
1482.4	511		2116.5	1771.3		10	10		26	29		36	39
4013	852.1		664.7	1012.4		51	12		12	13		63	25
4173.9	1086.6		1470.2	1720.1		29	14		13	23		42	37
2401.4	1834.5		375	1839.2		23	21		5	20		28	41
1357.1	570.9		1160.6	1065		9	6		14	15		23	21
1784.2	1047.8		709.3	1939.3		23	10		6	11		29	21
3301.3	1184.1		1057.2	1164.2		32	10		10	12		42	22
2066.3	474.7		792.8	933.1		19	8		7	8		26	16
3079.6	1474.8		957.3	2008.7		27	14		10	16		37	30
3203.1	1219		1019.9	1464.4		24	13		11	15		35	28
2618.1	1574.2		380	1706.4		23	16		6	19		29	35
1194	1616.8		549.2	2157.7		5	14		9	21		14	35
2926.1			658.7			23			8			31
