# Supplementary material for: Thalamocortical feedback selectively controls pyramidal neuron excitability
Source: Nat Commun. 2025 Jul 1;16:5663. doi: 10.1038/s41467-025-60835-w (PMC12215560; doi:10.1038/s41467-025-60835-w)
Supplement: Supplementary file 4 — Source data [file 41467_2025_60835_MOESM4_ESM.zip › Source data/ED Fig 1/ED Fig 1e.xlsx]

## Sheet: Sheet1
Vm (mV)	Rin (mOhm)	tau_fast (ms)	tau_slow (ms)	Capacitance (pF)	Group
-71.3373	151.373	0.40125	2.21942	45.125	BT
-73.7185	190.636	0.41886	2.39373	40.772	BT
-70.7712	160.784	0.36362	2.05959	46.6912	BT
-67.4886	144.077	0.358228	2.13447	39.5113	BT
-74.0781	174.161	0.478752	2.12158	44.6024	BT
-74.078	141.467	0.511374	1.9073	48.7076	BT
-67.278	164.342	0.425679	2.25922	40.5642	BT
-70.3221	129.645	0.490212	2.25221	41.6503	BT
-74.9605	139.749	0.451698	2.20102	43.3551	BT
-71.1654	164.15	0.391293	2.15308	41.8111	BT
-74.9378	172.815	0.451684	1.91693	39.1303	BT
-74.9465	163.742	0.522282	2.11587	43.2755	BT
-72.2926	159.15	0.42785	2.13146	40.3805	BT
-80.3748	156.182	0.523879	2.03954	44.3124	BT
-79.6684	137.344	0.272815	2.16774	40.7463	BT
-75.3086	149.482	0.479314	2.28081	47.0678	BT
-76.9981	153.63	0.435223	2.57724	41.0949	BT
-72.0216	177.914	0.41206	2.23492	42.2755	BT
-76.6051	166.498	0.435506	2.25151	45.1826	BT
-78.4961	132.791	0.310746	2.18511	39.949	BT
-67.7038	166.185	0.41682	1.81625	43.6823	BT
-74.0467	154.839	0.451427	2.1947	46.4463	BT
-72.9468	150.169	0.518674	2.21205	38.9848	BT
-78.5428	170.787	0.398904	2.69265	43.5727	BT
-75.2414	177.496	0.38149	2.16153	43.7653	BT
-72.784	175.9	0.399895	2.26031	45.1015	BT
-77.5162	147.573	0.484924	2.19306	39.9334	BT
-71.7911	156.053	0.449725	1.96626	39.7196	BT
-75.4524	166.3	0.398214	2.42856	44.4362	BT
-74.2939	176.609	0.460796	2.35039	43.8603	BT
-71.6736	173.378	0.616903	5.89772	77.6866	ST
-71.3953	190.252	0.690644	5.02597	81.1651	ST
-74.3721	185.918	0.980906	2.9845	79.7207	ST
-71.7265	176.089	0.437256	3.81261	75.4733	ST
-71.5501	162.158	0.769214	5.21353	77.4218	ST
-74.4716	150.133	0.470347	3.63386	76.0829	ST
-66.9893	169.363	0.618649	4.55506	75.63	ST
-71.0259	192.815	0.821564	4.81971	82.3931	ST
-75.8548	181.254	0.688356	3.45846	80.078	ST
-70.496	154.977	0.539893	4.15238	75.1433	ST
-75.2266	180.517	0.587011	1.60699	82.6281	ST
-70.1175	184.336	0.768348	3.38049	79.8443	ST
-69.0401	161.491	0.585052	3.99795	82.2205	ST
-74.78	180.167	0.70814	3.20177	81.3593	ST
-69.6062	178.448	0.685924	5.50593	74.5037	ST
-71.2029	156.827	0.595292	3.05589	75.7671	ST
-70.016	183.84	0.958713	3.84796	81.9123	ST
-66.8993	187.494	0.762409	4.30459	81.2687	ST
-73.1116	196.895	0.416731	5.35302	78.3018	ST
-74.5858	196.368	0.704239	3.05131	78.9514	ST
-74.9796	152.602	0.593968	5.13053	84.405	ST
-74.7658	160.519	0.790816	4.20819	75.6196	ST
-72.6236	186.671	0.576972	3.41479	80.9714	ST
-71.4107	186.648	0.665084	4.56968	77.4497	ST
-71.5976	186.671	0.745648	4.35925	77.3769	ST
-70.0012	246.749	0.792548	3.71983	83.5643	ST
-72.3623	187.676	0.523961	4.25584	82.2795	ST
-68.1848	197.84	0.636515	3.89175	82.2235	ST
-73.1675	194.572	0.618257	4.29081	84.5358	ST
-64.5115	189.125	0.595067	4.7297	78.4987	ST
-70.5856	171.725	0.909509	5.46881	81.6052	ST
-74.8858	191.061	0.732648	3.20975	76.9417	ST
-75.5056	163.489	0.516085	5.90643	79.9236	ST
-71.0008	173.137	0.799322	2.63833	77.7883	ST
