# Supplementary material for: Thalamocortical feedback selectively controls pyramidal neuron excitability
Source: Nat Commun. 2025 Jul 1;16:5663. doi: 10.1038/s41467-025-60835-w (PMC12215560; doi:10.1038/s41467-025-60835-w)
Supplement: Supplementary file 4 — Source data [file 41467_2025_60835_MOESM4_ESM.zip › Source data/ED Fig 10/ED Fig 10c.xlsx]

## Sheet: Sheet1
Neuron_ID	DPSP_Presence
1	yes
2	yes
3	yes
4	yes
5	yes
6	yes
7	yes
8	yes
9	yes
10	yes
11	yes
12	yes
13	yes
14	yes
15	yes
16	no
17	no
