# Supplementary material for: Thalamocortical feedback selectively controls pyramidal neuron excitability
Source: Nat Commun. 2025 Jul 1;16:5663. doi: 10.1038/s41467-025-60835-w (PMC12215560; doi:10.1038/s41467-025-60835-w)
Supplement: Supplementary file 4 — Source data [file 41467_2025_60835_MOESM4_ESM.zip › Source data/ED Fig 11/ED Fig 11c.xlsx]

## Sheet: Sheet1
EPSP frequency (Hz)
Baseline	On top of plateaus
2.25	5
1.95	3.5
1.45	2.86
3.1	3.2
2.1	4.3
4	5
1.1	3.1
2.5	2.6
1.1	3.1
2.5	2.6
