# Supplementary material for: Thalamocortical feedback selectively controls pyramidal neuron excitability
Source: Nat Commun. 2025 Jul 1;16:5663. doi: 10.1038/s41467-025-60835-w (PMC12215560; doi:10.1038/s41467-025-60835-w)
Supplement: Supplementary file 4 — Source data [file 41467_2025_60835_MOESM4_ESM.zip › Source data/ED Fig 12/ED Fig 12b.xlsx]

## Sheet: Sheet1
Rise time (ms)			DSDP amplitude (mV)			DSDP duration (ms)
Control	DHPG		Control	DHPG		Control	DHPG
8.57444	1023.05		2.77143	5.5		554.5	3000
9.06657	394.597		1.5	2.3		750	5000
20.6767	246.377		2	12		2000	4500
22.2	527.998		1	4.45		1500	16000
7.99	39.1096		2.5	7		1100	566.667
