# Supplementary material for: Thalamocortical feedback selectively controls pyramidal neuron excitability
Source: Nat Commun. 2025 Jul 1;16:5663. doi: 10.1038/s41467-025-60835-w (PMC12215560; doi:10.1038/s41467-025-60835-w)
Supplement: Supplementary file 4 — Source data [file 41467_2025_60835_MOESM4_ESM.zip › Source data/ED Fig 12/ED Fig 12c.xlsx]

## Sheet: Sheet1
Input resistance (GOhm)
Control	DHPG
0.0653595	0.0819672
0.108696	0.15
0.151515	0.315457
0.0529101	0.166667
0.0645161	0.0719424
0.0775194	0.0908084
0.108696	0.117647
