# Supplementary material for: Thalamocortical feedback selectively controls pyramidal neuron excitability
Source: Nat Commun. 2025 Jul 1;16:5663. doi: 10.1038/s41467-025-60835-w (PMC12215560; doi:10.1038/s41467-025-60835-w)
Supplement: Supplementary file 4 — Source data [file 41467_2025_60835_MOESM4_ESM.zip › Source data/ED Fig 13/ED Fig 13ad.xlsx]

## Sheet: metadata
cell_id	Tot_reads	Mapped_reads	Mapped_reads_including_multimappers	nUMI	pctMT	pctExonic	pctMap	QC_fail	experiment	IL	ST/BT	celltype_prediction
ST_BT_00a/IL01	490251	159120	260865	14714	0.051565	0.0564047	0.324568	TRUE	PSeq12	IL01	ST
ST_BT_00a/IL02	2145210	911912	1598669	417635	0.00958114	0.261239	0.425092	FALSE	PSeq12	IL02	BT	183_L2/3 IT CTX
ST_BT_00a/IL03	3273806	469995	744470	275480	0.0556663	0.370035	0.143562	TRUE	PSeq12	IL03	ST
ST_BT_00a/IL04	932986	429477	578442	293004	0.0202791	0.50654	0.460325	FALSE	PSeq12	IL04	ST	178_L2/3 IT CTX
ST_BT_00a/IL05	1539082	568685	1061092	266894	0.0125669	0.251528	0.369496	FALSE	PSeq12	IL05	ST	183_L2/3 IT CTX
ST_BT_00a/IL06	2594489	1245193	1682370	799370	0.0230249	0.475145	0.479938	FALSE	PSeq12	IL06	ST	182_L2/3 IT CTX
ST_BT_00a/IL07	5637156	3397140	4139298	2583567	0.00239001	0.624156	0.602634	FALSE	PSeq12	IL07	BT	183_L2/3 IT CTX
ST_BT_00a/IL08	730293	352304	500958	211158	0.0118146	0.421508	0.482415	FALSE	PSeq12	IL08	ST	178_L2/3 IT CTX
ST_BT_00a/IL09	4498599	2605257	3333877	1522160	0.00931401	0.456574	0.579126	FALSE	PSeq12	IL09	BT	183_L2/3 IT CTX
ST_BT_00b/IL01	1033103	537730	669388	385419	0.00979216	0.575778	0.5205	FALSE	PSeq13	IL01	ST	178_L2/3 IT CTX
ST_BT_00b/IL02	3197505	904369	2393346	96249	0.0939007	0.0402152	0.282836	TRUE	PSeq13	IL02	BT
ST_BT_00b/IL03	304265	75055	135438	28882	0.0311514	0.213249	0.246676	TRUE	PSeq13	IL03	ST
ST_BT_00b/IL04	667813	296114	417779	197294	0.0165337	0.472245	0.443409	FALSE	PSeq13	IL04	BT	183_L2/3 IT CTX
ST_BT_00b/IL05	437290	202451	274210	136718	0.00924942	0.498589	0.462967	FALSE	PSeq13	IL05	ST	182_L2/3 IT CTX
ST_BT_00b/IL06	248244	55475	91994	26667	0.00156609	0.289878	0.22347	TRUE	PSeq13	IL06	ST
ST_BT_00b/IL07	3366390	283046	513093	49996	0.0567386	0.0974404	0.08408	TRUE	PSeq13	IL07	ST
ST_BT_00b/IL08	400652	51821	96831	10874	0.0601112	0.112299	0.129342	TRUE	PSeq13	IL08	ST
ST_BT_01/IL01	1465825	190140	331977	73723	0.0799288	0.222073	0.129715	TRUE	PSeq14	IL01	BT
ST_BT_02/IL01	1792469	691183	1013519	52640	0.00989482	0.0519379	0.385604	TRUE	PSeq14	IL01	ST
ST_BT_01/IL02	51734299	14019336	35215575	2392002	0.159483	0.0679245	0.270987	TRUE	PSeq14	IL02	ST
ST_BT_02/IL02	1613534	822438	1079864	668510	0.00435918	0.619069	0.509712	FALSE	PSeq14	IL02	BT	183_L2/3 IT CTX
ST_BT_01/IL03	1620983	696747	1006276	457437	0.0140594	0.454584	0.42983	FALSE	PSeq14	IL03	ST	183_L2/3 IT CTX
ST_BT_02/IL03	7274434	5084262	5883266	3914037	0.00392991	0.665283	0.698922	FALSE	PSeq14	IL03	BT	182_L2/3 IT CTX
ST_BT_01/IL04	767843	211961	318837	132916	0.0428018	0.416878	0.276047	FALSE	PSeq14	IL04	ST	188_L4/5 IT CTX
ST_BT_02/IL04	1173665	746533	881079	637474	0.00761829	0.723515	0.63607	FALSE	PSeq14	IL04	BT	182_L2/3 IT CTX
ST_BT_01/IL05	1537604	699215	1030141	419622	0.0390389	0.407344	0.454743	FALSE	PSeq14	IL05	BT	182_L2/3 IT CTX
ST_BT_02/IL05	3375753	1871783	2646845	955823	0.00459897	0.361118	0.554479	FALSE	PSeq14	IL05	BT	183_L2/3 IT CTX
ST_BT_01/IL06	805072	352328	470432	268137	0.0522367	0.56998	0.437635	FALSE	PSeq14	IL06	ST	182_L2/3 IT CTX
ST_BT_02/IL06	1697274	1085031	1319244	895182	0.0125208	0.678557	0.639279	FALSE	PSeq14	IL06	ST	182_L2/3 IT CTX
ST_BT_01/IL07	3827886	2400046	2788104	1799617	0.0119954	0.645463	0.62699	FALSE	PSeq14	IL07	BT	182_L2/3 IT CTX
ST_BT_02/IL07	58587254	37915280	47111602	24059631	0.0497885	0.510694	0.647159	FALSE	PSeq14	IL07	BT	182_L2/3 IT CTX
ST_BT_01/IL08	2290562	1338464	1602897	832920	0.00373428	0.519634	0.584339	FALSE	PSeq14	IL08	BT	183_L2/3 IT CTX
ST_BT_02/IL08	5731078	2783827	4460734	1463990	0.0610041	0.328195	0.485742	FALSE	PSeq14	IL08	BT	182_L2/3 IT CTX

## Sheet: count
symbol	panelA	ST_BT_00a/IL01	ST_BT_00a/IL02	ST_BT_00a/IL03	ST_BT_00a/IL04	ST_BT_00a/IL05	ST_BT_00a/IL06	ST_BT_00a/IL07	ST_BT_00a/IL08	ST_BT_00a/IL09	ST_BT_00b/IL01	ST_BT_00b/IL02	ST_BT_00b/IL03	ST_BT_00b/IL04	ST_BT_00b/IL05	ST_BT_00b/IL06	ST_BT_00b/IL07	ST_BT_00b/IL08	ST_BT_01/IL01	ST_BT_02/IL01	ST_BT_01/IL02	ST_BT_02/IL02	ST_BT_01/IL03	ST_BT_02/IL03	ST_BT_01/IL04	ST_BT_02/IL04	ST_BT_01/IL05	ST_BT_02/IL05	ST_BT_01/IL06	ST_BT_02/IL06	ST_BT_01/IL07	ST_BT_02/IL07	ST_BT_01/IL08	ST_BT_02/IL08
Gnai3		0	0	0	0	0	0	405	0	0	98	1	0	0	0	0	0	0	0	0	287	2	191	3	1	0	11	368	1	1	1	701	110	70
Pbsn		0	0	0	0	0	0	0	0	0	0	0	0	0	0	0	0	0	0	0	0	0	0	0	0	0	0	0	0	0	0	0	0	0
Cdc45		0	0	0	0	0	0	0	0	0	0	0	0	0	0	0	0	0	0	0	46	0	0	136	1	0	0	0	0	0	0	1	0	0
H19		0	0	0	0	0	0	0	0	0	0	0	0	0	0	0	0	0	0	0	0	0	0	0	0	0	0	0	0	0	0	0	0	0
Scml2		0	0	0	0	0	0	0	0	0	0	0	0	0	0	0	0	0	0	0	0	0	0	0	0	0	0	0	0	0	0	2	0	0
Apoh		0	0	0	0	0	0	0	0	0	0	0	0	0	0	0	138	0	0	0	9	0	0	0	0	0	0	1	0	0	134	24	0	94
Narf		0	0	0	0	0	7	124	0	21	0	0	0	0	0	0	1	0	0	1	95	59	1	100	0	0	117	3	0	0	28	994	0	91
Cav2		0	138	0	0	1	0	371	62	185	0	0	0	0	0	0	0	0	0	1	37	29	35	105	2	1	2	55	0	70	161	1077	1	1
Klf6		0	0	220	226	30	71	188	0	645	163	0	0	85	223	0	0	0	7	2	206	134	4	1039	2	202	3	45	248	407	983	4248	357	44
Scmh1		0	1	0	0	0	2	280	0	159	11	0	0	0	0	0	0	0	0	1	49	57	0	173	1	0	1	0	14	147	93	488	0	43
Cox5a		3	534	2	2	162	1396	3374	222	2494	565	0	105	83	257	1	0	0	7	10	1102	1251	1036	5138	9	556	417	325	545	766	1645	30081	627	2133
Tbx2		0	0	0	0	0	0	0	0	0	0	0	0	0	0	0	0	0	0	0	0	0	0	0	0	0	0	58	0	0	0	0	0	0
Tbx4		0	0	0	0	0	0	0	0	0	0	0	0	0	0	0	0	0	0	0	2	0	0	1	0	0	0	0	0	0	0	0	0	0
Zfy2		0	0	0	0	0	0	0	0	1	0	0	0	0	0	0	0	0	0	0	1	0	0	0	0	0	0	0	0	0	0	64	0	0
Ngfr		0	0	0	0	0	0	0	0	0	0	0	0	0	0	0	0	0	0	0	52	0	0	3	0	0	0	0	0	0	0	0	0	0
Wnt3		0	0	0	0	0	0	0	0	0	0	0	0	0	0	0	0	0	0	0	1	0	0	0	0	0	0	0	0	0	0	3	0	0
Wnt9a		0	0	0	0	1	0	0	1	85	0	0	0	0	0	0	0	0	0	0	0	0	0	35	0	1	0	1	1	8	1	298	1	3
Fer		0	297	0	0	177	0	22	0	0	0	0	0	0	0	0	0	0	0	0	32	0	0	205	0	35	1	142	0	0	193	970	44	3
Xpo6		0	0	0	3	0	29	152	0	118	0	0	0	0	0	0	0	0	3	1	16	27	0	428	0	46	0	0	0	22	10	968	0	111
Tfe3		0	0	0	0	0	106	70	0	1	0	0	0	0	0	0	0	0	0	1	5	1	0	114	0	75	0	0	0	39	0	451	130	12
Axin2		0	0	0	0	0	75	14	0	0	117	0	0	0	0	0	0	0	57	0	120	0	0	1	0	0	0	36	0	0	1	155	10	6
Brat1		0	0	0	0	1	18	0	0	92	0	0	0	0	0	0	0	0	0	0	8	0	0	243	0	0	0	70	0	23	0	269	0	0
Gna12		0	0	1	98	1	41	41	0	10	111	1	0	0	15	0	0	0	81	1	599	0	1	59	1	0	95	1	0	0	107	1893	39	24
Slc22a18		0	0	0	0	0	0	0	0	20	0	0	0	0	0	0	0	0	0	0	0	0	0	0	0	0	0	0	0	0	0	1	0	0
Itgb2l		0	0	0	0	0	0	0	0	0	0	0	0	0	0	0	0	0	0	0	0	0	0	0	0	0	0	0	0	0	0	0	0	0
Igsf5		0	0	0	0	0	0	0	0	0	0	0	0	0	0	0	0	0	1	6	133	724	0	5130	92	116	3	65	32	268	58	16179	74	1011
Pih1d2		0	2	0	0	137	0	0	0	1	0	0	0	0	0	0	0	0	0	0	35	0	0	0	2	0	0	0	0	33	0	131	1	1
Dlat		0	0	1	2	0	197	269	0	286	134	0	1	0	0	0	0	0	0	2	386	86	1	707	1	0	0	169	1	272	426	2489	75	397
Sdhd		0	0	0	37	0	93	433	2	249	89	0	0	0	58	0	0	0	0	1	40	68	1	908	1	66	0	218	65	370	377	3555	259	175
Fgf23		0	0	0	0	0	0	0	0	0	0	0	0	0	0	0	0	0	0	0	0	0	0	0	0	0	0	0	0	0	0	86	0	0
Fgf6		0	0	0	0	0	0	0	0	0	0	0	0	0	0	0	0	0	0	0	0	0	0	0	0	0	0	0	0	0	0	0	0	0
Ccnd2		0	135	0	0	20	0	7	0	0	103	0	0	0	0	0	0	10	2	0	65	3	2	381	4	0	2	149	163	0	473	3271	13	1
Gpr107		0	0	0	0	1	0	171	0	2	0	0	0	0	0	0	0	0	87	0	30	0	2	183	1	0	1	40	67	0	0	504	47	3
Nalcn		0	0	0	0	0	44	102	0	12	0	82	0	0	0	0	32	0	0	3	485	32	3	214	1	124	7	318	0	89	21	2992	2	296
Btbd17		0	0	0	0	0	0	0	0	0	0	0	0	0	0	0	0	0	0	2	1	0	0	0	0	0	0	0	0	0	0	903	0	1
Slfn4		0	0	0	0	0	0	0	0	0	0	0	0	0	0	0	0	0	0	0	0	0	0	0	0	0	0	0	0	0	0	0	0	0
Th		0	0	0	0	0	0	0	0	0	0	0	0	0	0	0	0	0	0	0	0	0	0	0	0	0	0	0	0	0	0	49	0	1
Ins2		0	0	0	0	0	0	0	0	1	0	0	0	0	0	0	0	0	0	0	2	0	0	0	0	0	0	0	0	0	0	46	0	0
Scnn1g		0	0	0	0	0	0	0	0	0	0	0	0	0	0	0	0	0	0	0	0	0	0	0	0	0	0	0	0	0	0	63	0	0
Drp2		0	0	0	0	0	80	0	0	0	0	0	0	0	0	0	0	0	0	0	85	0	1	41	2	0	0	37	0	58	0	836	1	1
Tspan32		0	0	0	0	0	0	0	0	0	0	0	0	0	0	0	0	0	0	0	0	0	0	0	0	0	0	0	0	0	0	0	0	0
Lhx2		0	0	153	0	2	176	420	117	266	0	0	0	0	0	0	0	0	0	3	6	32	3	22	0	41	103	6	108	300	223	2186	0	323
Clec2g		0	0	0	0	0	0	0	0	0	0	0	0	0	0	0	0	0	0	0	4	0	0	0	0	0	0	0	0	0	0	81	0	1
Gmpr		0	0	1	0	0	240	113	68	62	0	0	0	0	0	0	0	0	1	0	3	2	0	462	0	2	2	3	0	47	165	1207	105	43
Glra1		0	0	0	0	0	0	39	42	14	0	0	0	0	0	0	0	0	0	0	2	0	0	13	0	0	0	0	0	1	0	376	0	0
Mid2		0	0	0	0	0	10	17	0	0	0	0	0	0	0	0	0	0	0	0	46	1	1	150	0	1	0	11	0	0	1	202	0	8
Trim25		14	0	0	0	0	0	0	0	0	0	0	0	0	0	0	0	0	0	0	3	0	0	0	0	0	0	0	0	0	0	205	0	3
Dgke		0	0	0	0	1	3	269	0	149	0	1	0	0	0	0	0	0	4	0	49	49	81	180	0	1	0	53	0	78	345	1260	38	74
Scpep1		0	0	0	0	0	48	60	0	0	0	34	0	0	0	0	0	0	0	4	10	0	1	10	0	0	0	50	0	5	0	159	1	1
Mnt		0	0	0	0	0	1	0	0	0	0	0	0	0	0	0	0	0	0	0	0	0	0	0	1	0	0	1	0	0	2	460	0	28
Itgb2		0	0	0	0	0	0	0	0	0	0	0	0	0	0	0	0	0	0	0	6	0	0	0	0	0	61	0	1	0	0	14	0	19
Hddc2		0	177	0	0	0	0	190	0	238	0	0	0	0	0	0	0	0	0	0	72	1	0	100	0	95	0	1	0	84	2	1434	284	70
Tpd52l1		0	147	0	48	2	146	136	22	51	149	4	1	30	11	0	2	0	1	0	879	123	181	497	3	0	9	313	4	253	160	3138	162	266
Pemt		0	0	0	0	0	0	0	0	0	0	0	0	0	0	0	0	0	0	0	7	0	4	0	0	1	0	0	0	0	0	105	0	2
Cdh1		0	0	0	0	0	0	0	0	0	0	0	0	40	0	0	0	0	0	0	1	0	0	0	0	0	0	0	0	0	0	9	0	0
Cdh4		0	0	0	0	80	66	67	0	0	1	0	0	0	0	0	0	0	0	1	180	3	0	346	0	0	8	0	0	41	81	1304	56	141
Ckmt1		0	182	1	0	129	2	449	0	148	1	0	0	32	39	0	0	0	0	2	77	339	146	1372	96	78	110	139	3	64	199	3521	89	185
Bcl6b		0	0	0	0	0	0	0	0	0	0	0	0	0	0	0	0	0	0	0	0	0	0	0	0	0	0	0	0	0	0	0	0	0
Clec10a		0	0	0	0	0	0	0	0	0	0	0	0	0	0	0	0	0	0	0	0	0	0	0	0	0	0	0	0	0	0	0	0	0
Alox12		0	0	0	0	0	0	0	0	1	0	0	0	0	0	0	0	0	0	0	1	0	0	0	0	0	0	0	0	0	0	31	0	0
Arvcf		0	163	0	0	0	78	0	0	133	0	0	0	0	0	0	0	0	0	0	69	2	1	87	1	0	0	85	0	61	5	844	0	3
Comt		7	551	50	86	15	452	733	9	1175	23	131	36	267	48	1	17	13	44	40	13962	269	111	1608	97	348	82	1012	115	522	925	10850	100	936
Rtca		1	0	0	3	60	70	173	0	82	32	1	0	0	0	0	0	0	0	0	239	120	2	513	1	1	0	189	0	82	128	1705	0	59
Dbt		0	0	0	0	0	0	0	0	0	0	0	0	0	0	0	0	0	0	0	88	0	132	106	0	0	0	1	0	90	1	638	0	0
Dazap2		0	29	94	159	43	136	180	17	362	71	157	0	0	0	0	16	0	1	2	556	228	3	797	3	220	131	5	1	116	908	5587	3	246
Mcts1		0	2	0	1	0	123	402	0	148	0	0	0	0	0	0	0	0	0	0	170	126	190	1104	2	0	2	2	140	189	66	3932	5	116
Rem1		0	0	0	0	0	0	0	0	0	0	0	0	0	0	0	0	0	0	0	0	0	0	0	0	0	0	0	0	0	0	0	0	0
Rnf17		0	0	0	0	0	0	0	0	0	0	0	0	0	0	0	0	0	0	2	0	0	0	0	0	0	0	0	0	0	0	246	0	0
Trappc10		0	0	0	0	0	83	136	0	26	0	15	0	0	0	0	0	0	0	0	246	4	2	5	1	6	0	2	0	2	2	2180	0	11
Ccm2		0	289	0	0	0	2	201	0	188	55	0	0	0	0	16	0	0	1	2	143	46	179	291	0	0	1	1	1	80	3	1878	0	136
Wap		0	0	0	0	0	0	0	0	0	0	0	0	0	0	0	0	0	0	0	0	0	0	0	0	0	0	0	0	0	0	0	0	0
Tbrg4		0	0	0	0	0	0	0	0	0	0	0	0	0	0	0	0	0	0	0	6	0	0	83	1	0	1	54	0	5	79	172	0	44
Tmprss2		0	0	0	0	0	0	0	0	0	0	0	0	0	0	0	0	0	0	0	0	0	0	0	0	0	0	0	0	0	0	80	0	0
Mx1		0	0	0	0	0	0	0	0	0	0	0	0	0	0	0	0	0	0	0	0	0	0	0	0	0	0	0	0	0	0	0	0	0
Fap		0	0	0	0	0	0	0	0	0	0	0	0	0	0	0	0	0	0	0	0	1	0	0	0	0	0	1	0	0	0	352	0	213
Gcg		0	0	0	0	0	0	0	0	0	0	0	0	0	0	0	0	0	0	0	0	0	0	0	0	0	0	0	0	0	0	0	0	0
Ndufa9		0	279	0	0	0	211	275	0	498	254	0	0	0	0	1	0	0	1	0	254	75	155	917	143	199	1	213	1	148	113	3334	58	224
Egfl6		0	0	0	0	0	0	0	0	0	0	0	0	0	0	0	0	0	0	0	1	0	0	1	0	0	0	0	0	0	0	118	0	1
Lck		0	0	0	0	0	0	0	0	0	0	0	0	0	0	0	0	0	0	0	1	0	0	26	0	0	0	0	0	0	0	90	0	1
Tssk3		0	0	0	0	0	0	0	0	0	0	0	0	0	0	0	0	0	0	0	0	0	0	0	0	0	0	0	0	0	0	0	0	0
Cttnbp2		0	14	26	129	2	374	522	0	580	1	4	0	0	17	206	111	0	21	37	552	9	231	813	3	10	3	497	3	88	267	5757	679	507
Galnt1		0	0	0	0	0	195	108	0	0	79	18	1	153	0	0	0	0	0	0	33	32	4	186	0	6	1	0	0	0	136	1378	59	191
Myf5		0	0	0	0	0	0	0	0	0	0	0	0	0	0	0	0	0	0	0	0	0	0	0	0	0	0	0	0	0	0	0	0	0
Mkrn2		1	0	0	0	0	1	196	48	0	0	0	0	0	0	0	0	0	0	0	60	0	0	90	0	0	0	77	0	0	0	611	0	1
Pparg		0	0	0	0	0	81	56	0	237	0	5	0	0	0	0	0	0	0	0	6	6	11	4	154	92	0	29	0	68	3	667	1	1
Raf1		0	1	103	0	66	179	223	63	0	0	7	0	0	0	0	0	0	2	0	184	46	2	293	1	2	1	122	0	120	430	719	41	101
Sept1		0	0	0	0	0	0	0	0	0	35	0	0	0	0	0	0	0	0	0	1	0	0	0	0	0	0	0	0	40	31	6	0	1
Pdgfb		0	0	1	0	0	43	17	0	36	0	0	0	0	0	0	0	0	0	0	13	37	0	0	0	31	0	17	0	31	1	210	0	1
Acvrl1		0	0	0	0	0	0	0	0	0	0	0	0	0	0	0	0	0	0	0	0	0	0	0	0	0	0	0	0	0	0	67	0	0
Grasp		0	0	0	0	0	0	175	0	166	41	0	0	0	0	0	0	0	0	0	38	72	1	239	1	181	106	50	0	63	177	586	19	89
Acvr1b		0	0	0	0	0	20	11	8	0	0	0	0	0	0	0	0	0	0	0	44	0	0	145	0	55	0	1	0	65	0	570	0	36
Tom1l2		259	219	0	42	47	327	331	1	495	8	27	0	0	1	0	240	0	2	4	312	59	784	324	0	58	204	205	3	105	154	4033	50	323
Gpa33		0	0	0	0	0	0	0	0	0	0	0	0	0	0	0	0	0	0	0	0	0	0	0	0	0	0	0	0	0	0	0	0	0
Zfp385a		0	0	0	0	0	7	1	0	13	0	0	0	0	0	0	0	0	0	0	40	0	0	39	16	0	0	6	0	0	0	359	0	4
Itga5		0	0	0	0	0	0	0	0	0	0	0	0	0	0	0	0	0	0	0	29	0	3	12	0	0	0	0	0	0	4	28	2	1
Gabra2		0	74	9	0	0	169	517	0	563	0	6	0	0	0	0	5	0	1	1	308	3	28	323	0	12	2	344	0	0	292	3446	0	125
Wdr77		0	0	0	0	0	0	0	0	0	0	0	0	0	0	0	0	0	0	4	12	86	1	488	0	0	79	212	2	57	178	1618	0	150
Adora3		0	0	0	0	0	0	0	0	0	0	0	0	0	0	0	0	0	0	0	0	0	0	0	0	0	0	0	0	1	0	17	0	0
Atp5f1		1	186	204	151	85	887	2631	282	1269	252	58	0	690	177	92	0	1	13	9	1319	783	973	3771	206	228	361	251	5	487	793	18431	420	904
Sox9		0	104	2	1	0	0	0	0	199	166	0	0	0	0	0	82	0	0	0	20	0	0	66	0	0	0	280	0	197	0	2134	0	32
Hnrnpd		2	62	16	0	8	206	159	41	643	112	143	0	0	6	0	0	0	3	0	693	12	0	152	0	134	3	37	61	142	36	3541	92	209
Dynlt1c		0	0	0	0	0	0	0	0	0	0	0	0	0	0	0	0	0	0	0	0	0	0	0	0	0	0	0	0	0	0	0	0	0
C1d		0	122	0	0	100	195	713	180	0	0	84	0	0	0	0	0	0	1	0	360	179	0	612	3	5	0	8	1	64	292	3857	1	210
Gm2a		0	0	105	1	0	100	86	0	0	61	85	1	0	0	0	0	0	0	1	252	0	0	185	0	0	0	1	0	1	0	2172	1	46
Krit1		0	1	1	0	0	27	121	0	146	0	0	0	0	0	0	0	0	1	1	69	97	19	407	2	0	4	149	1	29	328	612	2	107
Clcn4		0	4	2	0	0	311	767	81	623	0	0	0	0	0	0	0	41	1	52	254	166	0	1019	2	104	93	11	0	42	457	4682	140	247
Vmn2r88		0	0	0	0	0	0	0	0	0	0	0	0	0	0	0	0	0	0	0	0	0	0	0	0	0	0	0	0	0	0	0	0	0
Grm6		0	0	0	0	0	0	0	0	0	0	0	0	0	0	0	0	0	0	0	0	0	0	0	0	0	0	0	0	0	0	1	0	0
Sema4f		0	0	0	0	0	1	86	31	104	44	0	0	0	1	0	0	0	1	1	114	0	21	171	0	32	0	170	0	164	55	301	96	25
Hk2		0	0	0	0	0	0	0	0	0	0	0	0	0	0	0	0	0	0	0	1	0	0	0	0	26	0	0	0	0	0	195	0	1
Myo18a		0	50	0	8	0	123	129	0	103	0	0	0	0	80	0	1	0	1	2	286	1	22	103	1	0	98	127	1	48	186	2484	6	193
Sez6		2	197	1	1	1	5	166	98	132	5	5	1	0	0	0	2	0	10	9	2626	304	6	1965	6	3	19	157	0	270	38	2945	7	134
Haao		0	0	0	0	0	0	0	0	0	0	0	0	0	0	0	0	0	0	0	1	0	0	0	1	1	0	1	94	0	1	91	0	0
Cd52		0	0	0	101	0	0	67	0	0	36	0	0	0	0	0	0	0	0	0	4	0	104	1	0	0	0	1	0	1	0	133	0	13
Abhd15		0	28	0	0	0	12	0	2	1	0	0	0	0	0	0	0	0	0	0	19	1	0	4	1	0	1	4	0	2	1	255	0	1
Hoxb6		0	0	0	0	0	0	0	0	0	0	0	0	0	0	0	0	0	0	0	1	0	0	1	0	0	1	0	0	0	1	7	0	0
Loxl3		0	0	0	0	0	0	0	0	2	0	0	0	0	0	0	0	0	0	0	1	0	0	0	0	0	0	0	0	0	0	87	0	0
Tcl1b5		0	0	0	0	0	0	0	0	0	0	0	0	0	0	0	0	0	0	0	0	0	0	0	0	0	0	0	0	0	0	26	0	0
Btn1a1		0	0	0	0	0	0	0	0	0	0	0	0	0	0	0	0	0	0	0	0	0	0	0	0	0	0	0	0	0	0	0	0	0
Kat2b		0	0	0	0	0	0	0	0	0	0	0	0	0	0	0	0	0	0	0	137	0	0	0	1	0	3	1	0	0	0	416	0	1
Rab5b		0	0	0	0	0	13	28	1	16	0	0	0	0	1	0	0	0	0	139	201	11	0	31	9	0	6	74	2	10	14	489	5	30
Cryba1		0	0	0	0	0	0	0	0	0	0	0	0	0	0	0	0	0	0	0	0	0	0	0	0	0	0	0	0	0	0	0	1	0
Dnmt3l		0	0	0	0	0	0	0	9	1	0	0	0	0	0	0	0	0	0	0	0	0	0	0	0	0	0	0	0	0	0	2	0	0
Aire		0	0	0	0	0	0	0	0	0	0	0	0	0	0	0	0	0	0	0	0	0	0	0	0	0	0	0	0	0	0	1	0	0
Icosl		0	0	0	1	0	0	0	0	0	0	0	0	0	0	0	0	0	0	0	0	0	0	0	0	0	0	0	0	0	0	68	0	0
Spg7		0	0	0	0	0	0	0	0	0	0	0	0	0	0	0	0	0	1	2	122	3	127	32	0	67	1	156	0	43	0	756	69	181
Sult5a1		0	0	0	0	0	0	0	0	0	0	0	0	0	0	0	0	0	0	0	0	0	0	0	0	0	0	0	0	0	0	11	0	0
Rpl13		0	0	0	0	0	0	0	0	0	0	0	0	0	0	0	0	0	31	36	675	241	145	603	4	75	472	64	138	180	497	8857	96	439
Chmp1a		0	0	0	0	0	0	85	18	0	0	0	5	5	0	0	0	0	0	1	14	51	0	204	2	0	129	45	0	12	46	913	46	0
Rpa1		0	118	0	0	0	0	0	0	0	0	0	0	0	0	0	0	0	0	1	77	52	1	63	0	1	2	0	0	40	0	1198	156	7
Serpinf1		0	0	0	0	0	0	0	0	0	0	0	0	0	0	0	0	0	0	0	20	0	2	0	0	0	153	0	0	0	0	218	0	11
Tubgcp3		0	0	0	0	0	132	33	0	2	29	0	0	0	1	0	0	0	0	0	107	1	1	75	2	0	0	171	0	151	175	463	0	34
Oprm1		0	0	0	0	0	0	0	0	0	0	0	0	0	0	0	0	0	0	0	117	0	0	34	0	0	0	0	0	0	2	1106	1	4
Polr3d		0	27	0	0	0	3	101	0	96	95	0	0	0	0	0	0	0	2	1	391	0	0	219	0	0	2	75	125	30	0	316	2	39
Tcf7		0	0	0	0	0	0	0	0	0	0	0	0	0	0	0	0	0	0	0	83	28	0	0	0	0	0	0	0	0	0	91	0	0
Ddx3x		0	0	0	0	0	75	73	0	137	28	0	0	0	0	0	0	0	3	0	117	168	4	249	0	1	1	94	212	63	2	4270	131	262
Il12rb1		0	0	0	0	0	0	0	0	0	0	0	0	0	0	0	0	0	0	0	0	0	0	0	0	0	0	0	0	0	0	1	0	0
Slc5a5		0	0	0	0	0	0	0	0	0	0	0	0	0	0	0	0	0	0	0	4	0	0	1036	1	2	0	58	0	0	0	719	0	2
Kcnn3		0	0	0	0	0	0	0	0	0	0	0	0	0	0	0	0	0	1	0	199	0	0	70	0	0	1	5	0	0	0	545	0	30
Usp32		0	0	42	0	0	0	65	0	146	0	0	0	0	0	0	0	0	4	0	271	227	2	56	6	0	3	242	16	4	5	2960	407	311
Car4		0	1	0	0	0	19	293	0	0	0	0	1	0	0	0	0	0	1	0	24	1	1	7	1	64	0	74	2	97	324	1035	1	24
Txnrd3		0	0	0	0	0	0	0	0	0	0	0	0	0	0	0	0	0	0	0	0	0	0	0	0	0	0	0	0	0	0	47	0	0
Fasl		0	0	0	0	0	0	0	0	0	0	0	0	0	0	0	0	0	0	0	0	0	0	0	0	0	0	0	0	0	0	0	0	0
Zfp512b		0	0	0	0	0	0	0	0	0	0	0	0	0	0	0	0	0	0	0	4	140	0	1	0	0	0	35	0	6	108	315	94	15
Dnajc5		1	202	0	1	5	315	669	0	220	150	1	0	0	120	1	0	0	3	10	831	135	105	493	4	121	229	348	2	40	293	5727	272	484
Tpd52l2		0	1	0	0	0	165	79	0	63	0	16	0	2	20	91	0	0	1	2	70	70	163	160	1	0	1	4	0	1	235	2167	0	228
Fmr1		1	16	0	136	2	83	650	21	108	0	0	0	0	0	0	0	0	0	1	53	67	0	281	0	259	1	134	0	209	15	1613	1	1
Bcl11a		0	0	0	0	54	1	243	0	43	39	0	0	0	42	0	0	0	0	0	23	78	2	693	1	164	1	7	0	136	122	1186	3	98
Il4		0	0	0	0	0	0	0	0	0	0	0	0	0	0	0	0	0	0	0	0	0	0	0	0	0	0	0	0	0	0	12	0	1
Pxmp4		0	0	0	0	0	0	191	0	0	0	0	0	0	0	0	0	0	0	0	156	0	0	158	0	0	2	0	0	0	40	371	0	110
Dlg3		0	0	0	0	2	155	587	119	336	74	0	0	0	0	0	0	0	90	46	24	72	0	162	0	6	1	62	1	183	295	2463	6	88
Gnb1l		0	0	0	0	1	0	75	0	0	0	0	0	0	0	0	0	0	0	0	60	2	0	27	0	0	0	0	0	0	0	467	1	0
Dbh		0	0	0	0	0	0	0	0	0	0	0	0	0	0	0	0	0	0	0	34	0	0	0	0	0	0	0	0	0	0	0	0	0
Mmp11		0	0	0	0	0	0	0	0	0	0	0	0	0	0	0	0	0	0	0	0	0	0	0	0	0	0	0	0	0	0	0	0	0
Smarcb1		1	1	2	0	0	144	388	53	459	0	0	0	81	0	0	0	0	0	0	77	69	0	25	1	177	151	61	1	92	109	2381	0	312
Vpreb3		0	0	0	0	0	0	0	0	0	0	0	0	0	0	0	0	0	0	0	0	0	0	0	0	0	0	0	0	0	0	0	0	0
Hip1r		1	1	0	0	57	74	58	1	18	0	0	0	0	0	0	0	0	0	2	62	0	0	315	0	45	0	70	0	30	0	793	0	103
Nsun5		0	0	0	0	0	59	0	0	0	132	0	0	0	0	0	0	0	1	0	83	0	0	1	1	1	0	27	0	0	0	105	129	191
Top1mt		0	0	0	0	0	0	0	0	0	0	0	0	0	0	0	0	0	0	0	10	0	0	115	0	0	0	0	0	0	0	409	0	22
Hoxa10		0	0	0	0	0	0	0	0	0	0	0	0	0	0	0	0	0	0	0	0	0	0	0	0	0	0	0	0	0	0	0	0	0
Hoxa4		0	0	0	0	0	0	0	0	0	0	0	0	0	0	0	0	0	0	0	0	0	0	0	0	0	0	0	0	0	0	0	0	0
Gm38393		0	0	0	0	0	0	46	0	0	0	0	0	0	0	0	0	0	54	6	465	702	299	4377	63	330	134	496	153	635	2101	13714	753	1161
Mmp14		0	0	0	0	0	0	0	0	187	0	0	0	0	0	0	0	0	0	1	29	0	0	1	0	0	0	1	0	0	0	460	0	64
Slc7a7		0	0	0	0	0	1	0	0	0	0	0	0	0	0	0	0	0	0	0	0	0	0	1	0	0	0	0	0	0	0	280	0	0
Oxa1l		0	0	0	87	0	0	97	0	0	0	0	0	0	0	0	0	0	1	0	47	0	0	30	113	1	1	0	0	52	346	489	226	58
Heatr6		3	0	0	0	0	0	93	0	343	0	0	0	0	0	0	0	0	0	1	2	0	0	1	0	1	1	0	0	0	0	715	27	89
Ccl3		0	2	1315	142	0	43	0	1	3	237	33	0	0	0	0	16	0	3	0	53	0	4	1	1	0	4	1	1142	2	0	861	2	1
Wfdc18		0	0	0	0	0	0	108	0	0	0	0	0	0	0	0	0	0	0	0	1	0	0	450	0	0	0	1	0	1	0	425	0	1
Icam4		0	255	0	0	0	1	0	0	0	0	0	0	0	0	0	0	0	0	0	0	0	0	0	0	0	0	0	0	0	0	55	0	0
Ilf2		3	182	0	0	2	392	795	295	143	147	0	0	108	0	0	0	0	4	3	257	51	3	459	2	0	151	69	2	209	334	1969	543	240
Chtop		0	1	0	471	133	237	603	0	196	35	8	0	0	0	0	0	0	1	1	112	1	141	207	0	160	0	40	1	11	239	1566	92	219
Snapin		1	29	0	43	0	51	138	0	120	0	0	0	0	0	0	0	0	1	0	33	29	0	148	2	91	0	24	1	19	265	557	12	83
S100a4		0	0	0	0	0	0	0	0	0	0	0	0	0	0	0	0	0	0	0	78	0	0	0	0	0	0	2	1	0	0	390	0	0
S100a3		0	0	0	0	0	0	0	0	0	0	0	0	0	0	0	0	0	0	0	4	0	0	0	0	0	0	0	0	0	131	54	0	0
S100a5		0	0	0	0	0	0	0	0	0	0	0	0	0	0	0	0	0	0	0	0	0	0	0	0	0	0	0	0	0	0	0	0	0
S100a6		1	0	0	0	84	43	81	0	189	0	0	0	0	75	0	0	0	7	1	146	1	144	0	1	0	5	94	3	23	732	1868	205	87
Scn4a		0	0	0	0	0	0	0	0	0	0	0	0	0	0	0	0	0	0	0	0	0	0	0	0	0	0	1	0	0	0	0	0	0
Icam2		0	0	0	0	0	0	0	0	0	0	0	0	0	0	0	0	0	0	0	0	0	0	0	0	0	0	0	0	0	0	115	0	0
Mapk7		0	0	0	0	52	0	40	0	1	0	0	0	0	0	0	0	0	0	1	86	47	0	59	1	67	0	177	0	1	1	180	100	0
Epn2		0	0	0	220	1	10	168	257	193	0	0	0	0	0	0	0	0	49	1	287	35	3	137	0	37	0	80	0	81	1	2418	1	0
B9d1		0	0	0	0	2	52	252	1	121	0	0	0	0	0	0	0	0	0	0	4	0	0	0	0	0	0	0	0	0	0	570	0	0
Sec24b		0	0	0	0	0	0	0	0	47	21	0	0	0	0	0	0	0	4	0	195	279	2	262	3	98	82	1	1	0	11	1492	2	3
N4bp3		0	1	0	0	0	0	68	0	66	0	0	0	0	0	0	0	0	1	0	46	0	0	96	0	1	0	1	0	97	0	200	0	99
Rmnd5b		0	0	0	0	0	104	266	0	160	0	0	0	91	0	0	0	0	3	1	21	0	1	153	2	2	86	160	1	146	213	1026	78	56
Nhp2		0	23	211	1	295	1	665	0	2	0	0	0	0	47	0	0	0	0	2	188	19	0	723	3	127	0	73	137	108	135	3626	2	300
Vps9d1		1	2	0	0	0	69	276	45	101	0	0	0	0	0	0	0	0	0	0	95	8	0	351	3	22	0	5	0	161	0	842	16	119
Zfp276		0	0	0	0	0	0	0	0	0	0	0	0	0	0	0	0	0	0	0	4	1	5	114	1	0	0	0	0	0	0	129	21	67
C1ql4		0	0	0	0	0	0	0	0	0	0	0	0	0	0	0	0	0	0	0	0	0	0	0	0	0	0	0	0	0	0	0	0	0
Mfsd10		0	0	1	0	0	0	200	0	0	0	0	0	0	0	0	0	0	0	0	18	0	0	129	0	0	0	103	0	108	136	480	112	58
Luzp1		0	4	0	0	378	276	67	99	452	0	0	0	0	0	0	0	0	6	0	27	85	250	759	0	71	1	56	0	13	610	3393	66	537
Slc13a2		0	0	0	0	0	0	0	0	0	0	0	0	0	0	0	0	0	0	0	0	0	0	0	0	0	0	0	0	0	0	0	0	0
Kctd10		0	0	0	0	0	134	81	45	0	0	0	0	0	0	0	0	0	0	0	66	16	0	235	0	2	0	0	0	49	85	386	0	68
Poldip2		2	0	0	2	0	279	238	62	218	0	0	0	1	0	0	0	0	0	3	26	0	144	596	0	0	2	73	1	94	82	1863	0	30
Sebox		0	0	0	0	0	0	0	0	0	0	0	0	0	0	0	0	0	0	0	0	0	0	0	0	0	0	0	0	0	0	5	0	0
Ift20		2	855	228	212	319	289	659	0	0	221	0	0	36	44	1	2	0	0	5	226	6	1	980	3	142	0	528	4	216	529	6013	210	228
Col6a1		0	0	1	0	0	0	2	0	360	127	0	0	1	0	0	0	0	1	0	8	0	0	0	0	0	0	0	1	0	2	4	165	0
Pcbp3		0	0	1	0	13	13	172	0	166	59	1	0	0	0	0	0	0	0	0	26	109	0	166	0	64	1	90	0	33	83	1550	33	80
Lgals9		0	0	0	0	0	0	0	0	0	0	32	0	0	0	0	0	0	0	0	64	0	0	0	1	0	0	1	82	0	2	261	1	48
Araf		0	101	3	0	9	129	454	0	93	0	0	1	0	0	0	14	0	2	3	1251	139	12	499	3	48	8	74	78	86	697	2821	0	209
Cfp		0	0	0	0	0	0	0	0	0	0	0	0	0	0	0	0	0	0	0	36	1	0	0	0	0	0	0	0	0	0	88	0	2
Timp1		0	0	0	0	0	0	0	0	0	0	0	0	0	0	0	0	0	0	0	0	0	0	0	0	0	0	0	0	0	0	27	0	0
Uxt		0	0	0	0	0	1	77	0	0	0	0	0	0	0	0	0	0	0	0	20	1	0	53	0	76	0	49	0	0	0	376	0	0
Cnnm3		0	0	0	0	0	0	29	183	0	0	0	0	0	0	0	0	0	0	1	85	0	0	213	0	2	0	44	0	0	15	509	2	1
Lman2l		0	3	116	0	0	1	38	0	46	0	0	0	0	0	0	0	0	0	0	68	63	0	177	0	40	0	32	0	11	1	1034	0	122
Mcm3ap		0	0	0	0	0	19	9	0	118	0	0	0	0	0	0	0	0	0	0	9	0	0	285	0	9	0	0	0	15	61	995	0	6
Pcnt		0	0	0	0	0	1	0	0	138	89	0	0	0	0	0	0	0	1	0	204	1	2	96	0	0	1	2	0	0	1	541	0	1
Ftcd		0	0	0	0	0	0	0	0	0	0	0	0	0	0	0	0	0	0	0	0	2	0	0	0	0	0	0	0	0	0	0	0	0
Mxd1		0	0	0	0	0	0	140	1	71	0	0	0	0	0	0	0	0	0	0	0	1	0	122	0	0	0	72	0	52	0	380	0	0
Gmcl1		0	1	1	19	0	0	339	0	106	0	0	0	0	0	0	0	0	0	0	49	2	7	377	1	0	0	142	0	112	127	865	348	86
Snrnp27		0	36	162	3	0	73	1058	191	62	0	1	0	417	1	1	0	0	0	2	177	167	413	988	3	1	1	4	1	444	475	5813	1	774
Oas1c		0	0	0	0	0	0	0	0	0	0	0	0	0	0	0	0	0	0	0	0	0	0	0	0	0	0	0	0	0	0	0	0	0
Oas1h		0	0	0	0	0	0	0	0	0	0	0	0	0	0	0	0	0	0	0	0	0	0	0	0	0	0	0	0	0	0	0	0	0
Ocrl		0	68	0	0	0	0	12	0	3	0	0	0	0	0	0	0	0	0	1	35	1	0	81	0	76	2	247	0	0	76	977	1	28
Calm1		16	2557	500	1425	6543	7433	34386	2469	16859	3699	575	356	3123	3522	939	563	101	936	188	5609	8323	8099	33056	1829	7849	972	6789	1692	7537	17980	254447	4478	12395
Agpat3		0	0	227	123	1	19	161	0	2	73	0	0	0	0	0	0	0	1	65	301	54	203	348	1	0	226	2	4	7	292	2408	3	127
Slc26a3		0	0	0	0	0	0	2	0	0	0	0	0	0	0	0	0	0	6	2	1109	4	3	21	0	1	7	1	2	5	1	613	5	13
Sema6b		0	12	0	0	0	24	178	24	15	2	0	0	0	0	0	0	0	0	0	29	18	0	99	0	0	0	25	1	31	7	779	31	95
Uhrf1		0	0	0	0	0	0	0	0	0	0	0	0	0	0	0	0	0	0	0	0	0	0	0	0	0	0	0	0	0	0	0	0	0
Dpp9		0	0	125	0	0	53	138	0	27	0	0	0	0	0	0	0	0	1	0	98	47	0	296	1	1	0	61	1	8	0	565	0	16
Ramp2		0	0	0	0	0	31	0	0	42	0	0	0	0	0	0	0	0	3	0	33	135	2	338	0	68	1	2	1	0	195	2162	189	8
Lsr		0	0	0	0	0	0	0	0	0	0	0	0	0	0	0	0	0	0	0	4	0	0	1	0	0	0	0	0	0	1	443	0	0
Gramd1a		0	0	0	69	0	45	0	0	140	0	0	0	36	2	0	0	0	3	0	131	1	2	256	1	1	11	112	0	9	471	1265	237	129
Hpn		0	0	0	0	0	0	0	0	0	0	0	0	0	0	0	0	0	0	0	2	0	0	4	0	0	0	0	0	0	1	18	3	0
Gabrg1		0	0	0	0	0	0	0	0	61	0	1	0	0	0	0	0	0	0	0	327	1	0	2	0	0	1	3	0	1	2	937	0	64
Ckb		60	686	978	1840	1598	3167	4866	450	3597	898	91	2	765	466	44	241	1	26	130	3842	2206	1778	9255	258	1252	410	1862	358	2270	3224	57758	802	4476
Sp1		0	31	0	0	0	0	1	0	36	0	2	0	0	0	0	0	0	0	0	3	0	0	0	0	1	0	0	0	1	0	54	0	0
Itgb7		0	0	0	0	0	0	3	0	0	0	0	0	0	0	0	0	0	0	0	34	0	0	0	0	0	0	0	0	0	5	79	0	0
Myg1		0	0	0	0	0	63	84	1	52	0	0	0	0	67	0	0	0	0	0	62	79	1	408	1	0	46	2	0	0	46	762	58	60
Rarg		0	0	0	0	0	0	0	0	0	0	0	0	0	0	0	0	0	0	0	1	0	0	0	0	0	0	0	0	0	0	36	0	0
Pfdn5		0	95	129	0	3	156	339	60	77	212	145	46	12	75	0	0	0	2	99	521	129	373	320	6	3	364	56	4	279	250	7369	370	546
Efnb2		0	0	0	0	1	75	54	0	19	55	0	0	0	0	0	0	0	0	0	99	45	1	180	1	50	0	0	0	33	1	451	0	13
Rrp15		0	0	0	0	0	0	0	0	42	0	0	0	0	0	0	0	0	1	0	11	63	4	162	1	0	0	1	0	69	289	97	90	62
Rnd2		0	0	0	1	67	373	0	0	2	0	0	0	0	0	0	0	0	0	4	192	172	0	27	0	0	0	1	0	19	1	2556	0	25
Srr		0	2	0	0	53	0	251	56	160	0	0	0	0	28	0	0	0	1	4	2	251	0	607	1	0	0	63	0	1	159	976	150	29
Sync		0	1	0	0	0	0	0	0	0	0	0	0	0	0	0	0	0	0	0	5	0	0	6	0	0	0	1	2	51	0	82	1	1
Fndc5		0	2	0	0	112	75	54	110	96	0	0	0	6	0	0	0	0	0	0	345	0	2	205	1	1	0	52	1	243	145	3030	2	88
Acp5		0	0	0	0	0	0	0	0	0	0	0	0	0	0	0	0	0	0	0	0	0	0	0	0	0	0	0	0	0	0	0	0	0
Cnn1		0	0	0	0	0	0	0	0	0	0	0	0	0	0	0	0	0	0	0	0	0	0	0	0	0	0	0	0	0	0	57	0	0
Fbxo9		0	128	0	0	0	63	260	0	307	0	2	0	0	0	0	0	0	1	2	171	1	229	602	0	127	0	164	1	156	147	2788	160	143
Vps50		0	1	0	0	0	4	458	68	242	0	8	0	0	0	0	0	0	0	3	82	58	4	395	1	52	3	328	2	183	143	1337	443	103
Hars		0	2	0	0	0	299	443	33	204	111	0	0	0	37	0	0	0	4	4	822	237	226	692	1	249	67	4	1	157	5	2559	201	172
Zmat2		1	157	53	40	267	535	478	1	351	345	0	0	54	142	0	0	0	3	6	356	660	60	748	2	54	7	270	0	296	282	7739	87	278
Ube2c		0	0	0	0	0	0	0	0	0	0	0	0	0	0	0	0	0	0	0	0	0	0	0	0	0	0	0	0	0	0	0	0	0
Smg5		0	0	0	0	0	16	78	0	98	42	0	0	0	0	0	0	0	0	0	8	0	1	49	0	1	1	1	0	30	466	1070	43	1
Cct3		0	115	0	0	1	102	573	0	0	103	0	0	0	0	1	0	0	1	2	80	68	1	488	0	1	1	80	0	210	304	2511	1	201
Glmp		0	59	0	0	0	73	262	0	0	0	0	0	0	0	0	0	0	0	0	55	0	0	1	2	1	0	87	256	1	1	1202	133	99
Mef2d		1	43	33	31	23	209	283	1	100	0	0	0	87	0	0	0	0	0	2	223	104	2	161	1	4	2	171	4	30	137	2620	72	172
Tmem79		0	0	0	0	0	0	1	0	0	0	0	0	0	0	0	0	0	0	0	3	0	0	0	0	0	0	0	0	0	68	64	0	0
Snd1		0	0	1	220	101	49	247	0	12	0	4	0	0	0	0	0	0	0	0	85	90	5	302	0	61	16	20	1	39	58	1609	2	251
Col18a1		0	0	0	0	0	0	0	0	1	0	0	0	0	0	0	0	0	0	0	22	0	0	0	0	0	0	0	0	0	0	59	0	1
Slc19a1		0	0	0	0	1	2	177	0	118	0	0	0	0	0	0	0	0	0	0	18	1	0	47	0	71	0	0	0	0	138	275	0	0
Kpnb1		0	0	0	0	0	139	1	0	126	0	0	0	0	0	0	0	0	3	1	264	12	0	136	2	104	63	21	0	67	100	1929	203	225
Npepps		0	213	0	0	188	78	243	164	300	89	13	0	0	43	0	0	0	1	3	402	331	16	429	0	4	2	238	2	119	190	5198	43	127
Tbx21		0	0	0	0	0	0	0	0	8	0	0	0	0	0	0	0	0	0	0	17	0	0	8	0	0	0	0	0	2	1	90	0	35
Mrpl10		1	0	0	84	0	1	90	0	72	110	0	0	0	0	0	0	6	1	0	110	0	1	79	0	0	26	100	0	44	314	901	1	124
Cyp51		0	93	0	0	0	25	220	0	70	0	0	0	64	0	0	0	0	0	2	143	81	1	199	0	1	0	3	1	0	157	1143	0	94
Tcf25		0	0	0	0	0	0	0	0	0	0	0	0	0	0	0	0	0	116	97	973	511	433	2119	0	597	3	292	68	593	1143	13216	172	678
Tubb6		0	0	1	0	0	32	0	0	0	58	0	0	0	38	0	0	0	0	0	5	0	0	0	0	0	0	1	98	0	1	122	0	0
Def8		0	0	0	0	0	0	0	0	0	0	0	0	0	0	0	0	0	0	0	3	2	2	154	0	42	0	37	0	0	0	298	0	1
Meox1		0	0	0	0	0	0	0	0	0	0	0	0	0	0	0	0	0	0	0	1	1	0	0	0	0	0	0	0	0	0	0	0	180
Sost		0	0	0	0	0	0	0	0	0	0	0	0	0	0	0	0	0	0	0	0	0	0	0	0	0	0	0	0	0	0	0	0	0
Nkx2-1		0	0	0	0	0	0	0	0	0	0	0	0	0	0	0	0	0	0	0	8	0	0	0	0	0	0	0	0	0	0	72	0	0
Pax9		0	0	0	0	0	0	0	0	0	0	0	0	0	0	0	0	0	0	0	0	0	0	0	0	0	0	0	0	0	0	12	0	0
Irx2		0	0	0	0	0	0	0	0	0	0	0	0	0	0	0	0	0	0	0	63	0	0	0	0	0	0	0	0	0	0	0	0	0
Col1a1		0	0	0	0	0	0	0	0	0	0	0	0	0	0	0	0	0	0	0	45	8	0	12	0	0	0	65	0	0	0	18	0	0
Itga3		0	0	0	0	0	0	0	0	84	0	0	0	0	0	0	0	0	0	0	0	0	0	1	0	0	0	0	0	0	0	90	0	2
Sgca		0	0	0	0	0	0	0	0	0	0	0	0	0	0	0	0	0	0	0	0	0	0	0	0	0	0	0	0	0	0	84	0	0
Dlx3		0	0	0	0	0	0	0	0	0	0	0	0	0	0	0	0	0	0	0	0	0	0	0	0	0	0	0	0	0	0	0	0	0
Foxm1		0	0	0	0	0	0	0	0	0	0	0	0	0	0	0	0	0	0	0	0	0	0	0	0	0	0	0	0	0	13	0	0	0
Itfg2		0	0	0	0	0	0	0	4	119	0	0	0	0	0	0	0	0	1	0	35	0	1	1	0	0	0	60	1	0	1	435	432	0
Nrip2		0	0	0	0	0	0	0	0	0	0	0	0	0	0	0	0	0	0	1	0	0	0	1	0	0	0	0	0	0	0	425	0	0
Tulp3		4	89	3	7	13	147	224	152	63	21	0	0	20	11	0	0	10	8	47	1171	37	12	377	11	15	11	336	0	73	242	1593	26	274
Gtf2h4		0	0	0	0	1	28	83	0	0	0	0	0	0	0	0	0	0	0	0	3	0	0	111	0	0	0	1	0	0	0	296	0	48
Tubb5		0	3	6	0	179	133	947	41	29	209	170	0	107	1	0	0	0	1	4	203	411	3	2613	1	402	0	583	0	388	207	8635	8	412
Ell2		0	104	1	96	0	157	0	0	1	0	0	0	0	0	0	0	0	1	0	315	0	0	136	0	0	1	163	0	1	0	1019	0	79
Jup		0	0	2	68	34	23	41	0	0	0	0	0	0	0	0	0	0	0	0	135	21	0	26	1	0	2	0	1	7	1	542	0	18
Fkbp10		0	1	0	0	0	0	0	1	2	1	0	0	0	0	0	0	0	0	0	5	0	0	1	0	1	0	2	0	2	2	42	0	0
Klhl10		0	0	0	0	0	1	0	0	0	0	0	0	0	0	0	0	0	0	1	3	0	0	2	0	0	0	0	1	2	22	128	1	0
Mnx1		0	0	0	0	0	0	0	0	0	0	0	0	0	0	0	0	0	0	0	0	0	0	0	0	0	0	0	0	0	0	0	0	0
Nom1		0	2	0	108	0	2	185	0	1	0	0	0	0	0	0	0	0	1	0	43	114	2	4	0	0	0	81	0	56	136	447	0	49
Ergic1		0	1	0	0	0	47	81	16	26	0	0	0	0	0	0	0	0	1	0	34	16	151	576	67	29	1	3	1	0	218	1429	243	32
Tnk1		0	0	0	0	0	0	0	0	0	0	0	0	0	0	0	0	0	0	0	0	0	0	0	0	0	0	0	0	0	0	0	0	0
Acap1		0	0	0	0	0	0	0	0	0	0	0	0	0	0	0	0	0	0	0	3	1	0	1	1	1	1	1	0	0	0	11	0	1
Tcea3		0	0	0	0	0	0	0	0	3	0	0	0	0	0	0	0	0	0	0	0	0	0	0	0	0	0	0	0	0	0	92	0	0
Csn3		0	0	0	0	0	0	0	0	0	0	0	0	0	0	0	0	0	0	0	0	0	0	0	0	0	0	0	0	0	0	2	0	0
Ifrd1		0	0	60	47	0	0	14	0	96	0	0	0	0	0	2	0	0	1	0	124	70	8	471	0	72	3	2	0	61	343	2809	141	22
Stk38l		0	0	0	0	0	131	1	25	113	0	0	0	0	0	0	0	0	1	0	23	1	1	491	2	0	0	69	1	2	356	1061	1	42
Brpf1		1	0	0	0	1	33	203	0	143	27	162	0	0	0	0	0	0	0	1	25	0	0	0	0	0	0	106	37	1	0	585	56	1
Akr1b3		0	0	3	0	0	1	1	0	0	8	0	0	0	0	0	0	0	0	0	9	5	16	19	1	0	1	3	0	3	18	56	4	0
Hoxc13		0	0	0	0	0	0	0	0	0	0	0	0	0	0	0	0	0	0	0	0	0	0	0	0	0	0	0	0	0	0	0	0	0
Hoxc11		0	0	0	0	0	0	0	0	0	0	0	0	0	0	0	0	0	0	0	0	0	0	0	0	0	0	0	0	0	0	0	0	0
Hoxc8		0	0	0	0	0	0	0	0	0	0	0	0	0	0	0	0	0	0	0	0	0	0	0	0	0	0	0	0	0	0	0	0	1
Hoxc6		0	0	0	0	0	0	0	0	0	0	0	0	0	0	0	0	0	0	0	0	0	0	0	0	0	0	0	0	0	0	0	0	0
Gstt1		2	0	0	0	2	0	316	85	0	0	0	0	0	0	0	0	0	0	0	2	1	0	0	2	1	38	0	0	122	68	211	0	0
Gstt3		0	0	0	0	0	0	0	0	0	0	0	0	0	0	0	0	0	0	0	0	0	0	0	0	1	0	0	0	0	0	92	0	22
Ddt		0	2	0	161	0	0	0	0	0	0	3	0	77	0	0	0	0	3	3	142	86	0	1	0	172	0	2	67	52	0	2689	0	148
Tat		0	0	0	0	0	0	0	0	0	0	0	0	0	0	0	0	0	0	0	0	0	0	0	0	0	0	0	0	0	0	0	0	0
Marveld3		0	0	0	0	0	0	0	0	0	0	0	0	0	0	0	0	0	0	0	0	0	0	0	0	0	0	0	0	0	0	0	0	0
Ddx18		0	71	15	42	0	0	32	29	292	6	0	0	0	0	0	0	0	0	0	171	0	2	0	0	0	0	162	61	0	136	770	174	24
Ubl3		1	283	138	0	104	586	561	1	302	145	0	0	0	60	1	0	0	2	4	1065	258	187	910	2	41	270	272	6	254	166	4752	204	627
Gramd3		0	0	0	0	0	0	0	0	0	0	0	0	0	1	0	0	0	1	0	95	0	0	0	1	0	0	0	0	46	125	230	0	2
Eef1e1		0	0	0	0	0	58	73	0	0	13	0	0	0	0	0	0	0	0	1	66	0	0	159	0	0	0	47	118	151	0	1040	0	94
Akt1		40	0	0	0	52	109	306	0	83	92	4	0	0	16	108	0	0	0	0	66	3	0	201	0	30	44	21	0	91	0	1236	0	34
Cldn15		0	0	0	0	0	0	0	0	88	0	0	0	0	0	0	0	0	0	0	0	0	0	0	0	0	0	0	0	59	0	1	0	0
Il16		0	0	0	0	0	0	0	0	0	0	0	0	0	0	0	0	0	0	0	0	0	0	0	0	1	0	0	0	0	0	215	0	0
Tcirg1		0	0	0	0	0	0	0	0	0	0	0	0	0	0	0	0	0	0	0	9	1	0	0	0	2	0	2	0	1	0	53	0	0
Naglu		0	0	0	0	0	62	0	0	0	0	0	0	0	0	0	0	0	0	0	0	0	0	51	0	0	0	45	0	0	0	85	0	0
Coasy		0	0	0	0	0	0	0	0	0	0	0	0	0	0	0	0	0	0	0	181	0	0	163	0	0	1	90	0	52	2	923	0	39
Smo		0	0	38	0	0	0	0	0	0	0	0	0	0	0	0	0	0	0	0	49	0	0	1	0	0	0	0	0	0	0	95	0	41
Tspan33		1	0	1	104	0	46	197	0	98	76	0	0	0	0	0	0	0	0	0	25	1	1	299	0	45	90	33	0	161	0	579	0	2
Crnkl1		0	1	0	0	0	125	124	0	0	0	0	0	0	0	0	0	0	0	0	73	0	0	52	0	0	0	1	0	0	0	788	0	100
Rin2		1	18	7	1	3	58	3	0	5	1	7	0	1	0	1	2	0	6	5	1204	12	5	153	7	109	9	25	3	3	7	755	4	26
Folh1		0	0	0	0	0	0	0	0	0	0	0	0	0	0	0	0	0	0	0	3	0	0	0	0	0	0	0	0	0	0	107	0	0
Chordc1		0	1	0	0	0	50	127	0	146	114	1	0	0	0	0	0	0	1	2	235	128	1	361	0	53	3	159	3	107	129	1499	174	133
Rtcb		0	1	63	38	14	97	334	0	47	48	0	0	0	0	0	0	0	0	4	120	110	2	649	0	1	0	144	0	274	220	2388	1	92
Pwp1		0	0	0	0	92	0	86	0	0	188	0	0	0	0	0	0	0	0	0	23	0	0	183	0	53	0	0	0	59	154	135	0	5
Fbxo7		0	0	0	116	0	0	149	0	0	0	0	0	0	0	0	0	0	1	0	11	21	0	231	1	30	0	13	2	99	233	718	94	2
Capns1		0	0	71	5	18	5	167	0	0	0	0	0	0	59	0	0	0	128	66	298	35	14	253	0	14	0	2	3	12	8	2104	20	16
Lrp3		0	60	0	34	1	75	50	0	2	0	0	0	0	31	0	2	0	0	1	9	1	1	253	0	38	0	88	0	27	29	670	51	0
Dsg4		0	0	0	0	0	0	0	0	0	0	0	0	0	0	0	0	0	0	0	0	0	0	0	0	0	0	0	0	0	0	34	0	0
Evx2		0	0	0	0	0	0	0	0	0	0	0	0	0	0	0	0	0	2	0	179	0	0	0	2	0	0	0	0	0	0	0	1	0
Hoxd13		0	0	0	0	0	0	0	0	0	0	0	0	0	0	0	0	0	0	0	0	0	0	0	0	0	0	0	0	0	0	0	0	0
Hoxd12		0	0	0	0	0	0	0	0	0	0	0	0	0	0	0	0	0	0	0	0	0	0	0	0	0	0	0	0	0	0	0	0	0
Folr1		0	0	0	0	0	0	0	0	0	0	0	0	0	0	0	0	0	0	0	6	0	0	0	0	0	0	0	0	0	0	255	0	1
Clpb		0	0	0	0	25	73	0	0	269	0	0	0	0	0	0	0	0	0	0	32	0	1	350	1	0	1	211	0	104	0	1730	0	136
Sept7		84	187	6	383	60	320	2383	437	854	57	1	0	66	3	0	37	0	10	13	1732	931	1207	4080	7	338	6	403	69	638	338	15261	158	502
Zdhhc4		0	0	0	0	0	54	47	0	97	0	0	33	0	0	0	0	0	0	0	51	0	0	85	1	0	0	83	0	80	41	666	13	13
Rac1		5	235	122	94	3	149	1366	100	840	66	81	0	153	52	0	39	0	9	147	484	277	1	1134	2	263	134	396	112	452	187	6287	104	335
Nup214		0	0	0	1	0	69	0	0	58	0	117	0	0	0	0	0	0	1	0	109	37	1	190	0	45	0	5	1	13	144	940	1	2
Aif1l		0	0	0	0	0	0	0	0	0	0	0	0	0	0	0	0	0	0	0	0	1	0	0	0	0	1	0	0	0	0	344	0	0
Cpa3		0	16	0	0	0	0	0	0	0	0	2	0	0	0	0	0	0	0	0	31	0	0	0	0	0	0	0	0	0	0	52	0	0
Ltbp1		0	1	1	0	0	3	1	0	111	0	0	0	0	0	0	0	0	0	0	77	1	7	101	0	1	0	55	2	1	3	806	0	84
Ugp2		1	211	2	0	161	171	339	0	149	0	0	0	0	0	0	0	0	1	0	210	2	3	305	0	1	154	43	0	3	153	2804	0	4
Kcnh6		0	0	0	0	0	220	0	0	2	0	0	0	0	0	0	0	0	0	0	0	0	0	1	0	0	0	0	0	0	0	0	0	0
Trmt1		0	60	0	0	0	83	1	14	102	0	0	0	0	0	0	0	0	0	0	55	0	3	95	0	0	3	95	0	1	139	919	178	0
Nacc1		0	0	0	0	0	0	0	0	125	0	0	0	0	0	0	0	0	0	0	6	0	102	2	1	1	0	0	2	70	0	193	0	0
Nfix		0	126	0	0	0	2	824	0	100	0	21	0	112	67	1	3	0	1	12	213	82	2	347	114	12	56	88	17	204	263	2768	45	238
Slc1a5		0	0	0	0	0	0	0	0	0	0	0	0	0	0	0	0	0	0	0	1	0	0	0	0	0	0	0	0	0	0	59	0	0
Uba1		0	224	8	0	4	285	1036	0	453	0	0	1	1	58	0	0	0	3	2	49	251	1	1274	1	215	97	179	0	172	141	4222	139	439
Vwf		0	0	0	0	0	0	0	0	0	0	0	0	0	0	0	0	0	0	0	1	0	0	0	0	0	0	0	0	30	0	19	1	0
Siae		0	0	0	0	0	0	128	0	0	0	11	0	0	1	0	0	0	0	0	23	0	0	0	2	0	199	26	1	0	119	302	2	76
Vsig2		0	0	1	0	0	0	66	0	0	0	0	0	0	0	0	0	0	0	0	0	0	0	0	0	0	0	0	0	0	0	1	0	0
Esam		0	0	0	0	0	0	0	0	0	0	0	0	0	0	0	0	0	0	1	0	85	0	0	0	0	0	0	0	72	0	556	0	1
Spa17		0	0	0	2	0	9	215	0	0	0	0	0	0	0	0	0	0	0	0	0	98	0	1	0	0	0	0	0	0	1	259	1	0
Fam50a		0	0	87	0	0	0	143	118	25	0	1	0	0	20	0	0	0	5	0	42	30	2	342	0	96	0	147	0	49	72	928	2	22
Emd		0	0	1	0	0	0	22	0	1	1	0	0	0	0	0	0	0	1	26	24	1	3	34	1	1	0	1	3	3	28	364	1	66
Taco1		0	0	0	54	0	0	0	0	0	0	0	0	0	3	0	0	0	0	0	3	1	0	8	0	0	0	0	0	0	0	36	0	0
Grik3		0	0	23	0	0	4	2	0	1	10	0	0	1	0	0	0	0	0	0	142	1	4	490	2	2	1	0	0	0	2	451	0	52
Gria3		4	4	2	0	10	224	1375	33	457	2	37	3	1	0	1	1	3	3	3	438	13	26	1122	65	280	102	96	1	194	1304	10849	971	905
Npas1		0	0	0	0	0	0	0	0	0	0	0	0	0	0	0	0	0	0	0	1	1	0	0	0	0	0	0	0	0	0	187	0	0
Sipa1l2		0	3	0	0	0	0	0	0	3	0	0	0	0	0	0	0	0	0	0	113	1	0	0	1	0	0	9	0	0	0	933	0	3
Ap4e1		0	0	0	0	0	0	0	0	0	0	0	0	0	0	0	0	0	0	0	16	0	0	0	0	1	0	0	0	0	1	290	1	0
Blvra		0	135	69	63	1	37	108	0	70	98	59	0	1	1	0	0	0	0	0	64	86	1	183	1	0	86	0	1	116	192	562	0	31
Pdzd4		0	0	0	0	0	38	25	0	44	0	8	0	0	0	0	0	0	0	0	26	1	6	69	0	2	0	63	0	111	0	1031	0	5
Srpk3		0	0	0	0	0	0	66	0	146	0	0	0	0	0	0	0	0	0	0	0	2	0	0	0	0	0	0	0	0	110	207	0	27
Idh3g		0	117	3	0	132	237	710	0	550	106	0	1	150	108	0	0	1	1	3	351	146	1	1964	4	119	4	503	116	314	919	3634	175	417
Pnck		1	0	1	0	0	67	406	48	322	0	0	0	0	0	0	0	0	1	3	108	42	0	349	0	0	0	41	0	1	0	2683	114	327
Ssr4		0	99	46	0	0	144	181	66	114	0	0	0	0	0	0	0	0	0	3	6	3	1	660	0	303	1	52	96	65	132	2566	175	2
Bcap31		0	99	60	0	0	103	90	0	187	26	0	0	51	0	0	0	0	2	0	87	58	0	927	0	134	241	1	2	89	207	1703	0	130
Fam98a		1	1	0	0	0	0	132	0	0	0	0	0	0	0	0	0	0	0	0	76	2	0	412	183	1	0	82	0	1	0	734	1	48
Ltbp2		0	0	0	0	0	0	0	0	0	0	0	0	0	0	0	0	0	0	0	0	0	0	0	0	0	0	0	0	1	0	71	0	0
Kmt2a		0	0	0	0	0	172	263	0	174	1	0	0	0	0	0	0	0	0	0	384	0	0	119	0	0	2	21	2	14	156	2058	4	92
Ift46		0	66	1	0	0	0	65	3	1	0	0	0	0	0	0	0	0	0	0	45	70	232	319	1	0	0	109	0	42	0	854	0	108
Tmem25		0	0	0	0	97	109	186	0	1	0	0	0	0	0	0	0	0	0	1	98	58	1	428	1	4	0	86	0	21	228	883	113	60
Cd3g		0	0	0	0	0	0	0	0	0	0	0	0	0	0	0	0	0	0	0	0	43	0	1	0	0	0	0	0	0	0	0	0	0
Trappc6a		0	4	91	1	0	23	2	0	1	24	0	0	0	0	0	0	0	58	0	45	0	6	82	0	4	0	10	1	2	0	410	2	1
Supt6		0	137	0	0	0	8	162	0	81	0	0	0	0	0	0	0	0	1	0	76	52	3	101	0	26	131	175	117	74	350	1714	161	85
Spag5		2	1	0	0	0	7	35	0	52	0	0	1	0	0	0	0	0	0	0	56	3	0	9	0	0	0	25	0	0	0	158	2	2
Foxn1		0	0	0	0	0	0	0	0	0	0	0	0	0	0	0	0	0	0	0	0	0	0	0	0	0	0	0	0	0	1	52	0	0
Unc119		0	0	0	0	0	0	34	0	39	0	0	0	54	0	0	0	0	0	1	123	1	0	177	0	1	0	0	1	0	32	869	4	40
Rab34		0	0	27	0	0	0	0	0	0	0	0	0	0	0	0	0	0	0	0	9	1	1	1	0	0	1	0	0	0	0	86	24	1
Sdf2		2	0	0	0	0	105	768	107	62	0	0	0	45	0	0	0	0	1	1	185	1	13	525	3	122	5	1	1	0	165	3193	353	325
Ccne1		0	33	0	2	0	33	27	0	50	0	0	0	0	23	0	0	0	0	0	0	44	2	158	0	0	0	0	0	74	79	540	1	44
Hsf2bp		0	0	0	0	0	0	0	0	1	0	0	0	0	0	0	0	0	1	0	12	0	0	0	0	0	0	1	0	0	1	4	0	0
Bbc3		0	0	0	0	0	0	28	0	140	0	0	0	0	0	0	0	0	0	0	1	1	0	6	0	0	0	2	0	32	0	346	0	0
Mybpc3		0	0	0	0	0	0	0	0	0	0	0	0	0	0	0	0	0	0	0	2	0	0	0	0	0	0	0	0	0	0	0	0	0
Psmc3		1	263	168	181	52	182	1641	132	692	142	0	0	0	0	0	0	0	2	76	466	403	4	911	133	186	1	193	2	408	286	6683	419	432
Acp2		0	0	0	1	0	84	98	0	0	0	0	0	0	0	2	0	0	1	1	189	73	0	172	0	46	168	2	24	40	0	2116	1	187
Rapsn		0	0	0	0	0	0	0	0	0	0	0	0	0	0	0	0	0	0	0	0	0	0	0	0	0	0	0	0	0	0	1	0	0
Slc39a13		0	0	4	0	0	16	91	0	36	15	0	0	0	0	0	0	1	3	0	67	0	0	77	1	0	0	2	1	0	74	316	208	0
Celf2		19	205	93	2	279	438	1628	25	2716	9	138	68	3	0	1	49	0	11	17	1676	348	186	6385	152	205	47	3123	93	416	3058	29186	3279	2548
Nr1h3		0	0	0	0	0	0	0	0	0	0	0	0	0	0	0	0	0	0	0	0	0	0	0	0	0	0	0	0	0	0	1	0	0
Ddb2		0	0	0	0	0	0	150	0	0	0	0	0	0	0	0	0	0	0	1	45	0	0	1	0	33	0	74	0	87	0	112	0	15
Spi1		0	0	176	0	1	80	1	1	17	151	0	0	55	0	0	0	0	1	0	2	0	0	0	0	0	56	1	54	0	0	160	0	0
Sf3a1		0	0	0	91	0	0	227	77	0	50	0	0	0	0	0	0	0	3	4	110	33	1	198	2	138	4	59	0	57	271	1165	0	81
Stat6		0	0	0	0	0	0	0	0	0	0	0	0	0	0	0	0	0	0	0	5	0	0	136	0	0	1	1	110	1	0	321	0	0
Clgn		0	0	0	0	0	0	0	1	0	94	10	0	0	0	0	0	0	0	0	21	2	0	0	0	0	0	0	0	98	0	512	0	6
Napsa		0	0	0	0	0	0	0	0	0	0	0	0	0	0	0	0	0	0	0	0	0	0	0	0	0	0	0	0	0	0	1	0	2
Vrk3		0	1	0	0	0	0	0	0	298	0	0	0	0	0	0	0	0	3	0	62	0	0	225	1	0	2	266	149	0	199	875	2	127
Smg9		0	114	0	0	0	81	1	0	138	0	0	0	0	0	0	0	0	0	1	18	1	0	145	0	0	1	37	0	41	166	1141	1	0
Paxip1		0	0	0	0	62	68	82	106	0	0	0	0	0	0	0	0	0	2	3	23	3	1	65	0	0	1	30	0	8	120	435	0	77
Rmnd5a		0	0	0	0	53	104	105	0	67	0	0	0	0	0	0	0	0	1	1	295	23	41	122	0	1	1	59	1	2	314	1296	210	86
Mov10		0	0	0	0	0	0	0	0	0	0	0	0	0	0	0	0	0	0	0	0	0	0	67	0	0	0	0	0	39	0	178	0	0
Ppm1j		0	0	0	0	0	0	0	0	0	0	0	0	0	0	0	0	0	0	0	0	0	0	0	0	0	0	0	0	0	0	0	0	0
Rhoc		0	0	0	0	0	0	35	0	0	0	0	0	0	0	0	0	0	0	0	23	0	0	0	0	0	1	1	168	0	0	496	2	20
Prr27		0	0	0	0	0	0	0	0	0	0	0	0	0	0	0	0	0	0	0	0	0	0	0	0	0	7	0	0	0	0	56	0	0
Tead3		0	0	0	0	0	0	0	0	0	0	0	0	0	0	0	0	0	0	0	6	0	0	0	0	0	0	0	0	0	0	6	0	1
Ppard		0	0	0	0	0	0	0	0	0	0	0	0	0	0	0	0	0	0	1	29	1	0	0	0	2	0	18	0	0	0	498	0	13
Def6		0	0	0	0	0	0	0	0	0	0	0	0	0	0	0	0	0	0	0	0	0	0	1	0	0	0	0	0	0	0	4	0	0
Peg3		0	0	0	0	142	57	120	0	203	0	8	0	66	20	0	0	0	0	0	320	20	108	538	1	0	19	243	0	11	11	2867	0	180
Zim1		0	0	0	0	1	0	1	0	0	0	0	0	0	0	0	0	0	0	0	3	0	0	0	0	0	0	0	0	0	0	1	0	0
Metrn		0	0	0	0	0	0	0	0	8	0	8	0	0	0	0	0	0	0	0	69	0	0	0	1	0	1	0	0	0	0	291	0	11
Lmf1		0	1	0	0	0	0	45	0	0	0	0	0	0	0	0	0	0	0	0	10	1	0	91	0	58	0	0	0	0	0	58	0	12
Narfl		3	0	0	0	83	82	155	0	24	0	0	0	0	0	0	0	0	0	0	45	32	0	57	0	101	0	29	0	0	0	411	0	48
Angptl4		0	0	0	0	0	0	0	0	0	0	0	0	0	0	0	0	0	0	0	0	0	0	0	0	0	0	0	0	0	0	4	0	0
Dbf4		0	0	0	0	0	0	0	0	0	0	0	0	0	0	0	0	0	0	0	0	0	0	63	0	0	0	0	0	1	0	63	0	0
Daxx		0	0	0	0	0	124	1	0	82	0	0	0	0	0	0	0	0	0	0	9	0	0	167	0	79	0	0	0	0	0	418	45	0
Cd320		0	53	0	0	0	106	0	0	0	102	1	0	0	0	0	0	0	0	0	3	0	0	218	0	0	0	80	0	0	0	595	0	47
Ipo4		0	0	0	0	0	56	255	0	57	0	0	0	0	0	0	0	0	3	1	277	23	0	445	10	112	1	136	0	65	171	920	99	230
Tm9sf1		0	0	0	0	0	0	0	0	0	0	0	0	0	0	0	0	0	0	1	172	2	0	348	0	2	1	117	0	50	0	412	0	111
Rec8		0	0	0	0	0	12	1	0	0	0	0	0	0	0	0	0	0	0	0	0	0	0	0	0	0	0	0	0	0	0	57	0	1
Irf9		0	0	2	0	0	0	0	0	71	0	0	0	0	0	0	0	0	0	0	62	0	0	40	2	1	79	31	0	1	1	288	2	0
Gmpr2		1	1	164	0	0	124	185	0	122	0	0	0	127	0	0	0	0	0	0	2	3	152	590	0	121	2	0	0	0	0	851	0	1
Mdp1		0	0	1	0	90	0	276	0	111	0	0	0	0	0	0	0	0	4	4	80	133	97	432	0	34	2	1	1	140	151	1651	1	79
Dhrs1		0	1	0	0	55	97	86	0	1	0	0	0	0	0	26	0	0	0	0	59	1	0	104	0	2	0	56	0	91	131	915	10	5
Ncan		0	2	0	0	75	1	138	59	5	0	0	0	0	0	0	0	0	0	48	14	76	0	199	0	8	0	113	0	120	12	1471	0	234
Tmem161a		0	1	0	0	0	0	29	0	60	0	0	0	0	0	0	0	0	0	0	23	1	0	112	0	0	0	84	0	50	0	407	0	38
Armc6		0	0	0	0	0	66	141	0	89	1	0	0	12	0	0	0	0	0	1	189	4	0	104	0	0	0	0	0	69	0	316	0	99
Borcs8		0	0	0	0	333	2	94	1	107	40	0	0	0	0	0	0	0	323	0	122	80	0	601	1	0	1	42	2	1	13	1267	37	5
Slc25a42		0	0	0	0	0	0	26	0	55	0	0	0	0	0	0	0	0	0	0	27	0	1	62	1	0	0	0	0	0	7	132	163	1
Snx9		0	0	0	2	0	0	2	0	0	0	0	0	0	0	0	0	0	0	0	0	0	0	0	0	0	0	0	0	0	1	294	1	0
Ranbp3		0	0	1	0	86	133	59	1	338	0	0	0	0	0	0	0	0	1	1	5	105	0	150	0	226	1	265	0	220	222	1112	0	115
Ndufa11		0	231	13	2	276	517	987	51	167	138	52	0	137	28	17	61	0	2	5	236	246	93	2739	2	230	367	194	98	480	643	14602	87	978
Bmp8b		0	0	0	0	0	0	0	0	0	0	0	0	0	0	0	0	0	0	0	0	0	0	0	0	0	0	0	0	0	0	1	0	0
Nr2f6		0	0	0	0	5	40	191	0	0	0	0	0	0	0	0	0	0	0	0	50	0	1	118	2	2	140	0	1	127	1	587	1	32
Use1		0	282	0	0	136	84	429	94	109	111	0	0	0	0	0	0	0	0	4	86	100	3	387	0	0	0	117	0	45	74	3254	0	207
Ocel1		0	0	0	0	0	0	0	0	0	0	0	0	0	0	0	0	0	0	0	1	0	0	0	0	0	0	0	0	0	0	512	0	0
Dyrk1b		0	0	0	0	0	0	0	0	0	0	0	0	0	0	0	0	0	0	0	0	0	0	10	0	0	0	4	0	0	0	39	0	0
Braf		0	118	43	1	0	0	310	60	186	14	0	0	0	0	0	0	0	3	1	161	10	1	483	1	0	37	89	47	77	716	3140	59	249
Ndufb2		0	289	355	545	311	708	1708	82	2197	141	167	2	439	0	52	17	0	200	117	1444	1197	414	1932	7	347	724	703	149	433	660	26709	593	1493
Hltf		0	0	0	0	0	0	54	0	0	0	0	0	0	0	0	0	0	0	0	69	2	0	85	0	72	1	2	0	1	3	582	90	106
Prpf6		0	0	0	2	0	33	107	0	12	45	0	0	0	0	0	0	0	1	1	19	0	25	295	32	20	80	25	0	23	115	1195	1	33
Rgs19		0	154	2	0	0	1	278	0	0	0	0	0	0	0	0	0	0	0	1	15	0	1	586	0	3	4	0	0	136	430	903	1	93
Rgs20		0	132	1	0	0	1	0	31	103	0	4	40	0	0	0	0	1	6	2	385	37	46	198	0	110	3	1	1	70	321	2264	359	114
Abhd3		0	0	0	0	0	1	0	0	25	0	0	0	0	0	0	0	0	0	0	306	1	0	150	1	0	1	2	1	36	0	811	0	45
Snrpd1		2	0	66	0	46	58	185	24	190	29	0	0	0	0	0	89	0	4	0	72	0	4	308	0	0	319	3	2	210	359	3124	200	218
Tchp		0	0	0	0	0	0	0	0	0	0	0	0	0	0	0	0	0	0	0	15	0	0	110	0	0	0	101	0	0	0	177	0	0
Tiam1		1	1	1	0	0	63	3	0	108	1	128	0	11	0	0	0	0	0	1	20	1	2	135	1	2	1	1	0	0	122	1452	0	139
Tsc2		0	87	0	0	0	145	0	0	100	0	0	0	0	0	0	0	0	0	44	96	0	0	49	3	0	214	56	1	69	56	744	32	2
Rpl3l		0	0	0	0	0	0	0	0	0	0	0	0	0	0	0	0	0	0	0	25	0	0	82	0	0	0	0	0	0	0	0	0	0
Slc9a3r2		0	86	0	0	0	0	66	0	0	0	0	0	0	0	0	0	0	0	1	71	49	3	1	0	128	4	53	2	76	151	1084	0	3
Puf60		1	296	0	125	44	124	254	38	137	83	0	0	0	22	0	0	0	1	3	92	94	0	875	121	2	3	238	0	102	379	2281	256	145
Golga2		0	86	0	1	71	21	132	0	111	0	0	0	0	0	0	0	0	0	2	81	1	0	26	3	0	0	96	2	69	4	1376	1	0
Uck1		0	0	0	69	0	60	71	1	1	0	0	0	0	0	0	33	0	0	1	1	50	0	78	0	45	0	1	0	0	0	428	0	0
Scin		0	0	0	0	0	0	0	0	56	0	0	0	0	0	0	0	0	0	0	1	0	0	174	0	0	0	0	0	0	0	4	0	0
Ikzf4		0	0	0	0	0	41	0	0	71	0	0	0	0	0	0	5	0	1	0	1	0	0	1	0	91	0	0	0	1	1	781	0	118
Mien1		1	8	6	254	3	225	1198	141	415	100	2	0	30	0	14	0	0	1	1	129	57	47	910	2	593	1	72	2	112	475	6105	251	423
Pon1		0	0	0	0	0	0	0	0	0	0	0	0	0	0	0	0	0	0	0	2	0	0	0	0	0	0	0	0	0	0	0	0	1
Axl		0	0	0	0	107	0	0	0	0	0	0	0	0	0	0	0	0	0	0	60	16	0	0	0	0	0	0	0	0	0	468	0	56
Tgfb1		0	0	1	0	0	0	0	0	0	0	0	0	1	0	0	0	0	0	0	2	0	0	0	0	0	1	0	2	0	0	49	100	1
Ccdc97		0	0	0	0	0	55	56	0	0	0	0	0	0	0	0	0	0	0	0	17	0	0	130	0	34	0	19	0	69	85	387	0	0
Zfp40		0	0	0	0	0	0	157	101	0	1	0	0	26	82	0	0	0	0	0	3	0	0	315	0	0	0	62	0	1	5	274	0	0
Akap8l		0	65	7	0	0	31	324	0	606	59	54	0	0	0	0	1	0	3	1	67	86	57	1194	1	154	6	637	4	295	670	2308	286	41
Shh		0	0	0	0	0	0	0	0	0	0	0	0	0	0	0	0	0	0	0	8	0	0	0	0	0	0	0	0	0	0	0	0	0
Pdcd2l		0	2	0	0	140	0	104	0	105	0	2	0	50	0	41	0	0	0	0	101	65	0	218	1	2	0	0	2	0	294	1265	2	0
Gtf2f1		0	0	0	0	0	53	384	0	0	0	0	0	185	0	0	0	0	1	0	12	0	0	266	0	62	62	201	0	150	124	1432	312	93
Clpp		1	93	1	3	143	160	371	117	262	64	0	1	0	151	0	0	0	3	0	264	79	129	801	2	0	5	97	0	1	571	2973	644	173
Alkbh7		0	85	0	27	0	0	56	40	0	0	0	0	0	0	0	0	0	0	0	3	2	0	121	0	0	0	133	0	1	0	1163	0	29
Pspn		0	0	0	0	0	0	0	0	0	0	0	0	0	0	0	0	0	0	0	0	0	0	0	0	0	0	0	0	0	0	0	0	0
Dennd1c		0	0	0	0	0	0	0	0	0	0	0	0	0	0	0	0	0	0	0	25	0	0	0	0	0	1	0	0	0	0	0	1	62
Med6		0	0	0	0	0	0	45	0	181	0	0	0	0	0	0	0	0	0	0	3	1	0	84	1	36	0	25	0	59	170	230	0	35
Prkd1		0	0	0	0	0	0	57	0	43	0	0	0	0	0	0	0	0	4	1	321	7	2	0	0	0	3	48	3	0	0	1121	208	25
Lcp2		0	0	0	0	0	0	0	0	0	0	0	0	0	0	0	0	0	0	2	3	0	2	1	0	0	1	1	158	0	0	338	0	1
Cse1l		0	2	0	0	1	0	52	96	66	1	0	0	0	0	0	0	0	0	1	112	0	0	230	2	1	66	0	0	0	0	1244	0	89
Naa20		0	11	0	0	0	118	207	7	146	21	0	0	0	0	0	0	0	1	0	139	0	1	333	0	1	1	110	1	11	130	905	81	18
Prkra		0	2	111	1	0	0	235	0	72	0	0	0	0	0	0	0	0	0	1	0	79	0	92	0	0	0	0	0	64	0	545	0	131
Fkbp7		0	0	0	0	112	0	0	0	0	0	0	0	0	0	0	0	0	0	0	0	0	0	0	0	0	0	1	0	0	0	176	0	0
Plekha3		0	79	0	0	0	31	162	0	20	0	2	0	0	0	0	0	0	1	0	115	63	0	65	0	0	117	51	93	0	1	1287	75	66
Ykt6		0	49	0	2	167	114	199	31	16	0	1	0	82	0	0	0	0	2	3	202	134	2	276	0	55	0	77	0	52	90	2795	2	33
Baz1b		0	0	0	0	0	110	241	105	266	0	0	0	0	0	0	0	0	0	16	178	6	1	196	1	24	101	118	1	1	106	1747	169	47
Pex6		0	0	0	0	0	0	0	0	0	0	0	0	0	0	0	0	0	0	1	81	43	0	66	1	19	1	32	0	61	0	1338	193	53
Mrpl2		0	0	0	0	0	0	0	0	0	0	0	0	0	0	0	0	0	2	0	18	1	0	23	0	75	0	1	0	90	130	871	64	42
Mea1		0	0	0	0	0	0	0	0	0	0	0	0	0	0	0	0	0	2	0	84	93	106	175	0	1	25	59	58	87	231	1203	1	58
Gnmt		0	177	0	0	0	0	0	0	0	0	0	0	0	0	0	0	0	1	0	3	0	0	0	0	0	0	57	0	1	30	65	1	0
Grin2d		0	0	0	0	0	21	68	0	0	0	0	0	0	0	0	0	0	0	0	26	0	0	58	0	0	0	0	0	44	0	139	0	0
Kdelr1		0	0	0	0	0	0	0	75	0	0	0	0	0	0	0	0	0	0	1	94	2	0	124	1	25	1	0	0	0	0	574	41	48
Tmem143		0	0	0	0	0	0	0	0	0	0	0	0	0	0	0	0	0	0	0	1	0	0	0	0	0	0	46	0	0	0	150	0	21
Pdxk-ps		0	0	0	0	0	0	0	0	0	0	0	0	0	0	0	0	0	0	0	1	0	0	0	0	0	0	0	0	0	0	96	0	0
Ggct		0	0	0	0	0	0	118	0	0	0	0	0	0	0	0	40	0	0	1	57	0	0	71	0	70	1	0	1	0	0	931	0	67
Jag2		0	0	0	0	0	10	0	0	0	0	0	0	0	0	0	0	0	0	0	19	0	0	37	0	0	1	0	0	24	0	122	0	0
Btbd6		0	0	0	0	0	38	72	0	0	0	0	0	0	0	0	0	0	1	1	160	70	1	46	0	0	64	14	0	0	0	558	16	95
Nudt14		0	0	0	0	0	0	0	0	0	0	0	0	0	0	0	0	0	0	1	49	0	0	1	0	0	0	0	2	0	0	197	55	0
Epdr1		0	95	2	117	2	33	750	39	310	95	0	1	23	34	0	0	0	4	5	315	311	293	2055	162	162	4	66	3	271	925	5884	392	388
Flii		0	0	0	0	1	36	89	0	218	0	0	0	0	0	0	0	0	0	2	15	48	1	1	53	70	1	60	0	0	212	287	29	68
Top3a		0	0	0	0	0	0	0	0	6	0	0	0	0	0	0	0	0	0	0	1	0	0	1	0	0	0	46	0	0	0	1	1	6
Atg4d		0	65	0	0	0	0	91	0	0	0	0	0	0	0	0	0	0	0	0	73	1	0	426	0	33	1	0	0	4	1	452	0	163
Qtrt1		0	0	0	0	0	0	0	0	116	0	0	0	0	8	0	0	0	0	0	5	0	0	114	0	0	0	144	0	0	278	537	0	5
Plin4		0	0	0	0	0	0	0	0	0	0	0	0	0	0	0	0	0	0	0	0	0	0	0	0	0	0	0	0	0	0	0	0	0
Hdgfrp2		0	0	1	21	0	0	109	67	126	0	0	0	0	0	0	0	0	0	2	64	3	1	487	0	113	0	255	0	180	150	1832	421	56
Chaf1a		0	0	0	0	0	0	0	0	0	0	0	0	0	0	0	0	0	0	0	3	0	0	40	0	0	0	0	0	0	0	0	0	0
Adprh		0	2	0	0	71	226	404	60	230	0	78	0	118	0	0	2	0	1	2	330	195	1	694	1	33	5	159	0	128	258	3424	63	110
Tmem39a		0	0	0	0	0	0	0	0	0	0	1	0	0	0	0	0	0	1	0	63	0	0	133	0	38	0	0	0	0	19	197	0	0
Timmdc1		0	0	0	0	0	0	0	0	16	0	0	0	0	0	0	0	0	2	0	39	0	1	1	0	0	6	0	0	0	155	108	0	0
Pla1a		0	0	0	0	0	0	3	131	0	0	0	0	0	0	0	0	0	0	0	1	0	0	0	0	0	0	0	0	0	1	0	0	0
Mcm2		0	0	0	0	0	0	0	0	0	0	0	0	0	0	0	0	0	0	0	1	0	91	0	0	0	0	0	0	0	1	0	0	0
Tpra1		0	0	0	0	0	14	0	0	53	35	0	0	0	0	0	0	0	1	0	5	0	0	172	0	54	0	12	0	0	13	153	67	5
Nab1		1	77	0	0	30	46	0	0	0	0	102	0	0	0	0	0	0	0	0	144	0	0	77	0	2	0	34	0	81	0	826	0	55
Adgre5		0	0	0	0	0	0	0	0	0	0	0	0	0	0	0	0	0	0	0	107	0	2	0	1	0	0	0	0	42	0	55	0	0
Il17ra		0	0	0	0	0	50	25	0	16	0	0	0	0	0	0	0	0	0	0	6	0	0	0	0	0	0	41	0	0	0	166	0	0
Lamb1		0	0	0	0	0	0	0	6	0	0	0	0	0	0	0	0	0	0	0	8	0	0	0	0	0	0	45	0	0	0	150	0	1
Kcnn1		0	0	0	0	0	8	49	0	0	0	0	0	0	0	0	0	0	0	0	1	0	0	50	0	0	0	1	0	0	0	361	0	0
Arrdc2		0	0	0	0	0	0	0	0	0	0	0	0	0	0	0	0	0	0	0	0	0	0	0	0	0	0	0	0	0	0	219	0	0
Ppp1r17		0	0	0	0	0	0	0	0	0	0	0	0	0	0	0	0	0	0	0	0	0	0	0	0	0	0	0	0	0	0	0	0	0
Cd36		0	0	0	0	0	0	0	0	0	0	0	0	0	0	0	0	0	0	0	0	0	0	0	0	0	0	6	0	0	0	249	0	0
Map2k7		0	0	0	0	0	0	0	0	0	0	0	0	0	0	0	0	0	0	1	0	0	0	324	0	48	0	21	0	32	75	923	0	42
Timm44		1	72	0	101	52	242	198	1	267	0	0	0	132	0	0	0	0	0	0	98	91	0	44	1	0	0	238	0	68	1	1301	69	26
Ap2a2		0	7	14	76	289	162	427	0	361	275	1	0	0	0	0	0	0	3	2	680	3	5	495	2	71	68	655	1	124	510	4864	67	295
Pnkp		0	0	0	0	0	0	1	104	130	0	0	0	0	0	0	0	0	1	0	34	3	0	334	1	2	0	156	0	0	0	421	84	2
Med25		0	16	0	0	0	33	47	0	122	32	0	0	0	0	0	0	0	1	0	137	0	0	409	0	79	0	142	3	48	72	1219	0	143
Bcam		0	0	0	0	0	0	0	0	0	0	0	0	0	0	0	0	0	0	0	2	0	0	1	0	0	0	0	0	0	10	132	0	0
Clptm1		0	26	0	68	17	14	100	3	127	14	0	0	0	11	0	0	0	0	0	83	68	1	228	0	18	23	15	0	70	54	1229	0	94
Relb		0	0	0	0	0	0	0	0	106	0	0	0	0	0	0	0	0	0	0	28	1	0	6	0	0	0	0	0	55	98	187	0	4
Tomm40		1	220	2	1	92	258	469	0	213	0	1	0	111	62	0	1	0	0	48	230	105	1	731	0	67	265	48	3	198	188	1968	81	106
Apoe		210	8	10945	1738	322	712	126	93	328	1534	508	1	363	1	1	344	0	157	43	2241	223	152	128	212	33	513	1195	94	698	1005	99832	22	4103
Apoc2		0	0	0	0	0	0	0	0	0	0	0	0	0	0	0	0	0	0	0	0	0	0	0	0	0	0	0	0	0	1	1	0	0
Hbp1		0	0	0	0	0	0	58	0	1	84	0	0	0	0	0	1	0	2	0	8	1	166	6	1	0	0	113	0	74	3	268	130	2
Prkar2b		0	13	1	0	0	0	38	0	143	0	0	0	0	0	0	0	0	2	0	26	56	0	195	70	65	0	36	0	28	172	393	160	88
Cdkn1b		0	0	0	0	0	0	27	0	0	0	0	0	0	0	0	0	0	0	0	8	0	0	2	0	0	0	0	0	0	0	527	0	60
Klf4		0	0	0	0	0	0	0	0	0	0	0	0	0	0	0	0	0	0	0	6	1	0	1	0	0	0	0	0	7	0	1066	0	84
Ap1m1		0	0	1	0	0	3	291	1	87	0	0	0	0	50	0	48	0	3	1	349	1	0	251	4	76	1	210	1	83	422	1219	1	61
Rab8a		2	83	36	0	1	38	166	1	135	0	0	0	0	0	0	0	0	1	0	109	38	0	91	1	72	131	193	213	92	154	843	0	10
Hmgn2		0	0	0	0	2	0	55	0	0	0	3	0	1	5	0	0	0	0	0	1	60	4	11	2	7	0	4	25	10	74	182	21	3
Fam32a		0	0	8	0	3	41	533	0	706	42	1	0	17	1	0	0	0	1	3	221	0	0	502	2	70	11	5	1	116	397	2325	2	159
Elf3		0	0	0	0	0	0	0	0	0	0	0	0	0	0	0	0	0	0	0	0	0	0	0	0	0	0	0	0	0	0	0	0	0
Cyp2c29		0	0	0	0	0	0	0	0	0	0	0	0	0	0	0	0	0	0	0	0	0	0	0	0	0	0	0	0	0	0	0	0	0
Stard3nl		0	0	0	179	20	0	480	0	0	1	96	0	0	0	0	0	0	0	0	203	0	1	249	2	38	199	11	0	103	123	1710	112	187
Stk11		0	0	0	0	58	0	0	0	0	86	0	0	0	1	40	0	0	0	0	45	0	13	4	1	8	8	0	0	19	1	774	0	81
Efna2		0	0	0	0	0	0	0	0	0	0	0	0	0	0	0	0	0	0	0	0	0	0	0	0	0	0	0	0	2	1	231	10	0
Atp5d		1	266	85	103	122	915	1643	193	920	114	0	0	96	109	26	78	0	3	10	480	507	312	2820	21	218	279	741	1	326	489	17686	3	849
Ppp5c		0	0	1	0	12	182	160	73	57	0	0	0	107	0	18	0	0	0	1	16	61	82	437	0	29	1	129	0	82	177	845	80	2
Cdk12		0	0	1	0	0	3	15	0	416	0	0	0	0	0	0	0	0	1	0	50	1	0	140	1	5	0	38	1	0	0	526	178	20
Lipe		0	0	0	0	0	0	0	0	0	0	0	0	0	0	0	0	0	0	0	2	0	0	2	1	0	0	0	0	0	1	201	0	1
Pafah1b2		0	16	210	0	82	117	604	77	221	30	0	0	0	0	0	0	0	0	5	238	53	1	1024	235	97	3	327	1	206	222	3785	2	410
Tbc1d8		0	0	0	1	0	0	66	0	265	0	0	0	0	0	0	0	0	0	0	6	1	0	109	0	60	0	0	1	72	127	137	41	0
Cnot11		0	0	0	0	0	0	189	0	152	100	0	0	0	0	0	0	0	0	1	0	1	0	207	0	0	0	65	0	1	0	722	0	2
Slc2a3		1	71	152	1	1	65	327	66	117	0	0	0	0	0	0	3	0	1	0	118	67	3	638	0	251	0	113	1	380	179	1767	178	4
Foxj2		0	167	0	1	0	195	314	0	1	13	0	0	0	0	0	0	0	0	2	71	2	0	27	2	0	1	23	0	62	66	1003	36	19
Sri		0	2	0	149	1	10	647	16	220	0	0	0	0	0	0	0	0	4	1	132	154	3	670	1	1	386	99	3	504	363	2095	164	67
Dgcr2		0	0	0	0	0	0	0	0	0	0	0	0	0	0	0	0	0	0	1	197	64	0	150	0	92	2	11	1	10	162	2629	185	136
Irf3		0	0	0	0	0	43	0	0	0	0	0	0	0	33	0	0	0	0	0	3	1	0	128	0	62	0	0	0	0	0	608	0	3
Bcl2l12		0	0	0	0	1	0	0	0	107	0	0	0	0	0	0	0	0	0	0	0	0	0	0	0	0	0	0	0	0	0	146	0	0
Zfp959		0	0	0	0	0	0	56	0	0	0	0	0	0	0	0	0	0	0	0	4	0	0	0	0	0	0	0	0	0	125	0	0	0
Mpnd		0	49	0	0	51	256	303	0	97	0	0	0	0	45	0	0	0	3	0	67	3	0	815	0	168	1	20	0	3	52	2210	112	48
Sh3gl1		0	42	0	77	0	93	83	0	180	0	0	0	0	0	0	0	0	1	1	98	46	1	309	0	0	0	54	1	90	104	625	86	0
Ebi3		0	0	118	0	0	0	0	0	0	0	0	0	0	0	0	0	0	0	0	0	0	0	0	0	0	0	0	0	0	0	27	0	0
Ccdc94		0	0	0	0	0	0	0	0	73	0	0	0	0	0	0	0	0	0	0	0	0	0	0	0	0	0	0	0	0	0	2	0	0
Ranbp2		0	0	0	0	0	0	139	0	71	0	0	0	0	0	0	0	0	3	0	15	0	21	77	1	103	1	61	0	0	37	723	271	57
Edar		0	0	0	0	0	0	0	0	0	0	0	0	0	0	0	0	0	0	0	0	0	0	0	1	0	0	0	0	0	0	0	0	0
Grk5		0	0	0	0	0	1	0	0	354	0	0	0	0	0	0	0	0	0	0	1	2	0	1	1	0	0	90	0	0	0	670	0	0
Dvl3		0	0	0	0	0	35	57	0	0	0	0	0	0	0	0	0	0	0	0	0	0	0	0	0	146	0	0	0	0	0	1	0	0
Abcf3		0	127	0	0	1	48	249	97	438	0	0	0	1	94	0	0	0	1	0	73	161	2	401	147	1	0	182	0	62	102	1311	248	0
Eif2b5		35	0	2	0	0	113	303	0	232	38	0	0	0	0	0	0	0	3	0	214	0	221	1	1	65	66	0	0	0	224	972	3	24
Cyth2		0	1	175	2	53	156	619	99	113	52	0	0	0	0	0	0	0	1	2	46	50	90	453	131	58	0	29	1	105	351	1763	1	139
Sult2b1		0	0	0	0	14	0	3	0	17	16	0	0	14	0	0	0	0	0	0	0	0	0	0	0	0	2	0	0	0	0	270	0	0
Car11		1	39	0	61	0	195	328	0	799	162	0	0	42	0	0	0	0	2	0	96	20	1	546	1	37	1	99	56	211	434	1986	263	120
Dlgap1		5	300	36	8	176	213	3081	333	4785	277	2953	109	4	10	92	25	3	24	54	2882	273	1883	4147	84	506	193	2085	212	200	2400	32964	456	2143
Plag1		0	61	0	0	0	0	0	0	0	0	0	0	0	0	0	0	0	0	0	1	0	0	0	0	0	0	0	0	0	1	14	0	82
Hck		0	0	0	0	0	0	0	0	5	0	0	0	0	0	0	0	0	0	0	1	0	0	1	0	0	0	0	0	0	1	369	1	0
Mrpl4		0	2	0	1	0	137	457	130	134	0	0	0	125	0	0	0	0	1	1	30	3	0	453	1	31	1	146	4	154	317	1919	41	168
Keap1		0	0	0	0	24	28	235	2	68	64	0	0	0	9	0	0	0	0	0	92	61	0	240	0	6	1	0	0	89	1	1225	1	33
Ap1m2		0	0	0	0	0	0	0	0	0	0	0	0	0	0	0	0	0	0	0	0	0	0	0	0	43	0	0	0	0	0	0	0	0
Glg1		2	0	1	1	0	169	257	116	332	86	31	60	0	0	0	0	0	0	0	64	127	14	769	0	169	1	2	0	0	302	3221	2	219
Atp8b3		0	0	0	0	0	0	0	0	0	0	0	0	0	0	0	0	0	0	0	0	0	0	0	0	0	0	0	0	0	0	0	0	0
Btbd2		0	5	0	0	0	117	305	0	163	1	0	0	0	0	66	0	0	0	0	51	48	0	117	1	37	0	71	0	92	96	1591	49	0
Csnk1g2		0	10	0	0	0	91	149	0	296	63	183	0	0	0	0	0	0	2	0	520	4	91	415	0	66	4	160	0	106	305	3001	26	498
Abhd17a		0	1	6	84	51	89	428	0	164	0	50	66	32	20	0	0	0	4	71	371	102	130	751	2	265	43	74	0	136	214	4362	131	126
Mob3a		0	0	1	0	0	0	62	0	0	0	0	0	0	0	0	0	0	0	0	10	0	0	1	0	0	0	0	0	0	0	182	0	0
Cacnb3		2	2	0	0	24	0	336	94	95	0	30	0	0	0	0	0	0	0	2	14	70	78	394	1	28	0	115	0	134	48	1655	48	67
Ccdc65		0	0	0	0	0	0	93	0	11	0	0	0	0	0	0	0	0	0	0	0	0	0	44	0	0	0	0	0	0	0	128	0	0
Fkbp11		0	0	0	0	0	0	0	0	0	0	0	0	0	0	0	0	0	0	0	0	0	0	0	0	0	0	0	0	0	0	37	0	8
Ddx23		0	0	0	0	0	0	180	0	0	0	0	0	0	0	0	0	0	0	0	128	2	0	1	1	1	0	1	0	87	3	528	132	131
Pld3		0	96	2	0	49	51	832	6	594	82	59	0	118	103	0	0	0	5	3	231	384	3	1500	52	273	67	276	73	359	469	4611	239	335
Grik5		0	1	0	0	40	0	137	43	2	25	0	0	0	0	0	0	0	0	2	97	1	2	35	3	68	1	78	0	58	21	1965	212	194
Cd79a		0	0	0	0	0	0	0	0	0	0	0	0	0	0	0	0	0	0	0	0	0	0	0	0	0	0	0	0	0	0	0	0	0
Rabac1		0	303	184	287	199	448	1486	3	367	217	0	0	234	0	0	34	0	5	10	272	116	189	2224	11	207	541	243	94	462	625	13107	274	490
Etv3		0	0	165	0	0	11	0	0	1	0	0	0	0	0	0	0	0	0	7	17	3	1	276	0	2	66	1	8	1	1	1490	1	5
Prkcsh		1	0	1	0	0	37	241	0	0	27	0	0	0	0	0	0	0	1	0	50	0	1	161	0	62	0	14	0	67	85	686	45	72
Elavl3		0	90	1	0	23	19	40	0	112	0	117	0	1	311	0	0	0	1	3	873	4	2	391	304	29	5	127	0	100	0	8445	76	237
Rab3b		0	0	0	0	0	298	0	0	132	0	0	0	0	0	0	0	0	0	1	16	18	0	3	0	0	0	3	0	0	0	1558	0	125
St8sia6		0	0	0	0	0	0	0	0	0	0	0	0	0	0	0	0	0	0	0	26	0	0	0	0	0	0	0	0	0	0	250	0	0
Fcgrt		0	0	106	0	0	0	0	0	0	0	0	0	0	0	0	0	0	0	1	2	0	0	23	0	1	0	0	0	0	0	670	0	0
Nosip		0	0	0	0	0	49	254	27	138	105	1	0	0	0	0	0	0	0	0	1	41	0	274	0	82	0	17	0	71	92	764	0	17
Pih1d1		1	278	0	0	2	34	105	85	109	0	0	0	0	0	0	0	47	0	0	10	0	1	662	2	0	0	65	1	65	101	1520	130	175
Rps11		0	22	193	38	43	76	103	23	70	105	36	0	22	23	0	0	0	1	0	56	159	189	425	5	34	96	66	116	93	69	4381	0	235
Supt5		0	2	159	0	0	562	1172	1	558	0	26	0	0	5	0	0	0	2	88	629	65	33	1413	2	191	166	211	1	230	176	5103	407	261
Dll3		0	0	0	0	0	0	0	0	0	0	0	0	0	0	0	0	0	0	0	13	0	0	0	0	0	0	0	0	0	0	256	0	0
Paf1		0	39	1	178	0	2	102	1	266	0	0	0	0	0	0	0	0	0	1	45	128	1	276	1	93	0	41	0	0	0	1590	0	119
Timm50		0	0	1	219	0	0	161	0	313	0	0	0	0	0	0	81	0	2	1	84	76	1	326	1	79	0	1	0	1	47	1680	59	85
Med29		0	0	0	37	0	23	56	20	0	0	0	0	0	0	0	0	0	0	3	26	1	11	27	0	0	74	6	0	14	0	561	2	16
Bicd1		0	122	0	6	20	0	104	0	0	0	84	0	0	0	0	0	0	0	0	245	3	1	728	0	2	0	270	0	138	1	1613	0	81
Ncstn		0	0	0	0	0	42	140	0	16	0	34	0	0	0	0	0	0	1	1	78	0	1	358	0	0	2	105	2	0	312	284	171	0
Pex19		0	61	3	0	0	70	210	0	12	84	0	0	0	20	0	0	0	0	1	43	111	2	289	2	64	2	35	1	94	7	1180	263	10
Phyhip		0	16	3	0	5	7	3	0	6	11	0	0	0	0	1	0	0	0	0	28	10	0	3	0	0	0	31	4	0	1	368	28	26
Crhr2		0	0	0	0	0	0	0	0	0	0	0	0	0	0	0	0	0	0	0	106	0	1	0	0	0	0	1	0	1	1	56	0	11
Inmt		0	0	0	0	0	0	0	0	0	0	0	0	0	0	0	0	0	0	0	0	0	0	0	0	1	0	0	0	0	0	88	0	0
Cyp4f18		0	0	0	0	0	0	0	0	0	0	0	0	0	0	0	0	0	0	0	0	0	0	0	0	0	0	0	0	0	0	0	0	0
Impdh1		0	1	0	0	2	12	182	0	63	0	0	0	0	0	0	0	0	0	0	22	62	95	64	63	0	0	59	1	9	132	396	1	29
Psg18		0	0	0	0	0	0	0	0	0	0	0	0	0	0	0	0	0	0	0	0	0	0	0	0	0	0	0	0	0	0	0	0	0
Dusp3		0	11	0	0	8	36	44	13	4	0	1	24	0	0	0	0	0	0	3	214	5	10	102	0	3	5	67	1	9	5	2356	0	158
Prodh		0	118	0	0	0	0	0	0	2	0	0	0	0	0	0	0	0	0	1	47	1	0	6	0	0	1	1	0	0	11	459	1	44
Dgcr14		0	2	2	0	0	33	326	1	1	0	0	0	0	0	0	0	0	0	0	3	1	0	76	0	1	0	32	0	30	129	699	0	29
Slc25a1		0	0	0	126	0	0	87	0	0	0	0	0	0	0	0	0	0	1	0	226	2	0	63	1	171	1	113	61	0	59	851	48	33
Dgcr6		0	158	0	0	32	106	249	0	0	60	0	0	40	27	0	0	0	0	0	35	99	2	401	1	107	1	151	26	49	266	2795	12	223
Ddr1		0	0	1	65	90	0	35	0	0	0	0	0	0	0	0	0	0	2	0	657	5	0	11	0	1	0	99	0	55	75	1146	2	109
Ier3		0	0	151	0	18	28	92	0	84	0	0	0	0	0	0	0	0	1	1	10	0	0	44	1	208	1	0	0	51	2	656	234	132
Fosb		0	99	0	0	0	141	0	28	1	0	0	0	54	0	0	0	0	1	3	424	39	1	68	0	5	3	44	0	26	5	3162	1	246
Klc4		0	0	0	0	0	0	17	0	0	0	0	0	0	0	0	0	0	0	0	2	2	0	43	0	30	0	1	0	62	0	356	78	21
Ercc1		2	247	1	126	66	2	258	0	193	0	0	0	0	0	0	0	0	0	1	14	0	0	161	0	126	0	57	0	99	0	774	0	88
Cyp17a1		0	0	0	0	0	0	0	0	0	0	0	0	0	0	0	0	0	0	0	0	0	0	0	0	0	0	0	0	0	0	0	0	0
As3mt		0	0	0	0	0	0	0	0	0	0	0	0	0	0	0	0	93	0	0	118	0	0	0	0	0	0	0	0	0	0	190	0	0
Homer3		0	0	0	0	0	0	0	0	0	0	0	0	0	0	0	0	0	0	0	15	0	0	1	0	1	0	0	0	0	0	322	1	94
Crtc1		2	22	2	1	24	0	87	0	118	5	0	0	0	0	0	0	0	0	0	18	1	1	36	0	2	12	25	1	0	101	843	112	119
Rnf215		0	0	0	0	0	0	76	0	56	0	0	0	0	0	0	0	0	1	0	131	0	1	48	0	0	2	0	0	0	0	431	100	1
Sec14l2		1	0	0	0	0	1	59	6	40	0	12	0	0	0	15	1	0	0	0	0	2	0	0	0	0	0	0	0	0	0	511	0	31
Aven		0	0	0	0	0	0	0	0	0	0	0	0	0	0	0	0	0	0	0	3	0	0	1	0	0	1	0	0	72	3	247	70	3
Cp		10	0	0	0	0	0	0	0	0	0	9	0	0	0	0	15	0	0	0	9	0	0	1	0	0	0	9	0	1	0	315	0	3
Crot		0	0	0	0	0	0	0	0	0	0	24	0	0	0	0	0	0	0	0	4	0	0	75	0	2	0	0	0	51	0	628	0	0
Rps6ka1		1	0	82	0	0	40	1	0	181	139	0	0	0	0	0	0	0	0	0	93	0	0	0	0	63	103	15	41	1	1	149	0	64
Calb2		0	487	0	0	2	0	0	0	0	0	0	0	0	0	0	0	0	0	0	198	6	0	56	1	0	3	26	0	0	0	1069	0	41
Snrnp200		0	0	0	0	0	0	52	0	157	0	0	0	0	0	0	0	0	1	1	123	1	1	36	1	26	0	22	141	0	2	1303	2	99
Ciao1		0	0	0	0	0	0	37	0	137	107	2	0	69	0	0	0	0	0	0	24	42	1	134	1	0	0	3	66	0	203	593	1	36
Has1		0	0	0	0	0	0	0	0	0	0	0	0	0	0	0	0	0	0	0	1	0	0	0	0	0	0	0	0	0	0	0	0	0
Taf6l		0	93	0	0	0	0	0	0	0	76	0	0	0	0	0	1	0	0	0	15	1	1	341	0	1	0	10	0	49	1	357	156	65
Insig2		1	0	0	0	0	78	33	0	0	0	0	0	13	0	0	0	0	2	1	190	1	1	172	0	0	1	0	0	3	229	621	0	69
Kpna6		0	0	0	0	0	58	0	0	1	0	0	0	0	0	0	0	0	0	1	28	51	0	34	0	0	0	23	0	0	56	823	0	5
Man1a		0	32	118	0	0	1	10	0	2	0	2	7	0	1	0	0	0	0	2	468	5	0	11	0	31	0	434	1	24	5	1794	2	64
Itpkc		0	0	0	0	0	0	42	0	0	0	0	0	0	0	0	0	0	0	8	0	2	0	73	0	0	0	0	0	30	105	246	0	0
Coq8b		0	0	0	0	0	0	70	0	0	0	0	0	0	0	0	0	0	1	0	64	1	0	91	0	0	41	0	0	0	0	507	45	55
Brd8		0	1	0	0	0	59	120	0	41	8	0	0	0	0	0	78	0	0	0	70	0	0	255	0	23	2	3	1	16	71	2354	251	175
Kif20a		0	0	0	0	0	0	0	0	0	0	0	0	0	0	0	0	0	0	0	0	0	0	0	0	20	0	0	0	0	0	0	0	2
Farsa		0	84	1	0	0	57	102	0	3	49	0	0	0	0	0	0	0	0	0	12	71	0	139	1	2	1	151	0	1	0	654	157	61
Gcdh		0	0	0	0	0	0	73	0	45	0	0	0	0	70	0	0	0	0	1	7	0	1	134	0	72	0	178	109	0	0	712	117	9
Mast2		0	0	0	0	11	43	30	0	278	0	0	0	0	0	0	0	0	2	1	39	2	2	167	0	0	1	62	0	27	474	932	2	50
Dnase2a		0	0	0	0	0	0	0	0	0	0	0	0	0	0	0	0	0	0	0	4	1	0	0	0	0	0	0	37	0	0	384	0	1
Rad23a		0	0	108	311	115	130	553	28	23	0	0	0	98	28	0	8	0	1	0	100	101	3	456	0	96	1	123	0	62	167	1782	143	96
Calr		0	410	24	240	114	340	398	147	441	24	64	9	1	0	0	0	0	1	4	752	104	30	1147	2	240	58	244	151	241	222	7413	2	533
Syce2		0	0	0	0	0	0	0	0	0	0	0	0	0	0	0	0	0	0	0	45	0	0	96	0	0	0	0	0	0	0	217	0	0
Nfat5		0	127	0	50	0	86	0	0	376	0	0	4	0	0	0	0	0	0	0	46	1	1	534	0	1	1	45	0	7	161	1737	68	185
Nob1		0	0	0	34	0	0	0	0	109	0	88	0	0	0	0	0	0	0	1	156	83	2	43	0	0	0	1	0	109	115	645	149	6
Nqo1		0	0	0	0	0	1	0	0	0	0	0	0	0	0	0	0	0	0	1	24	6	1	1	0	0	2	41	0	1	1	285	0	7
Ppfia3		19	317	6	101	13	554	1002	89	166	181	16	2	118	22	1	26	19	33	27	5742	67	17	1404	72	122	83	3133	86	203	643	10266	239	785
Gys1		0	0	0	0	0	11	0	0	0	0	0	0	0	0	0	0	0	0	0	15	0	0	125	0	3	0	45	0	6	0	498	40	2
Ruvbl2		0	0	0	0	0	0	0	0	6	0	0	0	0	0	0	0	0	0	1	13	10	0	7	0	3	0	2	0	2	0	62	0	4
Lin7b		0	1	0	0	43	40	234	0	83	22	0	0	54	0	0	0	0	3	0	10	257	34	488	0	250	0	76	45	42	128	1848	183	206
Bax		0	0	15	0	0	5	17	0	7	0	0	0	10	0	0	0	0	0	0	10	10	0	66	2	18	0	0	0	12	60	343	10	10
Il7r		0	0	0	0	0	0	0	0	0	0	0	0	0	0	0	0	0	0	0	0	0	0	0	0	0	0	0	0	0	0	0	0	0
Tfam		0	0	1	0	0	0	313	73	84	0	0	0	34	0	0	0	0	0	0	107	76	0	0	0	0	0	38	1	0	105	505	0	5
Zfp81		0	0	0	0	0	0	0	0	5	0	0	0	0	0	0	0	0	1	0	2	1	2	86	1	0	0	57	0	26	136	295	0	110
Efnb3		74	0	0	573	0	128	0	0	0	0	0	0	0	0	0	0	0	1	0	558	31	0	64	1	1	4	59	0	1	3	2592	0	73
Mmd		0	3	3	0	150	42	658	2	91	51	26	61	0	0	0	0	0	3	6	501	347	121	1368	2	132	94	227	181	338	530	6193	294	283
Hlf		0	3	0	0	8	138	175	0	13	27	0	18	0	32	5	28	0	0	3	451	4	39	182	1	3	34	3	6	101	24	4383	9	189
Fam162a		0	196	172	0	0	95	104	74	84	34	63	0	1	0	0	0	0	1	1	103	1	3	629	0	5	1	42	3	62	342	2766	1	39
Rpl8		2	65	1	113	0	344	224	1	102	69	0	0	0	130	0	0	0	2	3	426	93	626	485	1	291	288	249	0	191	181	8892	124	502
Grm3	x	0	11	3	0	0	34	236	0	320	0	1	0	0	0	0	0	0	0	0	112	0	0	408	1	42	153	328	1	5	0	2520	1	180
Ssbp2		4	1	0	0	0	8	489	0	261	106	3	0	0	0	0	0	0	0	8	457	22	3	1643	1	58	3	40	2	262	852	3116	1	117
Fancl		0	0	1	0	0	17	0	0	0	0	0	0	0	0	0	2	0	0	0	17	128	0	50	0	0	0	1	0	65	0	593	0	1
Brinp2		1	95	0	0	1	17	234	0	304	0	18	0	1	0	0	0	0	1	3	57	1	1	314	1	0	14	242	0	22	181	1849	55	72
Gstm5		1	101	114	0	87	139	383	80	228	117	319	0	0	124	0	55	0	61	6	195	210	286	363	1	125	262	351	174	351	437	8921	125	643
Gstm7		0	0	0	436	0	0	0	0	0	0	0	0	0	0	0	0	0	0	0	2	0	0	0	0	0	0	0	0	0	0	568	0	66
Gstm3		0	0	0	0	0	0	0	0	0	0	0	0	0	0	0	0	0	0	0	0	0	0	0	0	0	0	0	0	0	0	0	0	0
Stat3		0	0	0	0	0	0	87	0	80	20	0	0	0	0	0	0	0	1	2	191	61	3	137	0	23	93	171	0	0	1	769	258	1
Stat5a		0	0	0	0	0	0	0	0	0	0	0	0	0	0	0	0	0	0	0	0	0	0	0	0	0	0	0	0	0	0	0	0	0
Ptrf		0	0	0	0	0	0	126	35	0	0	0	0	0	0	0	0	0	0	0	37	2	1	0	0	0	0	0	0	0	1	270	0	1
Map3k11		0	0	0	0	0	0	43	0	1	0	0	0	0	0	0	0	0	0	0	59	1	0	4	0	0	1	0	0	0	0	456	0	106
Akt2		0	0	0	6	0	0	0	0	63	6	0	0	0	0	0	0	0	0	0	0	1	0	44	0	23	0	3	0	13	6	669	0	183
Dnaja3		0	41	0	0	0	104	316	115	338	26	0	0	0	0	0	0	0	2	0	14	1	142	444	1	84	0	7	113	49	524	1590	3	62
Hmox2		0	0	32	228	0	164	154	0	687	185	0	102	122	317	0	0	0	2	4	38	165	100	1199	4	1	3	122	304	183	278	2995	1	227
Cdip1		0	104	1	133	252	344	980	117	607	146	0	0	99	0	0	1	3	333	86	598	508	61	2065	67	204	5	177	1	484	641	5820	282	328
Zak		0	0	0	0	0	0	0	0	1	0	0	0	0	0	0	0	0	0	0	5	1	0	3	0	0	0	4	1	0	4	789	0	1
Cwc15		0	0	68	0	1	123	232	0	2	0	0	0	0	32	0	0	0	1	9	172	142	0	262	1	0	344	134	2	71	232	3059	242	4
Col5a3		0	0	0	0	0	0	0	0	0	0	0	0	0	0	0	0	0	0	0	0	0	0	0	0	0	0	0	0	0	0	1	0	0
Dnmt1		0	70	0	0	0	111	113	1	98	0	0	0	4	0	0	0	0	1	1	25	1	0	55	0	63	0	146	0	0	126	752	0	42
Ppan		0	0	141	0	0	0	88	0	24	0	0	0	0	0	0	0	0	0	0	7	1	0	128	0	106	0	88	0	46	1	376	0	8
Angptl2		0	0	0	0	0	0	0	0	0	0	0	0	0	0	0	0	0	0	0	0	0	0	0	0	1	0	0	0	0	0	43	0	0
Cacna1e		1	86	1	0	0	0	41	145	684	0	0	0	0	0	0	0	0	2	6	100	86	4	172	2	2	1	110	2	1	299	5255	110	217
Cacna1b		2	326	0	0	0	0	2	93	252	0	0	0	0	0	0	0	0	6	2	383	2	2	101	3	3	4	56	1	4	191	2412	290	97
Trmt10a		0	0	0	0	1	39	90	0	0	31	0	0	0	0	0	0	0	0	0	14	0	0	68	0	33	0	2	1	0	135	843	0	37
Etv1		0	0	0	0	30	2	0	0	0	0	0	0	0	0	0	0	0	1	2	383	401	1	1539	0	1	307	218	235	2	2	3798	1	332
Kifc2		1	1	90	132	4	21	837	0	301	144	46	45	0	0	0	0	0	2	5	79	53	121	919	2	162	93	730	1	276	131	3863	210	162
Psap		0	5	2	1	0	9	30	1	0	8	0	0	0	0	0	0	0	1	0	25	58	41	778	0	81	63	104	0	64	75	1336	1	50
Ikbkg		0	1	3	1	0	48	38	101	6	0	0	1	1	0	0	0	0	0	2	70	4	8	91	0	33	2	45	0	5	5	762	0	5
Pax2		0	0	0	0	0	0	0	0	0	0	0	0	0	0	0	0	0	0	0	1	0	0	0	0	0	0	0	0	0	0	59	0	0
Wars2		0	0	0	0	0	0	0	0	0	5	0	0	127	0	0	0	0	0	0	5	0	0	2	0	0	0	0	0	0	1	375	0	51
Atn1		0	0	0	0	0	0	0	0	0	0	0	0	0	0	0	0	0	0	1	262	0	63	5	0	22	0	11	0	2	29	1162	1	70
Phb2		2	103	1	0	1	173	489	85	541	0	0	0	122	0	0	0	0	0	86	38	352	0	716	2	389	63	82	0	380	0	3006	173	314
Ptpn6		0	0	0	0	0	0	0	0	0	0	1	0	0	0	0	0	0	0	0	15	0	0	44	1	0	1	1	80	55	0	40	0	0
Eno2		5	337	6	0	167	466	2362	368	1112	213	31	70	0	75	0	1	0	3	10	721	836	445	4294	111	428	16	505	2	321	430	12116	187	788
Emg1		0	182	2	0	0	0	213	83	3	36	13	0	0	0	0	0	0	0	2	110	57	2	226	0	0	1	49	1	31	57	1407	257	0
Lpcat3		0	0	0	0	123	0	0	0	0	0	0	0	0	0	0	0	0	0	0	60	0	0	80	0	66	0	49	0	0	164	268	0	63
Atp6v1f		5	98	138	0	30	405	547	136	248	151	2	0	52	57	0	0	0	1	4	84	153	207	1541	34	257	90	2	133	138	638	7040	370	327
Il12b		0	0	0	0	0	0	0	0	0	0	0	0	0	0	0	0	0	0	0	0	0	0	0	0	0	0	0	0	0	0	0	0	0
Clcn5		0	0	0	0	0	21	0	0	2	0	0	0	0	0	0	0	0	0	0	54	0	0	0	0	0	0	0	0	0	0	319	1	0
Clcn3		0	168	1	0	1	303	674	67	11	0	0	0	0	7	0	0	0	0	0	550	36	2	393	3	51	3	224	3	47	196	3438	126	275
Hif3a		0	0	0	0	0	0	0	0	0	0	0	0	0	0	0	0	0	0	0	0	0	6	0	0	0	0	0	0	0	0	180	1	0
Gpx6		0	0	0	0	0	0	0	0	0	0	0	0	0	0	0	0	0	0	0	0	0	0	0	0	0	0	0	0	0	0	0	0	0
Gpx5		0	0	0	0	0	0	0	0	0	0	0	0	0	0	0	0	0	0	0	0	0	0	0	0	0	0	0	0	0	0	104	0	1
Pde1c		12	57	16	13	43	39	49	8	58	11	187	5	9	3	4	12	9	12	55	2990	35	39	43	14	13	44	93	9	18	36	1641	32	185
Utp20		0	0	0	0	0	81	0	0	0	0	0	0	0	0	0	0	0	0	0	7	0	4	95	0	0	1	0	0	0	0	212	0	0
Spic		0	0	0	0	0	0	0	0	0	0	0	0	0	0	0	0	0	1	0	4	1	0	0	0	0	0	0	0	0	0	73	0	3
9330159F19Rik		1	0	1	0	66	39	52	0	15	0	0	0	0	0	0	0	0	0	1	255	3	0	18	0	1	2	70	0	65	77	2698	26	50
Cul3		0	3	0	0	0	25	415	0	47	83	0	0	0	0	0	0	0	3	0	411	2	1	247	0	111	1	92	1	58	218	3282	180	55
Sst		0	0	0	0	0	0	0	0	0	0	0	0	0	0	0	0	0	1	4	149	78	0	11	0	1	0	152	0	7	0	14326	0	675
Il11		0	0	0	0	0	0	0	0	0	0	0	0	0	0	0	0	0	0	0	2	0	0	0	0	0	0	0	0	0	0	191	0	0
Large1		0	8	0	0	0	0	29	0	804	0	0	0	0	0	0	2	0	2	124	391	9	6	715	2	1	8	251	2	57	132	5356	489	287
Ddx56		0	139	1	2	0	68	139	0	0	0	0	0	0	0	0	0	0	1	0	78	1	204	351	1	2	0	68	0	0	219	1033	1	30
Tmed4		1	0	2	1	0	239	450	0	243	207	0	0	113	0	0	0	0	1	0	195	5	1	606	5	74	1	36	0	344	651	2287	114	70
Col26a1		0	0	0	0	0	1	72	0	0	0	2	0	0	0	0	0	0	0	0	95	0	0	0	0	0	0	2	0	0	0	103	0	1
Bid		0	141	1	0	0	0	97	0	144	0	0	0	0	0	0	0	0	0	0	46	0	0	0	0	66	0	107	0	0	0	38	0	0
Ralb		0	0	0	0	0	150	0	0	130	0	0	0	167	0	0	0	0	0	0	110	2	0	0	0	0	0	1	0	1	0	1082	0	61
Ppp1cc		0	2	0	0	0	2	0	0	0	0	0	0	0	0	0	0	0	0	0	0	0	5	6	0	0	1	5	0	0	0	32	0	101
Dnajb11		0	1	4	0	0	1	140	204	67	10	0	0	0	0	0	0	0	1	2	95	2	135	311	0	331	1	30	1	397	120	2200	297	57
Tbccd1		0	0	0	0	0	0	0	0	0	0	0	0	0	0	0	0	0	0	0	1	0	0	111	0	0	0	0	0	0	0	269	161	62
Clec11a		0	0	0	0	0	0	0	0	0	0	0	0	0	55	0	0	0	0	0	0	0	0	220	0	0	0	0	0	0	0	159	0	0
Zfp324		0	0	0	0	0	0	0	0	0	0	0	0	0	0	0	0	0	0	0	2	0	0	29	0	0	0	23	0	0	152	97	0	0
Gab2		0	175	0	0	0	0	0	0	115	0	0	0	0	0	0	0	0	0	0	49	0	0	105	0	0	83	238	0	1	0	1060	0	83
Coro1c		0	1	0	363	3	83	314	0	424	23	0	0	0	0	0	0	0	3	0	116	173	0	365	1	2	0	108	0	258	195	1952	4	133
Tax1bp1		0	122	124	0	1	210	866	58	383	68	0	0	1	0	88	0	0	1	2	155	65	200	897	2	284	1	185	71	142	357	3849	47	147
Psg17		0	0	0	0	0	0	0	0	0	0	0	0	0	0	0	0	0	0	0	0	0	0	0	0	0	0	0	0	0	0	0	0	0
Psg19		0	0	0	0	0	0	0	0	0	0	0	0	0	0	0	0	0	0	0	0	0	0	0	0	0	0	0	0	0	0	0	0	0
Ctse		0	0	0	0	0	0	0	0	6	0	2	0	0	0	0	0	0	0	0	16	0	0	1	0	0	0	2	0	0	0	64	0	2
Ndrg2		0	75	140	120	1	59	103	0	39	74	3	0	121	0	0	52	0	60	4	1197	108	137	398	2	83	4	125	71	186	141	17242	5	1265
Mettl17		0	0	0	0	0	59	103	0	98	0	1	0	1	0	0	47	0	2	1	32	0	4	230	0	0	0	120	0	55	182	596	204	0
Arhgef40		0	0	0	0	0	9	0	0	0	0	0	0	0	0	0	0	0	0	0	8	1	0	4	0	0	0	0	0	0	0	581	0	1
Pnpla6		0	0	1	0	0	94	128	3	8	0	0	0	0	0	0	0	0	0	0	9	1	0	73	0	1	0	85	0	0	0	535	0	1
Mcoln1		0	0	0	0	1	37	197	1	96	0	0	0	13	0	0	0	0	0	0	45	50	1	206	0	64	0	1	0	60	108	1456	92	16
Arhgef18		0	0	1	0	0	57	0	1	186	0	0	0	8	0	0	0	0	1	0	102	0	0	95	0	48	2	41	1	1	36	398	0	0
Pkn2		0	5	1	0	0	118	291	0	766	2	0	0	0	0	0	89	0	0	0	52	1	0	415	0	4	0	0	0	0	130	1791	0	137
Cd33		0	0	1	0	1	44	0	0	1	0	0	0	0	0	0	0	0	0	0	54	0	0	0	0	0	0	0	0	0	0	0	1	0
Etfb		0	0	0	0	0	0	0	0	0	0	0	0	0	0	0	0	0	179	0	69	14	0	246	0	0	148	84	1	30	1	3343	1	422
Nkg7		0	0	0	0	0	0	0	0	0	0	0	0	0	0	0	0	0	0	0	0	0	0	0	0	0	0	0	0	0	0	0	0	0
Lim2		0	0	0	0	0	0	0	0	0	0	0	0	0	0	0	0	0	0	0	0	0	0	0	0	0	0	0	0	0	0	0	0	0
Stxbp2		0	0	0	0	0	17	40	0	125	0	0	0	0	0	0	35	0	0	2	76	1	0	7	0	0	1	0	0	1	228	231	0	19
Pcp2		0	0	0	0	0	0	0	0	0	0	0	0	0	0	0	0	0	0	0	0	0	0	0	0	0	0	0	0	0	0	0	0	0
Sgce		0	0	0	0	0	9	0	56	0	0	45	0	0	0	0	0	0	0	0	17	0	0	0	0	72	0	5	0	79	0	1306	1	8
Chn2		0	0	0	0	0	20	62	0	0	0	0	0	0	0	0	0	0	0	0	265	23	0	0	0	14	1	14	18	0	1	482	55	2
Wwox		0	0	10	3	0	0	19	0	14	10	130	0	0	0	0	0	0	0	0	25	1	85	171	0	0	1	63	0	52	1	2451	0	163
Slbp		0	0	0	0	1	17	7	0	29	2	0	0	1	0	0	0	0	1	45	7	23	0	40	0	6	0	1	0	4	8	176	113	0
Tyr		0	1	0	0	0	9	43	3	11	0	0	1	0	1	0	0	0	3	0	74	5	3	10	1	3	3	9	1	6	13	153	2	9
Ghrhr		0	0	0	0	0	0	0	0	0	0	0	0	0	0	0	0	0	0	0	0	0	0	0	0	0	0	0	0	0	0	1	0	0
Aqp1		0	0	0	0	0	0	0	0	0	0	0	0	0	0	0	0	0	0	0	0	0	4	0	0	0	0	0	0	0	0	0	0	0
Arid3b		0	0	0	0	0	0	0	0	0	0	0	0	0	0	0	0	0	0	0	5	0	27	0	0	13	0	1	0	0	0	114	0	47
Cnn2		0	0	0	0	0	0	0	0	0	0	0	0	0	0	0	0	0	0	0	4	0	0	0	0	0	0	0	0	0	1	1	0	0
Polr2e		0	1	1	45	74	152	481	0	68	0	0	0	22	0	0	0	0	2	145	79	0	105	709	76	34	1	44	0	76	139	2802	123	296
Abca13		0	0	0	0	0	0	1	0	0	0	0	0	0	0	0	0	0	0	0	11	0	0	0	0	0	0	0	0	0	0	89	0	0
Myo9b		0	0	1	0	0	0	142	0	106	13	1	0	0	0	0	0	0	0	0	0	0	0	134	0	9	0	26	0	16	1	938	0	138
Hdac9		5	119	4	5	6	10	72	44	614	6	49	5	9	8	3	9	0	4	4	202	107	2	434	1	57	45	541	2	35	261	5336	161	222
Ly9		0	0	0	0	0	0	0	0	0	0	0	0	0	0	0	0	0	0	0	0	0	0	0	0	0	0	0	0	0	0	0	0	0
Cd244		0	0	0	0	0	0	0	0	0	0	0	0	0	0	0	0	0	0	0	0	0	0	0	0	0	0	0	0	0	1	2	0	0
Adgre1		0	0	36	0	0	0	0	1	0	0	0	0	0	0	0	0	0	2	0	49	1	1	0	0	0	146	0	60	0	0	244	0	0
Mtfp1		1	118	0	69	83	191	644	51	344	70	0	0	140	0	0	0	0	0	1	149	175	1	1498	0	345	0	53	0	231	405	3182	1	137
Rab23		0	0	0	0	0	0	71	0	0	0	0	0	0	0	0	0	0	1	0	385	0	0	64	0	46	0	182	0	40	0	724	0	62
Rab11a		0	202	0	0	0	325	694	0	173	86	0	0	0	161	100	0	0	1	1	221	371	3	1568	3	3	74	445	320	61	938	4730	174	287
Eif2b2		0	0	0	0	2	102	186	0	1	0	0	0	0	121	0	0	0	19	0	75	195	0	328	0	166	1	155	1	198	487	2986	1	61
Dlst		2	0	0	0	95	0	247	0	282	110	0	0	0	0	0	0	0	0	1	37	197	1	347	0	78	21	180	0	5	454	2493	116	58
Pgf		0	0	0	0	0	0	0	0	0	0	0	0	0	0	0	0	0	0	0	0	0	0	112	0	0	0	0	0	0	0	33	0	0
Ulk2		0	0	0	0	0	86	174	0	230	0	0	0	0	16	0	1	0	4	2	213	53	0	423	0	0	109	307	1	54	3	1773	120	4
Ccl24		0	1	1848	0	1	3	2	2	5	0	0	0	0	0	0	0	0	0	0	0	0	0	0	0	0	0	0	0	0	0	58	0	1
Dgkq		0	0	0	0	0	0	69	0	0	0	0	0	0	0	0	0	0	0	0	40	0	1	73	0	0	0	0	0	0	58	279	18	1
Tmed11		0	0	0	0	0	0	0	0	0	0	0	0	0	0	0	0	0	0	0	0	0	0	0	0	0	0	0	0	0	0	0	0	0
Grap		0	85	0	0	0	1	0	0	0	0	1	0	0	0	0	0	0	1	0	18	0	5	0	0	0	536	1	80	0	1	43	2	0
Pou1f1		0	0	0	0	0	0	0	0	0	0	0	0	0	0	0	0	0	0	0	0	0	0	0	0	0	0	0	0	0	0	0	0	0
Chmp2b		1	0	0	0	125	242	386	0	30	0	0	0	0	0	0	0	0	2	2	556	2	285	1042	4	365	4	120	242	1	4	1857	141	264
Plod3		0	1	0	0	0	0	0	10	32	0	0	0	0	0	0	0	0	0	1	76	0	1	0	0	60	1	0	164	0	58	305	0	0
Ap1s1		6	470	4	1	216	526	2433	3	784	280	325	130	213	120	1	0	0	2	9	146	493	295	3157	4	811	265	297	85	464	1159	12917	648	647
Mapk13		0	0	0	0	0	0	4	0	0	0	0	0	0	0	0	0	0	0	0	4	0	1	2	0	0	0	0	0	1	2	60	0	1
Srpk1		0	6	0	0	359	20	218	22	146	53	0	0	129	0	0	0	0	1	1	71	3	14	741	0	0	9	203	0	220	18	1160	2	20
Pax3		0	0	0	0	0	0	0	0	0	0	0	0	0	0	0	0	0	0	0	0	0	0	0	0	0	0	0	0	0	0	167	0	0
Lbr		0	155	0	0	0	6	0	0	0	0	0	0	0	0	0	0	0	2	1	91	1	1	17	0	1	0	1	151	0	0	550	98	40
Crabp2		0	0	0	0	0	0	34	0	45	0	0	0	0	0	0	0	0	0	0	0	0	0	0	0	0	0	0	0	0	0	4	0	0
Nes		0	0	0	0	0	0	0	0	0	0	0	0	0	0	0	0	0	0	0	30	0	0	0	0	0	0	0	0	0	0	330	0	0
Bcan		0	0	0	0	0	144	4	0	0	0	115	0	0	0	0	0	0	0	7	228	9	0	6	0	4	0	219	0	83	0	6696	1	122
Hapln2		0	0	0	0	0	0	0	0	0	0	0	0	0	0	0	0	0	0	0	0	0	0	0	0	0	0	0	0	0	0	442	0	45
Prcc		0	87	1	0	0	14	96	0	1	0	0	0	0	0	0	0	0	0	0	29	2	1	44	0	0	0	27	0	20	23	237	0	0
Rrnad1		0	0	0	31	0	52	15	0	0	0	0	0	0	0	0	0	0	0	0	0	0	0	164	0	0	0	58	0	0	0	347	0	0
Hdgf		0	395	3	1	1	359	1786	0	722	0	0	0	1	0	0	1	0	1	4	260	115	3	802	312	209	0	390	1	848	174	7074	190	402
Slc25a18		0	0	0	0	28	0	0	0	0	0	0	0	0	0	0	0	0	0	91	161	0	1	1	1	0	124	100	0	0	0	832	1	204
Thop1		0	0	0	0	0	1	0	0	104	0	0	0	0	48	0	0	0	0	1	10	0	0	274	0	45	1	62	0	60	156	458	0	21
Apba3		0	0	0	0	0	20	0	0	53	0	0	0	0	0	0	0	0	1	0	21	0	0	109	0	0	0	16	0	0	51	244	83	31
Matk		1	326	0	152	3	75	610	94	505	107	31	0	0	15	1	0	0	8	8	137	35	2	491	2	147	20	269	1	228	816	2785	337	165
Pias4		0	0	0	0	0	0	0	0	10	0	0	0	0	0	0	0	0	0	0	61	1	0	73	0	0	0	0	0	0	1	386	0	84
Map2k1		1	3	2	2	77	75	1369	156	652	111	81	0	0	20	0	0	0	6	4	880	246	107	1410	7	337	4	439	2	456	750	5602	296	479
Sgta		0	59	1	43	59	112	399	44	170	177	2	0	0	0	0	0	0	66	1	207	276	5	1212	0	87	49	47	53	205	166	2827	74	52
Nmrk2		0	0	0	0	0	0	0	0	0	0	0	0	0	0	0	0	0	0	0	0	0	0	0	0	0	0	0	0	0	0	2	0	0
Tmem242		0	0	0	0	36	16	30	0	18	0	0	0	0	0	0	0	0	0	87	57	0	0	126	0	0	0	19	0	65	6	887	0	76
Dtx2		0	0	0	0	0	12	0	0	0	0	0	0	0	0	0	0	0	0	0	1	0	0	82	0	0	0	46	0	0	1	26	32	0
Zp3		0	0	0	0	0	0	0	0	0	0	0	0	0	0	0	0	0	0	0	1	0	1	0	1	0	0	1	0	1	0	10	0	0
Hspb1		0	3	76	0	0	0	0	0	0	0	0	0	0	0	0	0	0	0	0	0	0	0	0	0	0	0	0	0	0	0	559	44	0
Rasa4		0	0	0	0	0	34	0	0	0	0	0	0	0	0	0	0	0	0	0	38	0	0	0	0	0	0	0	0	0	0	131	0	0
Syt5		0	75	0	2	1	60	1126	124	481	116	1	0	11	60	0	0	0	1	4	144	565	67	1786	1	126	4	189	1	513	330	3488	334	140
Hnrnpa2b1		2	303	3	72	3	399	1404	101	343	143	1	0	9	64	0	0	11	9	5	517	648	619	1920	6	480	249	322	386	554	1864	10022	610	491
Fxyd4		0	0	0	0	0	0	0	0	0	0	0	0	0	0	0	0	0	0	0	0	0	0	3	0	0	0	0	0	0	0	0	0	0
Ccdc130		0	0	0	0	0	5	63	63	102	26	0	0	0	0	0	0	0	0	0	1	1	0	310	0	0	0	157	0	54	0	288	0	0
Mri1		0	0	0	0	0	0	0	0	0	39	0	0	0	0	0	0	0	0	0	3	0	0	55	13	0	0	0	0	1	227	376	0	0
Prkacb		2	146	6	0	1	440	2571	422	1931	295	0	266	0	52	58	0	0	6	3	2765	647	115	3029	5	500	39	713	56	585	848	9090	74	173
Sgsh		0	0	0	0	0	0	0	0	0	0	0	0	0	0	0	0	0	0	0	0	1	0	0	0	0	0	0	0	0	0	127	0	43
Chd5		0	142	0	0	60	139	150	0	36	52	48	0	95	0	0	0	0	2	7	343	45	47	442	0	2	1	170	2	82	191	5294	36	183
Cstb		0	50	147	25	23	23	347	0	18	0	0	49	20	0	0	0	0	3	1	72	43	1	82	2	39	120	20	28	61	356	2041	1	62
Sh2b2		0	0	0	0	0	11	0	0	33	0	0	0	0	0	0	0	0	0	0	2	0	0	1	0	0	0	0	0	42	1	64	113	1
Pex5		0	0	0	0	0	13	60	0	11	0	0	0	0	0	0	0	0	0	1	15	3	0	211	60	1	0	60	0	0	0	816	0	59
Jkamp		2	103	1	0	0	178	370	93	108	0	0	0	0	79	0	0	0	2	2	386	40	0	790	1	108	1	130	41	130	274	2976	2	118
Cd44		0	1	3	7	0	1	0	0	2	0	6	0	0	1	0	24	0	0	0	3	0	0	0	0	3	7	5	6	4	0	185	1	14
Slc1a2		44	239	0	1	1	254	151	0	4	68	2	3	11	97	0	0	0	5	58	1582	121	3	282	3	13	246	149	22	9	7	22919	294	1385
Eif2ak4		0	0	0	0	0	21	0	0	98	0	0	0	0	0	0	0	0	0	0	1	0	0	155	0	1	120	232	0	0	0	815	0	289
Wdr1		0	0	0	56	0	0	248	0	123	417	5	0	0	0	0	0	0	0	1	283	87	1	419	0	148	0	87	0	174	81	3480	103	73
Slc2a9		0	0	0	0	0	0	0	0	0	0	0	0	0	0	0	0	0	0	0	0	0	0	0	0	0	0	0	0	0	0	16	3	0
Wisp1		0	0	0	0	0	0	71	0	0	0	0	0	0	0	0	0	0	0	0	0	77	0	0	0	0	0	33	0	0	0	2	0	85
Ndrg1		0	0	0	248	0	0	0	0	0	0	0	0	0	0	0	0	0	0	3	202	101	0	1	0	1	0	41	0	168	0	3343	0	249
4930550C14Rik		0	0	0	0	0	0	0	0	0	0	0	0	0	0	0	0	0	0	0	22	0	0	0	2	0	0	0	0	0	0	3	1	0
Man2b1		0	0	0	0	0	0	0	0	187	63	143	0	0	0	0	0	0	0	2	8	100	0	271	0	36	319	145	1	0	0	509	0	50
Klf5		0	0	0	0	0	68	0	0	0	0	0	0	0	0	0	0	0	0	0	0	0	0	0	2	59	0	0	0	0	0	87	0	5
Wdr83		0	0	0	0	0	0	46	0	0	0	0	0	0	0	0	0	0	0	1	6	0	0	242	0	0	0	41	0	28	197	841	0	25
Prdx2		0	1	4	1	76	311	639	30	158	59	52	0	30	0	0	9	0	1	0	530	336	0	708	131	121	49	198	78	250	87	6101	2	271
Polr2a		0	0	0	0	0	0	1	0	43	0	0	0	0	0	0	0	0	1	3	35	1	1	163	0	1	37	4	0	5	0	1630	3	130
Shbg		0	0	0	0	0	0	0	0	0	0	0	0	0	0	0	0	0	0	0	0	0	0	0	0	0	0	0	0	0	0	0	0	0
Senp3		0	0	0	0	0	0	32	0	3	0	12	0	0	0	0	0	0	0	0	21	35	0	37	0	0	0	14	0	25	1	464	14	29
Corin		0	0	0	0	0	0	0	0	0	0	1	0	0	0	0	0	0	0	0	1	0	0	1	0	0	0	1	0	0	0	224	0	0
Plekha8		0	0	1	0	0	0	1	0	133	0	0	0	0	0	0	0	0	0	0	2	0	0	2	0	0	0	0	0	38	0	93	0	0
G6pc2		0	0	0	0	0	0	0	0	0	0	0	0	0	0	0	0	0	0	0	0	0	0	0	0	0	0	0	0	0	0	0	0	0
Spc25		0	0	0	0	0	0	0	0	68	0	0	0	0	0	0	0	0	0	0	2	0	0	0	0	0	0	0	0	0	0	0	0	0
Dnah2		0	0	0	0	0	0	1	0	4	0	5	0	0	0	0	0	0	0	3	100	2	0	21	1	1	1	4	0	6	2	340	2	5
Ripk4		0	0	0	0	0	0	0	0	0	0	0	0	0	0	0	0	0	0	0	0	2	0	0	0	1	0	0	0	0	0	111	0	0
Ufd1l		0	131	0	0	0	262	580	140	1	257	0	0	0	0	0	26	0	1	1	96	61	0	668	0	74	1	55	2	179	255	1736	183	116
Zfp287		0	0	0	0	0	0	0	0	59	0	0	0	0	0	0	0	0	0	2	2	0	0	1	0	0	0	0	0	0	0	196	0	0
Prlr		0	0	0	0	0	2	0	0	0	0	0	0	0	0	0	0	0	0	0	20	0	2	1	0	0	1	1	0	0	1	965	91	31
Letm1		0	0	0	0	0	95	493	0	1	33	0	0	0	0	0	0	0	1	0	304	0	270	380	1	187	1	10	1	120	144	1743	110	216
Ubqln1		1	2	1	0	182	152	359	96	405	59	0	0	0	0	0	0	0	1	1	670	369	4	1171	2	322	140	7	2	1	544	3933	217	145
Fgfr4		0	0	0	0	0	0	0	0	0	0	0	0	0	0	0	0	0	0	0	1	0	0	0	0	0	0	0	0	0	0	3	1	0
Cadm3		0	0	0	0	0	23	2	0	6	34	3	0	35	13	0	0	0	0	1	22	5	0	56	1	5	5	152	0	1	7	1297	0	49
Fcer1a		0	0	0	0	0	0	0	0	0	0	0	0	0	0	0	0	0	0	0	0	0	0	0	0	0	0	0	0	0	0	0	0	0
Txn2		0	109	159	49	67	240	644	189	380	100	109	0	79	0	0	0	31	1	2	93	94	0	971	1	252	78	10	239	107	4	5262	1	261
Casp14		0	0	0	0	0	0	0	0	0	0	0	0	0	0	0	0	0	0	0	0	0	0	0	0	0	0	0	0	0	0	0	0	0
Slc1a6		0	0	0	0	1	0	0	0	3	0	0	0	0	0	0	0	0	0	1	7	1	0	22	0	0	11	170	0	0	0	48	0	0
Slc1a3		0	0	0	1	0	7	0	0	80	342	1	0	0	0	0	1	0	4	3	1205	28	405	4	3	1	188	8	2	55	180	9579	3	710
Crbn		0	4	4	0	0	10	372	0	285	0	0	0	0	0	0	0	0	1	0	245	56	0	432	2	2	1	70	0	67	382	845	129	98
Il5ra		0	0	0	0	0	0	0	0	0	0	0	0	0	0	0	0	0	0	0	0	0	0	0	0	0	0	0	0	0	0	153	0	0
Msh6		0	0	0	0	0	1	51	0	0	0	0	0	0	0	0	0	0	0	0	102	19	0	128	1	0	0	2	0	0	0	241	1	0
Fbxo11		0	144	0	0	0	22	61	0	10	212	0	0	0	1	0	1	0	0	2	354	97	3	207	1	3	1	62	0	159	37	3124	8	200
Mlxipl		0	0	0	0	0	0	0	0	0	0	0	0	20	0	0	0	0	0	0	6	0	0	4	0	0	0	0	0	0	0	35	0	2
Tbl2		0	0	0	0	0	0	8	0	98	0	0	0	0	0	0	0	0	0	0	0	0	0	178	0	0	0	0	0	0	0	260	0	44
Wbscr22		0	4	0	0	0	145	74	118	252	0	0	0	0	0	0	0	0	1	0	46	210	3	139	155	1	1	79	2	0	311	1321	144	76
Nid1		0	0	0	0	0	0	0	0	0	0	0	0	0	0	0	0	0	0	0	45	0	0	0	0	0	0	0	0	0	0	87	0	0
Mcm5		0	0	0	0	0	0	24	0	0	0	0	0	0	0	0	0	0	0	0	0	0	0	0	0	0	0	0	0	0	0	51	0	59
Hmox1		0	0	0	0	0	0	0	0	0	0	0	0	0	0	0	0	0	0	0	0	0	0	17	0	0	0	0	0	0	0	49	0	0
Mprip		0	3	0	99	2	11	101	23	270	15	1	1	0	143	0	0	0	0	1	48	1	7	203	0	54	0	144	1	94	15	4656	20	298
Cic		0	0	0	0	4	21	1	45	0	0	0	0	0	0	0	0	0	0	2	29	2	0	66	0	0	1	0	0	40	11	449	0	19
Pafah1b3		0	6	1	0	0	190	165	0	0	0	0	0	0	0	0	0	0	0	0	12	0	0	120	0	0	1	92	0	0	0	433	0	0
Il27ra		0	0	0	0	0	0	0	0	0	0	0	0	0	0	0	0	0	0	0	0	0	0	0	0	0	0	0	0	0	0	3	0	0
Prkaca		0	47	0	0	13	33	142	0	86	3	0	0	0	0	0	0	0	0	2	206	124	1	446	0	30	2	41	26	67	75	2006	22	183
Asf1b		0	0	0	0	0	0	0	0	5	0	0	0	0	0	0	0	0	0	0	1	0	0	0	0	0	0	1	0	0	0	14	0	0
Myl10		0	0	0	0	0	0	0	0	0	0	0	0	0	0	0	0	0	0	0	0	0	0	0	0	0	0	0	0	0	0	0	0	0
Ddx39		0	0	0	0	0	0	0	0	123	0	0	0	0	0	0	0	0	0	1	0	105	0	39	0	0	0	87	0	105	0	260	0	20
Dnajb1		0	0	0	0	0	116	553	0	368	0	0	0	0	0	0	0	0	3	5	104	79	1	446	0	77	145	122	11	179	500	2425	0	84
Msh4		0	0	0	0	0	0	0	0	0	0	0	0	0	0	0	0	0	0	0	6	0	17	0	0	0	0	53	0	0	0	5	0	0
Usp40		3	0	0	0	1	227	0	0	25	0	0	0	15	0	0	0	0	1	0	319	0	0	141	0	0	0	2	0	0	0	419	0	1
Evx1		0	0	0	0	0	0	0	0	0	0	0	0	0	0	0	0	0	0	0	0	0	0	0	0	0	0	0	0	0	0	0	0	0
Kbtbd4		0	0	0	2	0	0	248	0	0	0	0	0	0	0	0	0	0	4	0	153	130	0	132	1	0	1	1	3	78	331	1223	1	0
Celf1		0	2	1	0	2	4	1437	83	314	32	0	43	0	0	0	2	0	0	143	117	5	2	396	0	98	371	407	20	283	253	5405	3	264
Ndufs3		0	7	2	2	33	26	60	1	47	17	0	15	0	7	0	0	0	1	0	34	96	134	290	75	43	3	115	56	154	333	1223	100	98
Por		0	97	0	115	0	84	18	0	72	0	117	0	0	0	0	0	0	0	0	58	7	0	426	1	222	1	161	1	243	249	1125	98	112
Igf1r		0	19	0	0	1	0	1	50	156	0	0	0	0	0	0	0	0	1	3	45	1	1	91	116	0	2	2	1	0	220	3829	375	208
Insr		0	0	0	0	2	2	0	0	18	68	0	0	0	0	0	0	0	1	1	71	1	1	86	0	0	1	0	0	0	316	619	1	56
Fcer2a		0	0	0	0	0	0	14	0	0	0	0	0	0	0	0	0	0	0	0	0	0	0	0	0	0	0	0	0	0	0	0	0	0
Cyp2a5		0	0	0	0	0	0	0	0	0	0	0	0	0	0	0	0	0	0	0	0	0	0	0	0	0	0	0	0	0	0	0	0	0
Atp4a		0	0	0	0	0	0	0	0	0	0	0	0	0	0	0	0	0	0	0	19	0	0	0	0	0	0	0	0	0	0	1	0	103
Trim28		2	9	0	0	0	134	163	0	48	0	0	0	0	0	0	1	0	2	0	125	105	126	438	2	81	2	10	108	47	239	1497	1	187
Ube2m		0	0	37	9	1	137	232	6	139	22	40	0	63	0	7	0	0	0	3	160	74	48	319	14	114	3	78	1	44	80	1868	74	69
Adcy9		0	1	18	0	0	60	160	0	42	0	0	0	79	15	0	2	0	0	4	71	43	3	333	2	0	29	60	8	31	25	2087	76	66
Mef2c		6	473	297	254	426	1132	4044	506	2759	738	34	2	633	490	41	3	2	10	15	286	686	784	5269	6	892	186	2080	554	1250	1499	19398	1082	960
Ctr9		0	0	0	0	0	73	88	0	17	0	0	2	0	0	0	0	0	2	0	196	0	1	2	0	0	0	127	0	0	0	2110	0	56
Eif4g2		2	45	8	96	22	155	521	112	177	4	0	0	0	0	63	24	0	0	3	731	102	78	742	3	67	110	154	15	140	221	4863	77	301
Mrvi1		0	0	0	0	0	0	0	0	0	0	0	0	0	0	0	0	0	0	0	7	0	0	0	0	0	0	0	0	0	0	212	0	0
Pcyt1a		0	259	0	0	0	126	1	0	1	0	1	0	0	0	0	0	0	0	0	69	0	0	216	0	51	1	0	0	0	0	770	42	142
Zfp592		0	0	0	0	0	1	0	0	0	0	32	0	0	0	0	0	0	0	0	7	1	1	63	0	43	0	0	0	0	0	162	0	37
Psmd4		0	155	129	239	1	76	449	77	251	212	0	0	0	133	0	0	0	2	4	323	385	1	1250	437	104	121	213	75	295	129	4822	177	256
Tmod4		0	0	0	0	0	0	0	0	0	0	0	0	0	0	0	0	0	0	0	0	0	0	0	0	0	0	0	0	0	0	0	0	0
Insrr		0	0	0	0	0	0	0	0	0	0	0	0	0	0	0	0	0	0	0	0	0	0	0	0	0	0	0	0	0	0	0	0	0
Cabp5		0	0	0	0	0	0	0	0	0	0	0	0	0	0	0	0	0	0	0	0	0	0	0	0	0	0	0	0	0	0	0	0	0
Snx6		0	3	140	0	0	149	255	0	53	104	0	0	0	0	0	101	0	0	2	98	122	82	806	2	60	1	135	1	77	0	1853	253	49
Mthfd2		0	0	0	0	0	0	0	0	0	0	0	0	0	0	0	0	0	0	0	16	0	0	89	0	0	0	0	0	1	0	585	1	2
Kit		0	0	0	0	0	0	0	0	0	0	0	0	0	0	0	0	0	0	0	18	0	0	0	0	0	0	0	0	0	0	357	0	0
Tomm40l		0	2	1	0	2	197	148	87	245	0	0	0	0	145	0	0	0	5	2	268	4	1	564	2	117	0	26	0	189	128	3113	1	181
Nr1i3		0	0	0	0	0	1	0	0	0	0	0	0	0	0	0	0	0	0	0	0	0	0	0	0	0	0	0	0	0	0	0	0	0
Apoa2		0	0	0	0	40	0	0	0	0	0	0	0	0	0	0	0	0	0	0	1	0	0	0	0	0	97	1	0	1	0	188	0	0
Pan2		0	0	0	0	0	70	0	0	84	0	0	0	0	0	0	0	0	2	0	36	0	0	0	0	0	0	147	0	0	0	127	16	39
Cs		0	152	2	59	1	78	535	0	304	0	8	0	0	22	0	0	0	102	5	83	310	7	742	38	201	3	222	0	207	10	3291	0	166
Ampd3		0	0	0	0	0	43	0	0	0	0	0	0	0	0	0	0	0	0	0	82	0	0	0	0	0	0	0	0	49	0	79	1	0
Bcas2		2	125	0	0	1	38	1357	140	930	175	6	0	96	0	0	0	0	5	11	156	117	273	1481	0	4	51	276	1	519	627	5788	155	227
Sh2d1a		0	0	0	0	0	0	0	0	0	0	0	0	0	0	0	0	0	0	0	6	0	0	0	0	0	0	0	0	0	0	71	0	0
Ctcf		0	173	0	0	2	4	298	0	0	29	0	0	0	210	80	0	0	2	3	112	1	1	128	1	228	0	23	2	68	628	1790	95	30
Pard6a		0	0	1	136	0	109	61	0	274	0	0	0	0	0	0	0	0	0	0	31	42	1	147	100	73	0	2	0	52	97	1666	0	148
Agrp		1	0	0	0	0	1	1	0	0	1	0	0	36	0	2	0	0	2	4	1125	6	6	22	4	2	4	2	0	76	76	1778	2	28
Pvalb		0	2	1	0	2	752	0	14	0	0	118	0	0	0	0	0	0	0	9	8	2	0	151	0	1	0	2	0	4	1	9209	0	392
Tfap4		0	0	0	0	0	0	0	0	0	0	0	0	0	0	0	0	0	0	0	0	1	0	0	0	0	0	0	0	0	1	48	0	0
Ranbp1		1	370	192	0	2	130	846	91	499	47	0	0	68	0	0	0	0	1	1	137	342	38	1067	0	55	4	121	284	73	589	4202	253	189
Cd247		0	0	0	0	0	0	0	0	0	0	0	0	0	0	0	0	0	0	0	2	0	0	0	0	0	0	0	1	0	2	25	1	2
Rfx5		0	0	0	0	0	29	0	0	0	0	0	0	0	0	0	0	0	0	0	72	0	0	43	0	1	0	1	0	25	0	165	0	0
Psmb4		1	4	3	99	0	735	796	0	376	358	1	0	1	77	0	0	0	1	4	210	221	0	1799	0	112	107	468	4	455	1	9483	152	525
Mmp8		0	0	0	0	0	0	0	0	0	0	0	0	0	0	0	0	0	0	0	10	0	0	0	0	0	0	1	0	0	0	0	0	0
Slc30a4		0	0	0	0	0	18	17	0	88	0	0	0	0	118	0	0	0	0	1	94	0	0	73	2	40	0	93	0	75	81	857	11	36
Sqrdl		0	0	0	0	0	0	0	0	22	0	0	0	0	0	0	0	0	0	0	27	0	0	0	0	0	0	0	0	0	0	113	0	0
Bloc1s6		0	0	0	0	58	0	338	0	1	0	0	0	0	0	0	0	1	0	1	315	3	1	337	0	345	4	3	0	127	325	1104	1	1
Metap1		0	0	0	0	0	11	11	0	0	0	0	0	0	0	0	0	0	0	1	121	0	0	60	0	0	0	11	2	30	0	736	1	13
Gpr108		0	16	0	0	0	44	86	0	122	85	0	0	0	0	0	0	0	3	0	160	0	1	259	2	0	56	8	1	0	149	400	98	94
Tnfsf14		0	0	0	0	0	0	0	0	0	0	0	0	0	0	0	0	0	0	0	0	0	0	0	0	0	0	0	0	0	0	0	0	0
Gata6		0	0	0	0	0	0	0	0	0	0	0	0	0	0	0	0	0	0	0	3	0	0	0	0	0	0	0	0	0	0	4	0	0
Rsl1d1		0	0	0	2	1	269	319	0	280	0	0	0	0	0	0	0	0	1	0	67	53	1	246	0	67	2	134	101	13	262	1125	218	137
Cnga2		0	0	0	0	0	0	0	0	0	0	0	0	0	0	0	0	0	0	0	0	0	0	0	0	0	0	0	0	0	0	0	0	0
Apc		0	1	0	64	0	150	0	0	309	0	0	0	0	0	0	0	0	3	4	606	4	11	596	1	1	6	14	3	1	214	4588	98	402
Reep5		0	43	30	57	1	22	168	2	139	15	0	0	25	68	0	0	0	1	4	532	91	15	607	1	73	3	152	14	57	64	6985	16	364
Ergic3		1	62	0	52	0	327	119	0	139	82	0	1	50	0	0	0	0	0	11	42	1	203	541	1	113	51	84	0	199	238	1513	1	79
Uqcc1		1	0	0	0	1	129	0	0	151	0	0	0	0	0	0	0	0	0	1	3	35	0	162	0	23	0	201	0	2	101	794	4	0
Spo11		0	0	0	0	0	0	0	0	0	0	1	0	0	0	0	0	0	0	0	1	0	0	0	0	0	0	0	0	0	0	1	0	0
Ncoa2		0	0	54	0	0	0	138	0	98	0	0	0	0	0	0	0	0	1	0	105	76	0	56	117	0	2	8	2	30	270	1666	411	20
Prl4a1		0	0	0	0	0	0	0	0	0	0	0	0	0	0	0	0	0	0	0	0	0	0	0	0	0	0	0	0	0	0	0	0	0
Trh		0	0	0	0	0	0	0	0	0	0	0	0	0	0	0	0	0	0	0	0	0	0	0	0	0	0	0	0	0	0	10	0	0
Nr2c2		0	13	2	0	0	65	153	0	15	0	0	0	0	0	0	0	0	0	0	15	0	1	49	1	74	2	15	1	78	193	863	2	7
Nr2c1		0	0	0	0	0	0	187	0	0	0	0	0	0	0	0	0	0	1	0	60	0	107	34	0	0	0	1	1	0	0	484	0	0
Smpd4		0	0	0	0	0	0	179	0	0	0	0	0	0	0	0	0	0	0	0	20	0	0	187	1	56	0	127	3	18	246	519	0	5
Pex1		0	0	0	0	0	1	41	0	5	0	0	0	0	0	0	0	0	1	3	105	0	0	215	0	54	87	41	0	1	1	722	212	61
Otx1		0	0	0	0	0	0	0	0	0	86	0	0	0	0	0	0	1	0	0	0	0	0	0	0	0	0	0	0	0	0	175	0	0
Kctd20		0	0	0	0	0	34	392	0	107	0	0	0	0	0	0	0	0	0	0	62	27	2	135	3	1	2	0	61	1	4	1091	174	104
Itgae		0	0	0	2	0	0	0	0	0	0	0	0	0	0	0	0	0	0	0	23	0	2	10	0	0	0	2	0	2	161	30	0	1
Ctns		0	0	0	0	0	0	86	0	0	0	1	0	93	0	0	0	0	0	0	11	0	0	192	1	1	0	86	0	54	310	427	0	0
P2rx5		0	0	0	0	0	0	0	0	0	0	0	0	0	0	0	0	0	0	0	0	1	0	0	0	0	0	0	0	0	0	61	0	0
Shpk		0	0	0	0	0	0	0	0	0	0	0	0	0	0	0	0	0	0	0	3	0	78	46	0	0	1	0	0	0	184	288	0	0
Trpv1		0	0	0	0	0	0	0	67	0	0	0	0	0	0	0	0	0	0	0	0	0	0	0	0	0	0	0	0	0	0	0	0	0
Ephb3		0	0	0	0	0	0	0	0	226	25	0	0	0	0	0	0	0	0	0	0	1	0	52	0	2	0	5	0	0	0	208	0	1
Tuft1		0	0	0	0	0	0	0	0	0	0	0	0	0	0	0	0	0	0	0	132	1	1	0	0	0	1	0	0	0	1	148	0	0
Rcn1		0	0	0	0	0	0	24	0	0	2	0	0	0	0	0	0	0	2	0	100	0	0	1	0	9	0	0	0	203	2	425	1	0
Dnase1		0	0	0	0	0	0	0	0	0	0	0	0	0	0	0	0	0	0	0	0	0	0	0	0	0	0	0	0	0	0	0	0	0
Trap1		0	0	0	0	92	314	0	0	0	0	0	0	0	0	0	0	0	0	1	32	0	118	198	1	72	0	1	0	0	1	725	101	1
Naa60		0	0	0	0	0	0	0	0	0	0	0	0	0	0	0	0	0	2	2	187	20	5	67	1	112	1	112	1	85	239	1173	1	42
1700037C18Rik		0	0	0	0	0	0	0	0	0	0	0	0	0	0	0	0	0	0	0	4	0	0	106	0	0	0	0	0	0	0	67	0	0
Ankrd13d		0	0	1	0	0	144	28	57	37	19	0	0	0	0	0	0	0	1	1	135	163	196	369	0	139	3	46	1	53	166	892	41	177
Tyrp1		0	0	0	0	0	0	0	0	0	0	0	0	0	0	0	0	0	0	0	0	0	0	0	0	0	0	0	0	0	0	58	0	0
Tpr		1	235	1	0	22	596	324	0	169	2	138	0	0	168	0	0	0	1	1	203	3	156	746	6	297	2	127	0	2	643	4688	1	77
Pdc		0	0	0	0	0	0	0	0	0	0	0	0	0	0	0	0	0	0	0	0	0	0	0	0	0	0	0	0	0	0	0	0	0
BC003331		0	0	0	0	120	55	122	0	0	36	0	0	0	0	0	0	0	1	0	98	1	0	279	0	81	0	149	0	227	0	1319	0	344
Prg4		0	0	0	0	0	0	0	0	0	0	0	0	0	0	0	0	0	0	0	0	0	0	0	0	0	0	0	0	0	0	0	0	0
Dhx34		0	0	0	0	0	0	0	0	0	0	0	0	0	0	0	0	0	0	0	8	0	0	0	0	59	160	0	0	0	0	277	0	0
Kptn		0	0	0	0	1	0	133	0	1	0	86	0	0	0	0	0	0	0	1	29	6	0	155	102	0	1	1	1	76	152	309	2	1
Napa		2	317	82	0	203	554	2105	183	2013	396	0	0	46	201	1	2	0	2	6	122	670	373	3253	210	483	6	891	6	656	1669	7658	209	489
Sra1		0	0	1	126	0	272	400	1	251	202	57	1	90	3	70	0	0	0	2	27	93	0	607	1	147	136	61	122	124	135	1910	198	331
Calcoco2		0	0	0	0	0	0	0	0	0	0	0	0	0	0	0	0	0	0	0	0	0	0	0	0	0	0	0	0	0	0	83	0	0
Atp5g1		2	444	4	193	126	663	719	51	633	98	77	0	79	184	0	0	0	157	8	371	624	250	2759	3	533	311	409	137	419	1114	11007	276	558
Snf8		1	62	2	13	0	167	179	0	40	0	0	0	0	0	0	0	0	2	0	180	46	46	569	1	0	141	25	0	54	113	3128	19	57
Tbcb		0	2	1	86	47	288	259	126	93	0	0	0	0	92	0	0	0	0	3	88	130	154	763	3	69	97	284	64	217	574	3291	58	217
Inpp5k		0	1	0	0	0	9	48	0	226	0	0	0	0	0	0	0	0	0	0	107	9	0	164	1	79	4	55	140	37	89	895	1	149
Crkl		0	0	0	0	0	0	9	0	0	0	0	0	0	0	0	0	0	0	0	20	1	0	0	0	0	0	0	1	0	0	127	2	0
Upk3bl		0	0	0	0	0	0	0	0	0	0	0	0	0	0	0	0	0	0	0	1	0	0	0	0	0	0	0	0	0	0	2	0	1
Eps8l1		0	0	0	0	0	0	0	0	169	0	0	0	0	26	0	0	0	0	0	0	0	0	0	0	0	0	0	0	0	0	43	0	5
Clint1		0	7	0	0	0	52	253	0	214	0	18	0	0	0	0	0	0	0	0	55	49	77	49	0	109	0	33	0	21	1	832	161	41
Prss16		0	0	0	0	75	0	0	0	0	0	0	0	0	0	0	0	0	0	0	0	0	0	0	0	0	0	0	0	0	0	294	0	0
Cdkal1		0	0	1	0	0	59	3	0	148	0	0	0	0	0	0	0	0	0	1	367	3	1	99	1	6	0	2	0	113	1	1452	3	121
Rhox6		0	0	0	0	0	0	0	0	0	0	0	0	0	0	0	0	0	0	0	0	0	0	0	0	0	0	0	0	0	0	0	0	0
5430419D17Rik		0	0	0	1	0	0	0	0	0	0	0	0	0	0	0	0	0	0	0	10	3	0	3	1	0	0	4	0	1	0	56	1	1
Htra1		0	89	1	0	0	0	0	0	11	0	0	0	0	0	0	0	0	0	2	250	7	1	143	0	1	1	70	0	52	0	4182	1	78
Zbtb17		0	0	0	0	0	98	151	0	68	0	0	0	0	0	0	0	0	0	2	44	62	1	53	157	115	3	19	1	60	159	347	31	0
Clcnkb		0	0	0	0	0	0	0	0	0	0	0	0	0	0	0	0	0	0	0	0	0	0	0	0	0	0	0	0	0	0	1	0	0
Fam131c		0	0	0	0	0	7	0	0	0	0	0	0	0	0	0	0	0	0	0	0	0	0	0	0	0	0	0	0	1	0	15	0	0
Fblim1		0	0	0	0	0	0	0	0	0	0	0	0	0	0	0	0	0	0	0	0	0	0	0	0	0	0	0	0	0	0	0	1	0
Hspb7		0	0	0	0	0	0	0	0	0	0	0	0	0	0	0	0	0	0	0	0	0	0	0	0	0	0	0	0	0	0	0	0	0
Epor		0	0	0	0	0	0	0	0	0	0	0	0	0	0	0	0	0	0	0	0	0	0	0	0	0	0	0	0	0	0	70	0	0
Ccdc159		0	0	0	0	0	0	0	0	0	0	0	0	0	0	0	0	0	0	0	0	0	0	0	0	0	0	1	0	0	0	279	0	0
Mob1b		0	0	0	0	2	0	46	0	0	0	0	0	0	0	0	0	0	0	0	131	1	1	287	0	0	0	88	0	0	12	1207	3	201
Atp6v1b1		0	0	0	0	0	0	0	0	0	0	0	0	0	0	0	0	0	0	0	0	0	0	0	0	0	0	0	0	0	0	0	0	0
Vax1		0	0	0	0	0	0	0	0	0	0	0	0	0	0	0	0	0	0	0	0	0	0	0	0	0	0	0	0	0	0	30	0	0
Atp6v1b2		9	130	8	76	234	718	3026	187	1115	77	0	2	66	0	30	0	29	4	19	833	1109	140	4686	93	840	56	871	168	883	1009	10305	401	895
Eps15l1		0	0	0	2	0	31	4	0	225	5	0	0	0	0	0	0	0	0	1	33	1	0	202	0	2	1	1	0	24	22	731	12	35
Tep1		0	0	0	0	0	0	0	0	0	0	0	0	0	0	0	0	0	0	0	71	0	1	0	0	0	0	19	2	0	0	81	3	0
Ttc5		0	179	0	0	0	0	2	0	19	0	0	0	0	0	0	0	0	0	0	140	141	1	232	0	1	1	95	1	231	398	1277	0	103
Osgep		1	2	105	0	0	53	114	0	211	0	0	0	0	0	0	0	0	0	0	74	0	0	61	0	92	0	49	0	48	41	853	125	131
Aamp		2	157	0	0	1	157	394	57	555	50	0	0	0	0	0	0	0	4	2	497	194	73	895	2	58	4	130	0	180	208	3904	0	246
Tmbim1		0	0	0	0	0	0	0	0	0	0	0	0	0	0	0	0	0	0	0	68	0	1	2	0	0	2	0	0	0	0	916	16	0
Arpc2		0	252	309	228	2	255	1122	241	1022	264	40	0	311	272	0	63	0	5	13	722	366	6	1695	272	77	467	505	263	516	1224	9819	265	489
Kmt2b		0	0	0	0	0	0	0	0	0	0	0	0	0	0	0	0	0	0	0	7	0	0	5	0	23	0	1	0	7	0	473	0	11
Zbtb32		0	0	0	0	0	0	0	0	0	0	0	0	0	0	0	0	0	0	0	0	0	0	0	0	0	0	0	0	0	0	0	0	0
Etv2		0	0	0	0	0	0	0	0	0	0	0	0	0	0	0	0	0	0	0	0	0	0	0	0	0	0	0	0	0	0	0	0	0
Upk1a		0	0	0	0	0	0	0	0	33	0	0	0	0	0	0	0	0	0	0	0	0	0	0	0	0	0	0	0	0	0	2	0	0
Tmem147		1	160	1	191	1	119	493	0	102	201	1	0	52	69	0	0	0	7	6	396	312	172	462	5	311	6	94	2	181	350	4419	114	309
Rps9		0	0	38	86	55	236	595	0	193	402	7	50	118	119	0	66	0	3	1	967	161	195	423	2	213	171	114	440	232	463	8204	154	540
Tfpt		0	0	0	0	0	6	6	0	0	0	0	0	0	0	0	0	0	0	0	2	4	9	27	1	8	0	14	8	17	3	208	5	1
Susd2		0	0	1	0	0	0	95	0	0	0	0	0	0	0	0	0	0	0	0	29	0	0	1	2	0	3	54	0	0	85	241	0	0
Ggt5		0	0	0	0	0	0	0	0	0	0	0	0	0	0	0	0	0	0	0	14	1	0	0	0	0	37	1	1	0	1	18	0	0
Ggt1		0	0	0	0	0	0	0	0	0	0	0	0	0	0	0	0	0	0	0	0	0	0	0	0	0	0	0	0	0	0	0	0	0
Crip2		2	43	1	1	2	94	1959	102	783	110	106	24	202	193	87	0	1	6	3	97	102	271	1015	1	461	191	95	2	491	980	5854	371	405
Crip1		0	0	0	0	0	0	0	0	0	0	0	0	0	0	0	0	0	0	0	0	0	0	0	0	0	0	0	0	1	0	644	0	0
Cbfa2t3		0	41	0	0	0	0	0	0	59	0	0	0	0	0	0	0	0	1	0	2	14	0	20	0	12	0	1	1	12	0	868	0	1
Fbln1		0	0	0	0	0	0	0	0	0	0	0	0	0	0	0	0	0	0	0	0	0	0	0	0	0	0	0	0	0	0	118	0	0
Pgrmc1		1	49	0	0	3	80	1253	103	611	59	0	0	55	0	0	0	0	4	41	355	313	8	1011	88	273	227	281	54	662	1055	5334	629	227
Gcat		0	0	0	0	0	0	246	0	0	0	0	0	0	0	0	0	0	0	2	3	1	0	104	1	0	0	74	0	1	166	563	1	0
Tek		2	30	4	2	9	8	11	2	22	6	53	1	0	4	2	7	0	7	12	427	6	9	37	1	2	8	22	0	4	9	314	1	26
Mpl		1	1	1	1	5	21	6	1	6	0	9	0	1	0	0	3	2	2	11	195	15	5	14	2	0	2	20	0	1	2	153	12	7
Elovl1		0	1	0	109	0	0	0	0	0	0	0	0	0	0	0	0	0	0	1	14	0	0	0	0	0	0	1	0	0	0	525	3	90
Med8		0	0	0	0	0	0	163	67	219	0	0	1	43	0	54	0	0	1	0	51	312	1	528	201	92	0	2	1	49	1	998	0	1
Hyi		0	0	0	0	0	0	0	0	14	0	0	0	0	0	0	0	0	0	0	0	0	0	0	0	0	0	18	0	0	0	112	0	0
Cdc20		0	0	0	0	0	0	0	0	0	0	0	0	0	0	0	0	0	0	0	0	0	0	0	0	0	0	0	0	0	0	78	0	0
Adamts4		0	0	0	146	0	0	0	0	0	0	0	0	0	0	0	0	0	0	0	74	1	0	0	0	0	0	0	0	0	0	330	0	0
Nectin4		0	0	0	0	0	0	0	0	0	0	0	0	0	0	0	0	0	0	0	0	0	0	23	0	0	0	0	0	0	0	43	0	0
Pfdn2		6	235	70	1	289	421	834	75	371	156	247	0	169	55	2	57	0	3	72	290	266	3	1159	3	272	29	568	123	418	574	8864	127	559
Rnf114		0	0	1	80	59	86	112	0	1	74	1	0	0	1	0	0	0	1	1	13	0	0	18	0	51	1	0	0	100	52	762	69	130
C330007P06Rik		0	19	0	0	6	11	147	0	1	0	6	0	0	0	0	0	0	0	0	64	0	0	56	1	1	0	12	1	17	0	650	1	15
Neurl1a		1	0	112	0	0	95	469	56	226	155	0	42	0	0	0	0	0	2	1	194	16	80	357	1	49	0	431	0	86	0	4564	0	100
Srm		0	52	0	0	0	0	189	0	255	0	0	0	0	0	0	0	0	3	4	9	62	0	193	106	36	69	21	1	26	140	620	112	22
Epha2		0	0	0	0	0	0	0	0	0	0	0	0	0	0	0	0	0	0	0	2	0	0	0	0	0	0	0	0	0	0	189	0	0
Rbm14		0	0	0	0	0	0	0	0	0	0	0	0	0	0	0	0	0	0	3	144	0	0	188	1	0	1	1	0	110	127	782	0	246
Actn3		0	0	0	0	0	0	0	0	0	0	0	0	0	0	0	0	0	0	0	34	0	0	2	0	1	0	2	0	0	1	36	1	11
A530013C23Rik		0	0	0	0	0	0	0	0	0	0	0	0	0	0	0	0	0	0	0	119	0	1	0	0	0	0	0	0	0	1	152	0	0
Zdhhc24		0	0	0	0	0	136	0	0	93	0	0	0	0	0	0	0	0	0	0	26	0	0	167	1	0	0	0	2	1	123	406	0	2
Bbs1		0	0	0	0	0	0	0	0	0	0	0	0	0	0	0	0	0	0	0	3	0	0	67	0	0	0	1	0	1	0	598	0	3
Slc34a3		0	0	0	0	0	0	0	0	0	0	0	0	0	0	0	0	0	0	0	0	0	0	0	0	0	0	0	0	0	0	58	0	0
Ndor1		0	0	0	0	0	0	0	0	120	0	0	0	0	0	0	0	0	0	0	5	80	0	119	0	0	1	127	0	11	0	276	0	3
Nsmf		0	156	101	1	0	1	288	0	156	1	0	0	16	46	0	0	0	0	7	262	34	0	489	0	204	135	122	1	4	179	6939	68	473
Prl7a1		0	0	0	0	0	0	0	0	0	0	0	0	0	0	0	0	0	0	0	0	0	0	0	0	0	0	0	0	0	0	0	0	0
Prl8a9		0	0	1	0	0	0	0	0	0	0	0	0	0	0	0	0	0	0	0	1	0	0	0	0	0	1	0	0	0	0	0	0	0
Pdk1		0	1	0	0	0	0	351	2	168	51	0	0	0	43	0	0	0	0	3	84	171	3	97	150	74	0	1	0	169	434	820	1	44
Ptbp1		0	0	0	0	0	0	0	0	17	0	0	0	0	0	0	0	0	0	0	19	0	0	2	0	0	0	15	0	0	0	102	0	2
Mvd		0	0	0	1	0	38	148	0	0	0	0	0	0	0	0	0	0	0	0	92	0	69	91	131	75	0	0	1	0	0	794	2	32
Cyba		0	0	219	2	0	0	0	0	61	0	0	1	18	23	0	0	0	1	0	15	0	0	0	0	0	206	32	205	0	1	301	0	72
Itih3		0	0	0	45	0	0	0	1	0	0	0	0	0	0	0	0	0	0	0	73	0	0	0	0	0	0	1	0	0	0	585	0	40
Tmem110		0	0	0	0	0	0	1	0	0	0	0	0	0	0	0	0	0	1	0	23	0	0	17	0	0	0	45	1	28	108	707	0	3
Sfmbt1		0	1	7	0	0	67	48	1	70	0	2	0	0	0	0	0	0	0	2	16	0	67	115	2	19	1	37	0	2	283	1325	1	61
Itih1		0	0	0	0	0	0	0	0	0	0	0	0	0	0	0	0	0	0	0	1	0	0	0	0	0	0	0	0	0	0	0	0	0
Ihh		0	0	0	0	0	0	0	0	0	0	0	0	0	0	0	0	0	0	0	0	0	0	0	0	0	0	0	0	0	0	0	0	0
Prkag3		0	0	0	0	0	0	0	0	0	0	0	0	0	0	0	0	0	0	0	0	0	0	0	0	0	1	0	0	0	0	0	0	0
Cryba2		0	0	0	0	0	0	0	0	0	0	0	0	0	0	0	0	0	0	0	0	0	0	0	0	0	0	0	0	0	0	14	0	0
Atp7b		0	0	0	0	0	0	0	0	1	0	0	0	0	0	0	0	0	0	0	0	0	0	0	0	0	0	0	0	0	1	72	0	0
Defb2		0	0	0	0	0	0	0	0	0	0	0	0	0	0	0	0	0	0	0	0	0	0	0	0	0	0	0	0	0	0	0	0	0
Slc4a1		0	0	0	0	0	0	0	0	0	0	0	0	0	0	0	0	0	0	0	0	0	0	0	0	0	0	0	0	0	0	0	0	0
Rundc3a		3	41	1	1	109	256	960	36	430	5	47	0	0	57	46	0	0	9	64	816	208	96	1050	101	137	28	241	49	170	483	7235	40	623
Slc4a3		0	4	0	0	2	64	286	0	427	98	18	0	0	0	0	0	0	0	3	111	6	5	420	1	66	0	176	0	2	0	1979	7	142
Cdt1		0	0	0	0	0	0	0	0	0	0	0	0	0	0	0	0	0	0	0	1	0	0	1	0	0	0	0	0	25	0	64	0	1
Runx1t1		0	41	0	0	0	0	57	0	0	0	0	16	0	0	0	0	0	0	0	77	1	0	391	0	0	1	50	0	1	112	1416	0	0
Snai3		0	0	0	0	0	0	0	0	0	0	0	0	0	0	0	0	0	0	0	0	0	0	0	0	0	0	0	0	0	0	47	0	0
Aprt		0	2	0	0	45	125	340	1	327	0	0	0	0	0	0	45	0	2	0	13	59	1	218	0	72	92	60	0	87	261	1564	0	84
Gtf2h1		0	0	0	1	84	2	217	0	3	0	0	0	0	0	0	0	0	0	0	413	1	0	200	0	0	2	1	0	1	3	662	0	44
Hfe		0	0	0	0	0	0	0	0	0	0	110	0	0	0	0	0	0	0	0	0	0	0	0	0	0	0	0	0	0	0	82	0	0
Abhd1		0	0	0	0	0	49	1	0	0	18	0	0	0	0	0	0	0	0	0	65	0	0	0	0	0	0	0	0	0	0	125	0	0
Slc5a6		0	0	0	1	0	63	0	0	0	0	0	0	0	0	0	0	0	0	0	104	0	0	383	0	1	1	1	0	106	0	361	0	0
Tcf23		0	0	0	0	0	0	0	0	0	0	0	0	0	0	0	0	0	0	0	0	0	0	0	0	0	0	0	0	0	0	0	0	0
Nphs1		0	0	0	0	0	0	0	0	0	0	0	0	0	0	0	0	0	0	0	0	0	0	0	0	0	0	0	0	0	0	0	0	0
Aplp1		9	572	8	995	314	529	6570	550	3435	427	30	71	89	62	0	5	160	12	22	804	1926	675	6946	78	1029	243	1293	137	1674	1895	28012	831	1257
Qrich1		0	0	0	0	0	34	218	52	119	18	1	0	0	0	34	0	0	122	0	261	6	3	431	1	134	3	286	0	106	166	1891	32	28
P4htm		0	74	2	4	0	95	429	0	220	55	0	0	0	0	0	0	0	0	2	32	38	0	330	0	123	0	178	1	247	160	1343	29	62
Usp19		0	0	0	0	2	10	379	0	182	0	1	0	0	0	0	0	0	0	1	53	29	0	485	191	133	22	63	1	86	54	2316	67	118
Pola1		0	0	0	0	0	91	12	0	0	12	0	0	0	0	0	0	0	0	1	151	8	1	2	2	0	0	10	1	48	0	686	5	29
Cdc42		90	103	443	102	337	549	1501	2	887	436	0	0	45	12	67	0	30	9	3	644	616	316	2263	107	457	803	273	225	509	1221	10164	746	413
Pknox1		0	0	0	0	9	0	74	0	0	0	0	0	0	0	0	0	0	1	0	124	0	1	60	0	0	0	0	2	12	64	187	0	57
D130043K22Rik		0	0	0	1	0	0	14	0	360	0	0	0	0	0	0	0	0	0	0	15	0	0	45	0	6	2	250	63	1	1	1115	374	46
Gmnn		0	0	0	0	0	0	0	0	62	0	0	0	0	0	0	0	0	0	0	27	0	0	1	0	0	0	0	0	46	0	132	0	0
Acot13		1	272	187	0	1	423	719	1	649	582	0	0	0	1	0	1	0	1	7	354	7	0	1370	276	1	2	149	4	464	339	7476	0	514
Zfp184		0	0	0	0	1	68	0	0	1	0	0	0	0	0	0	0	0	0	0	24	0	0	0	0	0	0	72	1	0	0	142	0	75
Cyp27b1		0	0	0	0	0	0	0	0	0	0	0	0	0	0	0	0	0	0	0	0	0	0	0	0	0	0	0	0	0	0	0	0	0
Cdk4		0	52	2	0	0	0	169	25	50	2	1	0	0	19	0	0	0	1	1	19	55	1	34	3	1	0	42	0	26	57	735	46	78
B4galnt1		0	104	0	0	75	74	401	0	88	103	1	0	0	0	0	0	0	0	2	214	1	119	278	1	99	0	63	0	183	58	1855	67	186
Mettl1		0	0	2	0	0	0	58	0	0	0	0	0	0	0	0	0	0	0	0	2	0	0	2	0	0	0	0	0	33	0	70	0	4
Tspan31		1	395	2	278	148	237	611	0	684	145	0	0	0	0	0	0	0	119	1	135	1	338	615	1	331	64	219	171	355	372	3177	0	323
Kif5b		0	0	14	0	1	253	293	9	374	114	163	0	230	309	0	0	100	9	3	846	68	9	288	3	13	283	158	586	229	590	12429	408	885
Saal1		0	0	0	0	2	0	4	0	160	0	0	0	0	0	0	0	0	0	0	0	0	0	89	0	0	0	49	1	0	0	182	0	41
Tph2		0	0	0	0	0	0	0	0	0	0	0	0	0	0	0	0	0	0	0	10	0	0	2	3	0	1	0	0	0	1	16	0	0
Krt23		0	0	0	0	0	0	0	0	0	0	0	0	0	0	0	0	0	0	0	0	0	0	0	0	0	0	0	0	0	0	0	0	0
Cnp		53	1	0	1873	2	0	31	0	57	0	0	0	55	0	24	0	0	0	2	293	56	5	68	0	0	104	125	0	1	235	6544	2	139
Ttc25		0	0	0	0	0	0	0	0	0	0	0	0	0	0	0	0	0	0	0	50	0	0	0	0	0	4	2	0	0	0	65	0	0
Sulf2		0	0	1	15	0	236	0	0	0	0	0	0	0	0	0	0	0	1	1	575	0	1	187	0	0	2	0	0	6	82	1913	2	42
Sod2		0	0	0	163	32	89	295	0	84	113	1	0	127	55	0	0	2	1	3	28	96	1	462	1	1	0	62	0	234	153	2396	0	245
Tmco6		0	0	0	0	0	0	99	0	0	0	89	0	0	0	0	0	0	0	0	4	0	1	0	0	0	0	0	0	0	95	237	102	22
Stambp		0	1	1	0	34	39	193	0	4	0	4	0	0	0	0	0	0	2	0	10	120	0	229	0	1	1	10	0	0	155	926	1	102
Ezh1		1	0	0	0	0	22	116	0	103	0	0	0	0	0	0	0	0	0	0	29	0	82	211	0	0	1	1	0	58	0	1109	1	72
Hap1		0	14	0	0	0	46	66	0	161	35	51	0	0	0	0	0	0	0	61	93	1	84	478	0	89	0	179	0	400	2	2196	72	119
P3h4		0	0	0	0	1	0	1	0	79	0	0	0	0	0	0	0	0	0	0	24	2	181	2	1	0	2	21	1	0	0	155	0	53
Ctnnb1		0	1	1	0	3	333	654	0	278	70	28	0	0	0	0	1	4	1	4	2006	383	6	862	8	131	159	95	479	131	135	7082	96	323
Eif1b		2	177	0	118	70	223	790	170	172	282	12	0	101	36	1	1	0	1	1	150	289	268	317	178	1	217	281	4	303	639	4813	2	242
Klk4		0	0	0	0	0	0	0	0	0	0	0	0	0	0	0	0	0	0	0	0	0	0	0	0	0	0	0	0	0	0	0	0	0
Chrd		0	0	0	0	0	68	77	0	95	0	0	0	0	0	0	0	0	0	0	0	0	0	167	0	46	0	33	0	99	0	144	87	0
Psmd2		2	91	84	0	38	177	695	33	277	1	0	0	0	53	0	0	0	4	2	592	260	86	1231	2	218	12	34	3	337	830	4063	161	272
Syngr3		2	220	1	0	47	325	1227	0	634	81	8	0	0	0	0	0	0	2	8	519	448	160	2847	9	443	3	171	4	501	1180	4576	651	206
Vars		1	0	0	2	0	6	57	0	9	0	0	0	0	0	0	0	0	0	0	12	2	0	81	1	1	0	98	0	110	26	663	36	21
Vwa7		0	0	0	0	0	0	0	0	0	0	0	0	0	0	0	0	0	0	0	0	0	0	0	0	0	0	0	0	0	0	0	0	0
Hspa1l		0	0	0	0	0	0	0	0	0	0	0	0	0	0	0	0	0	0	0	2	0	0	0	0	5	0	0	0	0	0	0	0	2
Slc44a4		0	0	0	0	0	0	0	0	0	0	0	0	0	0	0	0	0	0	0	1	0	0	79	0	0	0	0	0	0	0	7	0	12
Msh5		0	0	2	0	0	0	1	0	0	0	0	0	0	0	0	8	0	0	1	78	1	0	27	0	1	0	0	0	7	1	137	1	10
Abhd16a		0	2	0	109	0	180	636	34	198	0	0	0	33	0	1	0	0	0	0	51	1	1	398	0	44	1	233	1	151	288	1092	497	114
Neu1		0	1	1	0	1	106	102	0	388	0	0	0	0	0	0	0	0	2	5	69	1	1	144	0	141	60	192	1	104	202	2241	0	27
Ddah2		0	0	0	0	0	0	0	0	0	0	0	0	0	0	0	0	0	0	0	40	1	0	0	1	0	1	0	0	0	0	332	0	0
Clic1		0	0	0	0	0	18	2	0	0	24	0	0	28	0	0	0	0	0	0	5	0	0	0	0	0	0	3	0	1	3	120	0	8
Lsm2		0	0	0	0	0	0	0	0	0	79	1	0	0	22	0	0	0	0	0	0	0	0	0	0	0	0	17	0	1	0	455	0	0
Pole		0	0	0	0	0	0	0	0	0	0	0	0	0	0	0	0	0	0	0	9	0	0	0	0	0	0	0	0	0	0	47	0	0
Atp1a2		25	204	228	34	1302	1	561	37	178	0	1953	7	38	14	1	308	2	35	11	869	230	61	98	6	8	1049	398	24	152	6	18498	81	2852
Atp1a4		0	0	0	0	0	0	0	0	0	0	0	0	0	0	0	0	0	0	0	1	0	0	0	0	0	0	0	0	0	0	1	0	0
Casq1		0	0	0	0	0	0	0	0	0	0	0	0	0	0	0	0	0	0	0	0	0	0	0	0	0	0	0	0	0	0	0	0	0
Stx1a		0	140	1	0	1	43	997	281	387	86	8	0	17	49	0	0	0	96	12	116	344	162	1136	127	116	4	417	0	109	456	3503	104	252
Ceacam9		0	0	0	0	0	0	0	0	0	0	0	0	0	0	0	0	0	0	0	0	0	0	0	0	0	0	0	0	0	0	0	0	0
Zfp775		0	0	0	0	0	0	0	0	68	0	0	0	0	0	0	0	0	0	1	39	0	0	0	0	0	0	0	0	0	0	83	0	34
Scube2		0	0	0	0	0	0	0	0	0	0	0	0	0	0	0	0	0	0	0	16	0	0	0	1	0	0	0	0	0	1	11	0	0
Mrpl49		0	0	1	0	0	0	250	54	40	0	0	8	0	0	0	0	0	0	1	107	83	0	505	198	0	1	0	1	40	64	734	0	0
Dennd2c		0	0	0	0	0	0	0	0	0	0	0	0	0	0	0	0	0	0	53	0	0	0	0	0	0	0	1	0	0	0	140	0	0
Mark3		1	81	8	0	0	186	420	0	96	77	2	0	0	0	0	0	0	0	2	230	79	7	682	1	213	208	291	1	371	272	3852	106	178
Gatad1		0	0	1	0	32	106	27	0	15	0	4	0	0	0	0	0	0	0	1	269	0	3	75	47	12	0	12	0	0	18	882	0	21
Pcdha11		0	0	0	0	0	0	0	0	0	0	0	0	0	0	0	0	0	3	72	500	398	6	974	2	2	8	254	3	2	403	5030	115	157
2310003L06Rik		0	0	0	0	0	0	0	0	0	0	0	0	0	0	0	0	0	0	0	0	0	0	0	0	0	0	0	0	0	0	0	0	0
M6pr		0	1	348	424	0	249	518	21	397	116	0	0	0	0	0	0	0	3	0	249	59	1	658	1	202	36	16	0	109	389	2551	126	236
Lrrc8a		0	0	0	0	0	0	0	0	0	0	0	0	0	0	0	0	0	0	0	157	0	5	0	0	0	0	1	0	1	1	192	0	0
Mc5r		0	0	0	0	0	0	0	0	0	0	0	0	0	0	0	0	0	0	0	0	0	0	0	0	0	0	0	0	0	0	0	0	0
Ppp2r1a		1	80	16	0	79	248	789	127	548	142	0	0	38	0	0	0	0	2	1	569	557	4	1383	8	256	115	284	2	219	116	6191	358	354
Fance		0	1	0	84	68	6	41	0	1	56	0	0	0	0	0	0	0	0	0	15	0	0	0	0	0	0	3	0	0	65	275	0	40
Tinf2		0	0	0	0	0	58	0	0	0	0	0	0	0	0	0	0	0	0	1	22	0	0	253	0	0	0	122	2	1	49	359	58	0
Tssk4		0	0	0	0	0	0	0	0	0	0	0	0	0	0	0	0	0	0	0	0	0	0	0	0	0	0	0	0	0	0	0	0	21
Hapln4		0	117	2	0	78	0	588	0	118	0	16	0	0	0	0	0	0	2	1	134	59	1	797	0	135	12	154	0	21	54	1594	31	251
Dus3l		0	1	0	1	0	100	111	0	90	0	0	0	0	28	0	0	0	1	2	8	31	0	268	0	101	2	101	0	198	258	1034	237	90
Gtpbp3		0	0	0	0	0	0	0	0	0	0	0	0	0	0	0	0	0	1	1	26	0	0	140	0	0	0	1	0	64	114	194	0	57
Tgfbr1		0	64	0	0	0	68	1	0	0	0	45	1	0	19	0	0	0	0	1	7	1	1	145	0	0	132	0	184	0	0	955	0	0
Homer1		0	2	0	0	0	20	669	0	418	9	3	0	0	34	0	0	0	0	0	146	184	327	934	2	44	2	53	0	59	341	4557	706	275
Rad51c		0	0	0	0	0	0	0	0	0	0	0	0	0	0	0	0	0	0	1	1	0	0	0	0	0	0	0	0	0	1	134	1	0
Gabrb2		1	38	0	0	39	52	72	0	296	0	183	0	0	1	0	0	0	2	0	44	1	48	44	1	0	3	178	1	4	180	1811	494	303
Cav1		0	0	0	0	0	0	141	0	0	0	0	0	0	0	0	0	0	0	0	57	0	0	0	2	0	1	63	0	0	140	172	1	0
Arpp19		2	293	192	4	259	396	2803	381	1618	695	299	0	778	209	0	4	0	143	16	666	495	1504	4557	7	1035	79	960	130	1717	1423	15655	896	1152
Bcl2l1		0	27	4	118	0	45	400	0	5	2	0	0	0	0	0	0	0	1	0	121	42	381	370	3	185	4	122	0	46	160	1649	1	57
Khsrp		0	41	0	72	0	37	50	0	82	0	1	0	0	0	0	0	0	0	0	35	82	5	75	46	0	1	29	1	178	39	1093	54	67
Dio2		0	0	0	0	0	0	0	0	0	0	0	0	0	0	0	0	0	0	0	5	1	0	0	1	0	0	4	0	0	24	446	0	9
Ccdc124		0	4	92	0	287	157	506	0	363	58	92	0	0	188	0	0	0	1	3	293	157	2	1288	1	90	124	38	1	106	306	6361	212	278
Cct4		2	213	0	0	0	75	719	0	258	0	0	0	0	3	0	60	0	1	1	351	384	696	587	0	199	84	4	0	286	463	3022	1	301
0610009B22Rik		0	0	0	0	1	55	0	0	77	0	0	0	0	0	0	0	0	1	59	110	82	1	445	0	0	0	65	0	50	148	1249	1	2
Cpt1c		1	87	0	0	0	54	710	0	164	0	0	0	0	0	0	3	0	1	1	24	6	68	740	1	222	0	213	1	166	65	2642	0	168
Twist2		0	0	0	0	0	0	0	0	0	0	0	0	0	0	0	0	0	0	0	3	0	0	0	0	1	0	47	0	33	0	2	0	0
Zfp655		0	138	8	0	0	0	65	0	165	0	0	0	0	0	0	0	0	0	1	43	59	0	109	0	0	0	109	0	64	0	360	65	0
Rhoa		0	0	0	30	0	4	227	0	41	180	0	0	2	0	0	0	0	1	1	238	1	1	196	1	16	15	149	179	43	168	1780	0	66
Zmiz1		0	0	0	0	0	0	256	15	139	0	0	0	0	0	0	0	0	0	0	311	0	1	130	4	1	0	2	0	8	145	1612	87	11
Ankrd26		1	2	1	0	0	0	266	67	183	2	0	0	0	0	0	0	0	0	0	30	0	0	33	0	124	0	1	0	53	0	708	0	1
Aldh16a1		74	0	0	0	0	0	1	0	0	0	0	0	0	0	0	0	0	0	0	27	0	0	2	0	55	0	0	0	46	0	37	0	1
Hnrnpa0		1	25	0	0	29	0	82	16	5	0	0	0	0	19	0	0	0	1	4	258	2	2	205	0	1	1	77	137	1	50	2043	123	84
Prrg2		0	0	0	0	0	0	0	0	0	0	0	0	0	0	0	0	0	0	0	0	0	0	59	0	0	0	1	0	0	0	284	0	41
Hnrnph1		0	0	1	0	0	89	243	0	124	31	63	0	0	0	0	0	0	0	1	19	1	0	337	0	47	1	59	40	59	475	2683	2	223
Ift43		0	0	0	0	0	0	0	0	0	0	0	0	0	0	0	0	0	0	0	0	2	0	124	0	0	0	0	0	39	0	514	11	0
Id3		0	0	168	0	0	52	0	0	0	26	0	0	0	0	0	0	0	0	0	114	47	2	1	1	0	135	0	0	0	0	716	127	27
Tcap		1	0	0	0	0	0	0	0	258	0	0	0	0	0	0	0	0	0	0	11	0	0	0	0	0	0	49	1	0	0	274	140	1
Arid1a		0	0	1	0	12	67	37	0	21	0	0	0	0	0	0	0	0	0	0	102	3	2	56	0	0	1	51	0	0	4	1479	39	124
Crlf1		0	0	0	0	0	0	0	0	0	0	0	0	0	0	0	0	0	0	0	0	0	0	0	0	0	0	0	0	0	0	148	0	129
Ctsd		0	0	0	0	0	0	0	0	0	0	0	0	0	0	0	0	0	8	10	664	640	216	2661	5	310	2332	179	1439	447	198	9066	9	451
Rplp1		0	160	311	5	75	195	357	30	35	139	84	0	0	127	0	24	20	3	77	1364	324	110	865	57	248	129	145	90	220	344	13141	37	760
Cabs1		0	0	0	0	0	0	0	0	0	0	0	0	0	0	0	0	0	0	0	0	0	0	0	0	0	0	0	0	0	0	0	0	0
Hmgcll1		0	0	0	30	0	0	31	0	59	0	30	0	0	0	0	1	0	0	0	80	2	16	1	0	0	0	1	0	2	66	1008	1	0
Ttc9b		0	252	51	50	126	166	808	0	243	5	1	1	166	40	0	1	0	0	83	22	290	121	849	1	140	105	120	105	127	330	6001	171	263
Phox2a		0	0	0	0	0	0	0	0	0	0	0	0	0	0	0	0	0	0	0	0	0	0	0	0	0	0	0	0	0	0	0	0	0
Abhd8		37	231	0	3	92	1	655	0	254	63	30	0	119	0	0	1	0	1	7	77	169	156	888	89	119	111	185	7	92	134	3855	206	189
Ift22		0	2	0	0	149	73	793	108	39	99	0	0	2	44	0	0	0	0	1	51	53	1	421	0	76	0	2	0	118	1	3564	0	81
Fzd3		0	0	0	0	0	0	0	0	4	0	0	0	62	0	0	0	0	0	81	33	0	1	65	0	0	0	0	0	168	129	549	0	8
1700008O03Rik		0	0	0	0	0	7	0	0	1	0	0	0	0	0	0	0	0	0	0	0	0	0	0	0	0	0	0	0	1	11	166	0	12
Mid1ip1		0	0	0	60	0	0	159	0	0	57	0	0	0	11	0	28	0	1	37	984	113	3	75	2	0	1	137	0	93	125	1988	5	183
Ap2s1		0	241	127	221	2	213	1225	1	242	85	0	0	112	0	0	0	0	3	17	343	370	310	1754	178	284	1	354	0	315	93	7157	0	447
Fgfrl1		0	0	0	7	0	0	0	0	0	0	0	0	0	0	0	0	0	0	0	19	0	0	0	0	0	0	0	0	0	97	215	0	0
4930432K21Rik		0	0	0	0	0	0	0	0	0	0	0	0	0	0	0	0	0	0	0	1	0	0	81	0	0	0	0	0	0	0	81	0	0
Fhl2		0	2	0	0	1	54	399	148	528	72	0	0	85	2	34	0	0	0	0	17	76	0	555	168	292	2	72	1	382	253	1039	65	109
Emc10		0	1	1	165	57	135	642	1	376	0	0	0	21	0	0	0	0	3	8	357	323	4	1469	2	276	2	244	50	152	435	5669	43	356
Clstn3		0	21	0	0	1	9	89	0	8	0	0	0	15	0	0	1	0	0	1	178	20	7	398	17	63	5	50	9	79	100	1097	10	113
Fbxw9		0	0	0	0	0	133	0	0	158	0	0	0	0	0	0	0	0	0	0	0	0	0	1	0	93	0	54	0	0	0	809	0	47
Spib		0	0	0	0	0	0	0	0	0	0	0	0	0	0	0	0	0	0	0	0	0	0	0	0	0	0	0	0	0	0	0	0	0
Fnbp4		0	0	3	0	0	2	73	0	143	1	0	0	0	0	0	0	0	2	0	44	1	0	345	0	0	1	0	0	31	219	665	142	51
Cers4		0	14	2	0	0	0	442	0	119	154	0	0	1	0	0	0	0	0	0	58	3	2	738	1	1	0	172	2	258	24	1607	128	103
Scrn3		1	0	0	0	0	106	0	0	126	0	0	0	0	0	0	0	0	2	0	173	55	1	125	0	0	0	2	0	1	0	444	107	55
Phax		0	1	0	207	52	1	48	0	10	0	0	0	0	0	0	0	0	4	0	159	3	2	492	90	53	1	75	99	95	153	1757	425	65
Tle1		0	0	0	0	1	0	51	0	0	0	0	0	0	0	0	0	0	1	0	206	1	3	0	1	75	66	5	0	1	433	1247	120	42
1700109H08Rik		0	0	0	0	0	0	0	0	10	0	0	0	0	0	0	0	0	0	0	0	0	0	41	0	0	0	0	0	0	0	257	0	0
Relt		0	0	0	0	0	81	0	0	49	0	0	0	0	0	0	0	0	0	0	0	0	0	30	0	0	0	51	0	1	0	286	0	0
Snrpb2		0	0	143	0	0	95	1	74	0	193	0	1	179	0	0	0	0	4	0	33	40	1	322	0	14	0	36	0	1	266	2596	196	64
Ubc		5	234	1050	911	368	1453	4429	145	2277	1321	102	0	113	205	0	82	1	148	92	1017	967	631	7406	178	916	5	881	1437	1428	2802	25279	382	1641
Prpf31		0	80	0	0	0	34	255	0	333	83	0	0	0	49	0	0	0	0	1	20	116	363	160	1	0	0	13	0	108	278	1110	138	85
Sertad1		0	0	0	0	1	0	214	0	248	0	0	0	1	35	0	0	0	0	69	34	0	0	90	3	23	62	0	312	291	43	1201	1	53
Carhsp1		0	114	0	0	1	0	1	0	0	0	0	0	0	0	0	0	0	0	0	128	0	1	1	0	1	0	72	0	0	0	1079	1	4
Elk3		0	9	0	0	0	0	0	0	0	62	0	0	0	0	0	0	0	1	0	58	0	0	20	0	0	0	0	0	0	0	225	1	0
Herpud2		0	111	0	0	0	76	468	0	317	0	38	0	0	0	0	0	0	1	3	172	1	1	163	0	102	4	2	0	109	250	1052	199	139
Rdh13		0	0	0	0	0	68	0	0	0	0	0	0	0	0	0	0	0	0	0	8	0	0	1	50	0	1	0	0	0	1	170	0	0
Adam21		0	0	0	0	0	0	0	0	0	0	0	0	0	0	0	0	0	0	0	0	0	0	0	0	1	0	0	0	0	0	51	0	0
Nutf2		0	3	0	1	0	0	0	1	0	0	0	0	0	0	0	0	0	3	0	23	0	9	5	0	0	0	0	0	1	1	47	1	8
Fut1		0	0	0	0	0	0	0	0	0	0	0	0	0	0	0	0	0	0	0	0	0	0	0	0	0	0	0	0	0	0	62	0	0
Arpc5		2	53	141	0	0	246	1105	0	146	276	0	0	149	0	0	0	0	2	2	281	215	190	653	2	458	225	223	241	158	664	4534	71	356
Rnf151		0	0	0	0	0	0	0	0	0	0	0	0	0	0	0	0	0	0	0	0	0	0	0	0	0	0	0	0	0	0	0	0	0
Elavl2		0	124	0	0	0	83	0	0	4	0	0	0	0	0	0	0	0	3	3	403	70	89	458	1	0	9	241	0	0	12	2796	122	102
Pou2f2		0	0	0	0	0	54	1	3	15	0	1	0	0	0	0	0	0	0	0	83	1	1	4	0	0	0	78	0	89	0	752	27	9
Mgst1		0	0	0	0	0	0	0	0	0	79	0	0	0	0	0	0	0	0	0	0	0	0	0	0	0	0	1	0	0	0	267	0	46
Nfib		0	68	0	0	0	0	450	59	144	0	18	0	42	149	1	0	0	12	6	349	25	61	1243	11	2	126	279	3	42	163	7099	183	416
Htr3b		0	0	0	0	0	0	0	0	0	0	0	0	0	0	0	0	0	0	0	0	0	0	0	0	0	0	0	0	0	0	9	0	0
Rab25		0	0	0	0	0	0	0	0	0	0	0	0	0	0	0	0	0	0	0	0	0	0	0	0	0	0	0	0	0	0	1	0	0
Ubqln4		0	0	0	0	0	3	67	0	21	0	0	0	0	0	0	0	0	0	0	5	2	0	131	0	3	0	0	0	50	1	696	17	72
Rbfox1		1	453	10	7	122	1021	3469	335	1674	364	538	55	106	6	121	83	56	13	10	776	490	558	4694	137	391	108	1035	3	335	2466	21873	840	1709
Rps18		0	0	68	0	0	72	183	27	113	31	0	0	39	0	0	0	0	0	1	61	83	1	336	0	34	142	101	0	57	90	3528	77	241
Rpl10		0	0	0	0	0	7	11	0	0	5	0	30	25	8	0	15	0	2	0	30	49	134	126	0	100	431	24	17	27	175	1499	2	104
Rps15a		0	2	1	94	1	96	284	216	125	278	98	0	0	0	0	0	0	2	2	1172	104	163	506	1	5	4	61	102	6	2	5309	115	327
Ncaph2		1	0	0	0	0	37	243	0	11	0	0	102	81	24	0	0	0	0	0	101	49	0	235	0	2	1	138	0	0	71	1392	0	48
Hipk1		0	0	0	0	0	31	0	0	239	24	2	107	0	0	0	0	0	0	0	274	2	3	280	0	2	2	3	0	90	19	1439	1	2
Gprc5b		0	0	0	0	0	0	0	0	4	0	3	0	0	0	0	0	0	1	0	527	0	3	1	0	0	1	0	1	0	2	1512	2	16
Man1a2		0	7	5	0	1	2	0	0	157	0	1	0	0	0	0	0	0	0	1	487	2	0	707	1	152	2	231	69	116	90	2542	1	272
Ceacam5		0	0	0	0	0	0	0	0	0	0	0	0	0	0	0	0	0	0	0	0	0	0	0	0	0	0	0	0	0	0	0	0	0
Tppp2		0	0	0	0	0	0	0	0	0	0	0	0	0	0	0	0	0	0	0	0	0	0	0	0	0	0	0	0	0	0	0	0	0
Acyp1		0	1	0	0	96	156	678	3	3	0	0	0	0	0	0	0	0	2	0	113	1	0	273	0	0	127	0	129	1	0	945	0	2
Cldn13		0	0	0	0	0	0	0	0	0	0	0	0	0	0	0	0	0	0	0	0	0	0	0	0	0	0	0	0	0	0	0	0	0
Cd163		0	0	0	0	0	0	0	0	0	0	0	0	0	0	0	0	0	0	1	1	0	0	0	0	0	0	0	0	0	0	100	0	0
Hdac5		0	0	0	0	0	0	0	0	66	0	0	0	0	0	0	0	0	2	0	275	0	2	107	1	42	1	10	0	41	3	1496	11	89
Rala		0	198	154	343	0	216	309	0	433	196	0	0	0	0	46	0	0	4	1	281	3	243	566	1	132	185	62	1	98	132	6607	138	269
Clec3a		0	0	0	0	0	0	0	0	0	0	0	0	0	0	0	0	0	0	0	2	0	0	0	0	0	0	0	0	0	0	0	0	0
Vdac3		57	59	0	80	2	228	608	1	244	44	63	0	202	0	0	100	0	1	45	57	246	1	1176	3	214	90	119	81	226	286	3233	84	193
Slc1a7		0	0	0	0	0	0	0	0	0	0	0	0	0	0	0	0	0	0	0	1	0	0	0	0	0	0	1	0	1	0	1	0	0
Vps72		1	2	0	1	61	1	138	0	182	138	0	0	0	1	0	0	0	0	1	12	0	65	78	3	0	0	34	56	1	129	594	1	43
Gabpa		0	0	0	0	0	0	0	0	0	0	0	0	0	0	0	0	0	0	0	49	0	0	56	0	0	0	0	0	0	0	120	0	0
Bmp7		0	0	0	0	0	0	0	0	0	0	0	0	0	0	0	0	0	0	0	4	0	0	1	0	18	0	0	0	0	0	126	0	0
Dynll1		1	206	5	59	356	463	2283	250	1282	475	48	0	307	241	3	0	0	154	108	752	1004	520	3581	145	894	235	579	3	874	1355	17503	702	1142
Pdcl		0	0	0	0	0	0	61	63	0	38	0	0	0	0	0	0	0	0	1	126	176	0	73	0	0	0	1	0	100	218	328	0	41
Tmem184b		0	1	1	0	0	24	74	0	27	46	0	0	0	0	0	0	0	1	0	117	0	0	266	0	93	2	2	0	57	47	865	0	0
Gm5965		0	0	0	0	0	0	0	0	0	0	0	0	0	0	0	0	0	0	0	0	0	0	0	0	0	0	0	0	0	0	0	0	0
Rsph14		0	0	0	0	0	1	0	0	0	0	0	0	0	0	0	0	0	0	0	2	0	0	0	0	0	0	0	0	0	0	98	0	0
Nf2		0	1	1	0	3	44	249	0	0	6	11	0	0	0	0	0	0	0	0	3	0	0	47	0	38	0	83	0	0	1	643	48	67
Cabp7		0	0	0	0	0	27	0	0	40	0	0	0	0	0	0	0	0	0	0	15	0	0	0	0	0	0	0	0	0	0	396	0	58
Zmat5		0	280	0	0	237	65	217	0	1	87	0	0	2	0	0	0	66	1	1	10	0	92	478	0	0	0	2	66	1	120	1374	10	110
Ewsr1		0	78	2	0	32	142	802	6	440	58	0	0	0	0	0	0	0	7	5	310	296	376	762	7	341	5	464	110	584	1331	3731	538	478
Ap1b1		0	2	2	0	39	224	211	0	287	88	0	0	0	0	0	0	0	1	1	250	121	1	891	0	51	59	206	0	156	248	2677	21	97
Derl3		0	0	0	0	0	0	0	0	0	0	0	0	0	0	0	0	0	0	0	0	0	0	0	0	0	0	0	0	0	0	110	0	0
Gstt4		0	0	0	0	0	0	0	0	0	0	0	0	0	0	0	0	0	0	0	0	0	0	0	0	0	0	0	0	0	0	1	0	0
Tbx1		0	0	0	0	0	0	0	0	0	0	0	0	0	0	0	0	0	0	0	0	0	0	0	0	0	0	1	0	0	0	130	0	0
Gnat2		0	0	0	0	0	0	0	0	0	0	0	0	0	0	0	0	0	0	0	0	0	0	1	0	0	0	0	0	63	0	0	0	0
Bcl2l13		0	0	0	1	0	1	122	0	122	0	20	0	0	0	0	0	0	0	0	11	8	2	27	0	19	1	106	1	0	240	491	0	58
2610028H24Rik		0	0	0	0	0	0	0	0	0	0	0	0	0	0	0	0	0	0	0	1	0	0	0	0	0	0	0	0	0	0	0	0	0
Spatc1l		0	0	0	0	0	0	0	0	0	0	0	0	0	0	0	0	0	0	0	0	0	0	0	0	0	0	0	0	0	0	0	0	0
Dqx1		0	0	0	0	0	0	8	0	84	0	0	0	0	0	0	0	0	0	0	0	0	0	0	0	0	0	0	0	0	0	1	0	0
Ccl8		0	0	91	0	0	0	0	0	1	0	0	0	0	0	0	0	0	0	0	0	0	0	0	0	0	0	0	0	0	0	0	0	0
Lnpk1		0	1	0	1	0	1	271	0	22	0	0	0	0	0	0	0	0	0	0	127	134	0	355	0	0	30	123	2	148	705	1486	1	4
Prr29		0	0	0	0	0	0	0	0	0	0	0	0	0	0	0	0	0	0	0	0	0	0	0	0	0	0	0	0	0	0	0	0	64
Tmem8c		0	0	0	0	0	0	0	0	0	0	0	0	0	0	0	0	0	0	0	0	0	0	0	0	0	0	0	0	0	0	0	0	0
Fam163b		1	0	0	0	0	36	287	24	0	0	69	0	0	0	0	0	0	0	2	12	3	78	568	0	2	1	162	0	198	126	1375	0	98
Trpm5		0	0	0	0	0	0	0	0	0	0	0	0	0	0	0	0	0	0	0	0	0	0	0	0	0	0	0	0	0	0	0	0	0
Ascl2		0	0	0	0	0	0	0	0	0	0	0	0	0	0	0	0	0	0	0	0	0	0	0	0	0	0	0	0	0	0	47	0	0
Rarres2		0	0	0	0	0	0	0	0	0	0	0	0	0	0	0	0	0	0	0	117	0	0	0	0	0	0	0	0	0	0	445	0	60
Pttg1ip		0	0	0	17	0	22	0	22	63	0	0	0	0	0	0	0	0	0	1	11	0	1	44	60	0	181	24	0	49	139	807	0	0
Trpm2		0	0	0	0	0	0	0	0	0	0	0	0	0	0	0	0	0	0	0	41	0	0	1	0	0	0	0	0	0	0	388	53	0
Ube2g2		0	0	0	0	0	56	97	0	100	0	0	0	0	0	0	0	0	0	0	28	76	1	259	0	0	3	2	1	44	226	574	104	1
Mpo		0	0	0	0	0	0	0	0	0	0	0	0	0	0	0	0	0	0	0	0	0	0	0	0	0	0	0	0	0	0	0	0	0
Lpo		0	0	0	0	0	0	0	0	0	0	0	0	0	0	0	0	0	0	0	0	0	0	0	0	0	0	0	0	0	0	0	0	0
Met		0	0	0	0	0	0	0	0	0	0	0	0	0	0	0	0	0	0	0	0	0	2	0	0	0	0	86	0	69	0	295	0	0
Slc16a12		0	0	0	0	0	0	0	0	0	0	0	0	0	0	0	0	0	0	1	21	0	1	2	0	0	0	1	0	0	1	154	150	0
Syn2		3	401	0	3	398	405	3050	175	833	170	0	1	0	155	0	0	0	2	74	211	1000	212	4938	4	350	62	824	1	588	697	12320	363	556
Elk1		0	0	1	0	23	21	98	28	0	0	0	0	0	0	0	0	0	0	0	6	0	0	106	0	81	0	2	0	90	45	496	16	133
Nav1		0	0	0	0	0	23	71	0	20	0	0	0	0	0	0	1	0	0	1	131	0	0	291	0	11	7	21	0	130	51	2249	34	176
Tnpo1		0	0	1	0	0	1	1	0	74	42	1	0	0	0	0	0	0	0	0	350	1	2	142	3	1	4	74	0	0	2	802	117	86
Myod1		0	0	0	0	0	0	0	0	0	0	0	129	0	0	0	0	0	0	0	0	0	0	0	0	0	0	0	0	0	0	0	0	0
Otog		0	0	0	0	0	0	0	0	0	0	0	0	0	0	0	0	0	0	0	0	0	0	0	0	0	0	0	0	0	0	1	0	0
Rnmt		0	0	0	0	0	0	181	0	0	62	0	0	0	0	0	0	0	3	0	120	1	0	348	1	0	1	42	1	1	346	1027	150	14
Kcnq1		0	0	0	0	0	0	0	0	0	0	0	0	0	0	0	0	0	0	1	17	1	0	7	0	0	0	0	3	0	13	236	0	47
Srp14		3	168	100	1	0	2	629	56	97	0	1	0	54	28	30	0	1	4	4	340	167	2	1143	3	44	6	98	1	199	625	7348	419	373
6330409D20Rik		0	0	0	0	0	0	0	0	0	0	0	0	0	0	0	0	0	0	0	8	0	0	144	0	0	0	0	0	0	0	227	0	0
Cdk9		3	0	0	0	0	0	18	0	43	0	0	0	0	0	12	0	0	0	0	44	0	49	247	0	18	41	35	8	66	84	432	30	22
Tor2a		0	0	0	0	41	0	67	0	29	0	0	0	0	0	0	0	0	1	0	55	1	0	159	0	0	1	1	0	56	69	400	91	53
Fpgs		0	0	0	0	0	0	0	0	1	0	0	0	0	0	0	0	0	0	2	2	0	0	86	0	1	0	53	0	0	1	466	0	0
Mkl2		1	35	99	4	0	103	811	33	183	0	0	0	1	0	0	0	0	1	3	240	2	258	223	4	6	2	237	0	119	608	4113	18	155
Cbx5		1	1	0	39	55	82	428	5	170	0	2	0	0	0	0	0	0	131	2	48	120	181	358	8	86	53	165	65	53	279	3468	59	392
Odam		0	0	0	0	0	0	0	0	0	0	0	0	0	0	0	0	0	0	0	1	0	0	0	0	0	0	0	0	0	0	0	1	0
Apobec3		0	1	0	0	0	0	0	0	0	0	0	0	0	0	0	0	0	0	0	0	0	0	0	0	0	0	1	0	0	0	61	1	0
St6galnac1		0	0	0	0	0	0	0	0	0	0	0	0	0	0	0	0	0	0	0	0	0	0	0	0	0	0	0	0	0	0	0	0	0
Taf7l		0	0	0	0	0	0	0	0	0	0	0	0	0	0	0	0	0	0	0	0	0	0	2	0	0	0	0	0	0	0	0	0	0
Sardh		0	0	0	0	0	0	0	0	0	0	0	0	0	0	0	0	0	0	0	0	0	0	0	0	0	0	1	0	0	0	182	0	0
Vav2		0	0	0	0	0	0	0	0	0	0	0	0	0	0	0	0	0	0	0	0	0	0	0	0	1	0	0	0	0	0	89	1	0
Tex15		0	0	0	0	0	0	0	0	0	0	0	0	0	0	0	0	0	0	0	17	0	0	1	0	3	0	0	0	0	0	350	0	3
Ppp2cb		0	0	0	0	0	3	3	0	0	0	0	0	0	0	0	0	0	0	0	2	48	0	89	0	39	0	49	0	2	12	551	6	2
G0s2		0	0	0	0	0	0	0	0	0	0	0	0	0	0	0	0	0	0	0	0	0	0	1	0	0	0	0	0	0	0	165	0	0
Dmap1		0	92	0	0	1	10	361	0	168	0	0	0	0	0	0	0	0	0	0	0	0	0	140	0	71	0	21	0	72	0	423	0	46
Pla2g12b		0	0	0	0	0	0	0	0	0	0	0	0	0	0	0	0	0	2	1	23	0	4	8	0	1	2	0	0	21	0	97	0	2
Mcu		2	6	0	46	0	85	152	1	3	0	0	0	0	0	0	0	0	0	0	47	1	1	1	0	0	0	106	0	49	17	1126	0	1
Oit3		0	0	0	0	0	0	0	0	0	0	0	0	0	0	0	0	0	0	0	0	0	0	1	0	0	0	0	0	0	0	0	0	0
Tex11		0	0	0	0	0	0	0	0	0	0	0	0	0	0	0	0	0	0	0	1	0	0	4	0	1	0	0	0	0	0	188	0	2
Bcr		0	0	0	0	19	0	4	0	1	0	0	0	0	1	0	0	0	0	1	38	2	0	41	0	2	1	111	1	40	0	1337	1	32
Fxyd5		0	0	0	0	0	0	99	0	0	0	0	0	0	0	0	0	0	0	2	0	0	0	0	0	0	0	41	0	49	0	491	0	0
Kcnd1		0	0	0	0	0	0	0	0	0	0	0	0	0	0	0	0	0	0	0	91	0	0	79	0	0	1	0	0	0	0	214	72	0
Tfcp2		0	0	0	0	1	80	52	0	38	0	0	0	1	0	1	0	0	0	1	33	31	1	59	0	0	2	0	3	19	121	357	0	46
Pou6f2		0	1	0	0	0	4	1	0	0	0	0	0	0	0	0	0	0	0	1	52	1	0	2	2	0	0	33	0	73	1	1213	3	74
Pou6f1		0	0	0	0	0	3	0	0	96	0	3	0	0	0	0	0	0	0	1	2	0	10	0	0	0	0	6	0	0	0	907	0	33
Ubp1		0	0	0	0	15	0	275	0	0	0	0	0	0	0	0	0	0	2	0	47	1	3	152	0	1	0	21	1	74	225	777	131	44
Nuak2		0	0	0	0	0	0	0	0	0	0	0	0	0	0	0	0	0	0	0	0	0	0	0	0	0	0	24	0	0	0	2	0	0
Ick		0	0	1	0	0	0	63	0	1	0	0	0	0	0	0	0	0	0	0	54	0	0	49	0	0	0	0	0	38	0	428	0	1
Sdhb		2	290	1	0	114	156	789	21	588	27	0	0	126	14	0	33	0	1	55	145	197	187	1331	58	0	2	155	130	232	143	4365	66	186
Cox4i2		0	0	0	0	0	0	0	0	0	0	0	0	0	0	0	0	0	0	0	0	0	0	0	0	0	0	0	0	0	0	12	0	0
Snap47		1	217	3	1	182	682	2182	2	885	0	7	0	127	0	0	0	0	4	9	232	1299	171	4052	8	329	9	429	3	1010	1593	9138	136	157
Wnt3a		0	0	0	0	0	0	0	0	0	0	0	0	0	0	0	0	0	0	0	0	0	0	0	0	0	0	0	0	0	0	1	0	0
Kdsr		1	74	0	0	1	2	94	41	1	0	0	0	0	0	0	0	0	1	1	9	0	0	216	0	0	0	183	0	114	80	826	0	0
Vps4b		0	0	0	0	0	0	122	0	77	0	0	0	0	0	0	0	0	0	0	23	20	0	379	0	55	38	12	0	44	75	909	0	18
Rps25		0	123	48	101	47	232	343	22	187	514	151	32	59	39	0	0	0	94	8	488	285	349	882	129	118	405	363	65	211	468	11316	51	648
Nxf2		0	0	0	0	0	0	0	0	0	0	0	0	0	0	0	0	0	0	0	0	0	0	0	0	0	0	0	0	0	0	0	0	0
Taz		1	102	0	0	0	38	112	0	0	0	0	0	0	0	0	15	0	1	1	44	86	0	434	0	0	120	70	0	55	138	1296	193	83
Kif19a		0	0	0	0	0	0	0	0	0	0	0	0	0	0	0	0	0	0	0	8	0	0	0	0	0	0	0	0	0	0	0	0	0
Aldh3a2		0	0	2	0	0	0	75	0	52	0	1	0	0	0	0	0	0	0	0	121	75	1	123	1	27	0	65	1	0	294	463	0	15
Zmynd10		0	0	0	0	1	0	0	22	0	0	0	0	0	0	0	0	0	0	0	0	0	0	0	0	74	0	0	0	0	0	53	0	0
Tmem115		0	0	0	113	49	24	0	0	0	0	0	0	0	0	0	0	0	0	0	83	1	0	83	1	54	0	42	1	71	27	627	0	3
Hyal2		0	0	0	0	0	0	68	0	1	0	0	0	0	0	0	0	0	0	0	12	0	114	0	0	0	0	0	0	0	0	150	0	0
Ifrd2		0	0	0	0	0	0	0	0	0	0	0	0	0	0	0	0	0	0	0	0	0	0	0	0	0	0	0	0	0	0	18	0	0
Hyal1		0	0	0	0	0	0	0	0	0	0	0	0	0	0	0	0	0	0	0	0	0	0	100	0	0	0	1	0	11	0	108	0	0
Tusc2		0	0	1	0	28	66	561	1	491	91	0	0	168	38	0	0	0	1	3	26	85	12	579	0	181	148	201	1	462	436	3559	0	33
Nprl2		0	1	1	0	83	109	499	77	93	0	0	0	88	0	0	0	0	0	2	10	53	237	479	1	110	1	2	0	194	0	1007	0	98
Slc38a3		0	0	0	0	0	0	0	0	0	0	0	0	0	0	0	0	0	0	0	22	27	0	2	0	1	1	0	0	0	0	420	92	0
Cacna2d2		0	0	0	0	0	0	0	0	0	0	0	0	0	0	0	0	0	1	0	212	0	0	1	0	0	1	3	1	16	1	239	0	2
Rassf1		0	0	0	0	0	1	224	0	1	92	0	0	0	0	0	0	0	0	0	37	0	0	311	0	109	0	25	0	42	0	813	0	27
Epn3		0	0	0	0	0	0	0	0	0	0	0	0	0	0	0	0	0	0	0	0	1	0	0	0	0	0	0	0	0	0	51	0	0
Rnf112		0	72	1	0	73	4	341	14	325	0	31	0	55	1	0	0	0	2	0	51	2	0	633	94	43	0	343	0	51	49	2450	174	322
Slc3a2		0	0	0	0	0	233	82	65	208	65	1	0	0	0	0	0	0	0	0	23	120	1	770	0	109	1	152	85	220	182	3797	92	320
Nxf1		0	31	0	0	119	11	263	0	32	0	0	0	0	0	0	0	0	0	2	56	48	87	346	1	1	4	186	1	115	309	1663	0	25
Stx5a		0	0	0	0	0	44	272	0	15	0	0	0	0	135	0	0	0	2	0	171	2	212	286	1	0	0	77	2	68	171	1362	452	4
Slc47a1		0	0	0	0	0	0	0	0	0	0	0	0	0	0	0	0	0	0	0	0	0	0	1	0	0	0	1	0	0	0	77	0	1
Pifo		0	0	0	0	0	0	0	0	0	0	0	0	0	0	0	0	0	0	0	121	0	0	0	0	0	0	0	0	0	0	126	0	0
Tnfrsf13b		0	0	0	0	0	0	0	0	0	0	0	0	0	0	0	0	0	0	0	0	0	0	0	0	0	0	0	0	0	0	0	0	40
Spire2		0	0	0	0	0	0	0	0	0	0	0	0	0	0	0	0	0	0	0	13	0	0	1	0	43	0	6	0	0	2	71	4	0
Prox1		0	150	0	0	0	0	0	0	1	0	0	0	0	0	0	0	0	0	0	14	1	0	4	2	1	0	0	0	0	0	1388	0	1
Raver1		0	0	0	0	0	0	0	0	0	0	0	0	0	0	0	0	0	0	0	51	1	0	0	0	0	0	0	0	0	0	99	0	43
2610507B11Rik		101	47	0	0	0	0	136	0	53	62	0	0	0	0	0	0	0	0	0	74	2	0	133	0	0	0	9	1	42	111	1733	88	307
AI597479		0	2	0	0	32	34	0	0	0	47	0	0	0	0	0	0	0	0	0	248	48	1	0	0	0	0	26	3	31	1	370	0	100
Tmem86a		0	0	0	0	0	0	0	0	0	60	0	0	0	0	0	0	0	0	0	15	0	0	139	1	0	0	0	72	0	0	133	0	0
Optc		0	0	0	0	0	0	0	0	0	0	0	0	0	0	0	0	0	0	0	0	0	0	0	0	0	0	0	0	56	0	82	0	0
Tex14		0	0	0	0	2	2	4	97	4	0	0	0	0	78	0	0	0	0	0	155	2	0	8	1	72	0	3	0	0	9	305	1	1
Ifi35		0	0	0	0	0	0	0	0	0	0	1	0	0	0	0	0	0	0	0	1	0	0	0	0	0	1	0	0	0	0	221	0	72
Rdm1		0	0	0	0	0	0	0	0	0	0	0	0	0	0	0	0	0	0	0	54	0	64	82	0	0	0	5	0	0	33	391	0	32
Nedd8		0	0	166	0	70	43	732	49	336	0	69	0	0	27	0	9	0	156	2	500	513	500	1609	6	276	148	49	0	343	634	8648	278	415
Gosr1		0	0	0	0	3	15	94	0	51	0	0	0	0	0	0	0	0	0	1	6	0	91	153	0	0	0	24	0	0	0	527	44	1
Mrpl52		1	111	137	161	0	212	440	0	175	0	69	0	0	0	0	0	0	0	3	145	67	104	339	0	101	4	248	0	154	137	5697	1	268
Spaca7		0	0	0	0	0	0	0	0	0	0	0	0	0	0	0	0	0	0	0	0	0	0	0	0	0	0	0	0	0	0	0	0	0
Kansl3		1	84	0	0	1	62	129	0	221	0	0	0	4	0	0	0	0	0	1	101	0	3	435	0	0	0	0	0	83	194	1248	1	53
Eya4		0	0	0	0	0	0	0	0	1	0	0	0	0	0	0	0	0	0	0	5	0	0	2	0	1	0	64	0	0	0	235	1	108
Ebf3		0	0	0	0	0	0	0	0	0	0	0	0	0	0	0	0	0	0	11	0	0	0	0	0	0	1	0	0	0	0	25	0	0
Uckl1os		1	0	142	0	0	3	0	0	1	0	0	0	0	0	0	0	0	0	0	1	0	0	0	0	0	0	0	0	0	0	98	4	0
Myt1		0	0	0	0	0	0	0	0	0	0	0	0	0	0	0	0	0	0	0	2	0	0	1	0	0	0	48	1	3	0	303	0	54
Faf1		0	1	99	0	0	8	15	4	358	0	3	0	0	0	0	0	0	0	1	352	58	10	334	4	22	10	206	1	10	783	1858	13	35
Gm266		0	0	0	0	0	0	0	0	0	0	0	0	0	0	0	0	0	0	0	0	0	0	0	0	0	0	0	0	0	0	0	0	0
Tsacc		0	0	0	0	0	11	0	0	0	0	0	0	0	0	0	0	0	0	0	87	1	0	16	0	0	1	11	0	2	3	338	47	2
Mettl16		1	129	0	0	0	100	55	63	131	0	0	0	0	0	0	0	0	1	0	41	2	0	196	0	78	0	16	0	2	63	782	0	157
Dazl		0	0	0	0	0	0	0	0	0	0	0	0	0	0	0	0	0	0	0	0	0	0	1	0	0	0	0	0	0	0	164	0	23
Apol7a		0	0	0	0	0	0	0	0	0	0	0	0	0	0	0	0	0	0	0	0	0	0	0	0	0	0	0	0	0	0	0	0	0
Pigyl		0	63	1	368	66	66	247	80	1	42	1	0	23	102	0	0	0	1	0	5	2	2	360	0	43	0	207	0	115	187	2856	0	122
Rbm25		0	4	1	1	1	460	1318	17	1627	126	184	0	0	332	18	35	22	1	5	234	6	106	2957	296	273	52	724	9	518	14	9632	188	485
Psen2		0	0	0	0	0	0	0	0	0	0	0	0	0	0	0	0	0	0	0	68	0	1	62	0	0	0	163	0	0	161	204	1	0
Acaa1b		0	0	0	0	0	0	0	0	0	0	0	0	0	0	0	0	0	0	0	0	0	0	0	0	0	0	0	0	0	0	52	0	0
Plcd1		0	0	0	0	0	0	0	0	0	0	1	0	0	0	0	0	0	0	0	104	0	0	0	0	0	0	0	0	54	46	190	1	0
Fads1		0	0	0	0	0	64	284	0	86	55	0	0	0	0	0	62	0	2	0	303	4	1	66	0	0	2	79	0	152	0	3770	128	209
Lmbr1		0	2	3	0	58	181	311	0	5	0	40	0	0	0	0	0	0	0	0	25	2	0	86	0	0	0	0	0	1	0	728	0	2
Tnfrsf22		0	0	0	0	0	0	0	0	0	0	0	0	0	0	0	0	0	0	1	1	0	0	76	0	0	0	0	0	0	0	57	0	0
Cars		0	0	0	0	0	72	116	0	117	52	2	0	0	0	1	0	1	1	0	131	0	1	145	0	137	1	0	0	108	32	665	235	70
Phlda2		0	0	0	0	0	0	0	0	0	0	0	0	0	0	0	0	0	0	0	0	0	0	0	0	0	0	0	0	0	0	0	0	0
Asz1		0	0	0	0	0	0	0	0	0	0	0	0	0	0	0	0	0	0	0	5	0	0	0	0	0	0	0	0	0	0	3	0	0
Wnt2		0	0	0	0	0	0	0	0	0	0	0	0	0	0	0	0	0	0	1	3	0	0	0	0	0	0	0	0	0	1	320	0	71
Gabra1		1	54	53	1	1	339	1173	1	1184	160	1	9	0	0	0	0	0	8	80	725	125	243	975	2	412	308	273	2	227	1290	5639	539	177
Grid2ip		0	0	0	0	0	0	0	0	0	0	0	0	0	0	0	0	0	0	0	3	0	0	0	0	0	0	0	0	0	0	12	0	0
Kdelr3		0	0	0	0	0	0	0	0	0	0	0	0	0	0	0	0	0	0	0	1	0	0	0	0	0	0	1	0	0	0	6	0	0
1700006E09Rik		0	0	0	0	0	0	0	0	0	0	0	0	0	0	0	0	0	0	0	0	0	0	0	0	0	0	0	0	0	0	0	0	0
Apip		0	0	0	0	0	225	0	0	0	0	0	0	0	50	0	0	0	0	1	26	1	1	322	0	0	145	101	1	0	169	1038	1	64
Pdhx		0	0	0	141	0	1	219	0	1	0	0	0	0	0	0	0	0	0	1	136	53	0	506	0	37	0	0	2	30	118	438	140	77
Vac14		0	0	0	0	0	0	32	0	0	49	1	0	0	0	0	21	0	0	1	21	1	0	183	1	0	0	120	0	0	32	546	0	164
Mcoln2		0	0	0	0	0	0	0	0	1	0	0	0	0	0	0	0	0	0	0	0	0	0	0	0	0	0	0	0	0	0	0	0	0
Slc5a1		0	0	0	0	0	0	0	0	0	0	0	0	0	0	0	0	0	0	0	0	3	1	1	1	1	0	0	0	1	5	14	1	0
1700049J03Rik		0	0	0	0	0	0	0	0	0	0	0	0	0	0	0	0	0	0	0	0	0	0	0	0	0	0	0	0	0	0	42	0	0
Akt1s1		0	0	0	0	0	0	0	0	1	0	0	0	0	0	0	0	0	0	0	4	1	0	1	0	1	0	2	0	0	1	9	0	0
Tbrg1		0	0	0	0	117	116	277	140	674	0	54	0	105	0	49	0	0	0	1	163	2	392	425	0	114	1	406	0	103	582	2194	2	117
Panx3		0	0	0	0	0	0	0	0	0	0	0	0	0	0	0	0	0	0	0	0	0	0	0	0	0	0	0	0	0	0	9	0	10
Adssl1		0	0	0	240	0	31	0	0	0	0	0	0	0	0	0	0	0	0	1	23	0	2	0	1	68	1	89	0	0	0	565	125	0
Cfap161		0	0	0	0	0	0	0	0	0	0	0	0	0	0	0	0	0	0	0	0	0	0	0	0	0	0	0	0	0	0	66	0	0
Brf1		0	120	0	111	0	2	146	0	4	0	0	0	0	0	0	0	0	0	0	234	3	0	78	2	75	0	62	0	96	53	1158	203	4
Vipr2		0	0	0	0	0	0	0	0	0	0	0	0	0	0	0	0	0	0	0	37	2	0	0	0	0	42	0	0	0	0	160	0	0
Odc1		0	0	6	0	0	3	2	0	1	0	0	0	0	0	0	0	0	17	0	0	12	47	38	0	10	8	1	1	50	6	303	9	16
Thg1l		0	0	0	0	0	0	0	0	0	0	0	0	0	0	0	0	0	0	0	0	0	0	0	0	0	0	0	0	0	0	57	0	0
Adam19		0	0	0	0	0	0	0	0	21	0	0	0	0	0	0	0	0	0	0	0	0	0	1	0	0	0	0	0	1	1	675	0	5
Pabpc4		0	0	0	0	0	68	48	37	157	0	1	0	0	0	0	0	0	0	0	365	108	3	110	1	0	58	42	0	2	98	2492	115	146
Exoc3l2		0	0	0	0	0	0	0	0	0	0	0	0	0	0	0	0	0	0	0	18	0	0	3	0	0	0	0	0	0	1	6	0	0
Zfp296		0	0	0	0	0	0	0	0	0	0	0	0	0	0	0	0	0	0	0	0	0	0	99	0	0	0	0	0	0	0	72	0	0
Plin5		0	0	0	179	0	0	0	0	1	0	0	0	0	0	0	0	0	0	0	3	0	0	0	0	0	3	0	0	0	151	9	0	0
Sugp1		1	1	69	0	94	63	95	0	89	0	0	0	0	0	0	0	0	0	3	13	53	0	310	1	36	5	166	2	8	258	949	113	2
Dmrtc2		0	0	0	0	0	0	0	0	0	0	0	0	0	0	0	0	0	0	0	0	0	0	0	0	0	0	0	0	0	0	0	0	0
Gm5893		0	0	0	0	0	0	0	0	1	0	0	0	0	0	0	0	0	0	0	0	0	0	0	0	0	0	0	0	0	0	3	0	0
Dhdh		0	0	0	0	0	0	0	0	0	0	0	0	0	0	0	0	0	0	0	126	0	0	5	0	1	0	3	0	20	2	408	2	11
Zfp790		0	0	0	0	0	0	4	0	0	0	0	0	0	0	0	0	0	0	0	5	0	0	50	0	0	0	0	0	73	130	83	0	0
Cpb1		0	0	0	0	0	0	0	0	0	0	0	0	0	0	0	0	0	0	0	0	0	0	0	0	0	0	0	0	0	0	0	0	1
Slc25a41		0	0	0	0	0	0	0	0	0	0	0	0	0	0	0	0	0	0	0	0	0	0	0	0	0	0	0	0	0	0	0	0	0
Fsd1		0	0	0	53	0	0	78	0	218	0	0	0	0	0	0	0	0	0	0	89	84	2	121	43	98	0	0	0	233	118	282	74	36
Pinlyp		0	0	0	0	0	0	0	0	0	0	0	0	0	0	0	0	0	0	0	2	0	0	0	0	0	0	0	0	3	0	4	0	0
Fuz		0	0	0	0	0	0	0	0	22	0	0	0	0	0	0	0	0	0	0	0	0	0	127	0	0	0	0	0	0	0	189	0	3
Sptbn4		0	0	1	0	77	0	158	1	2	1	13	0	0	0	0	0	0	0	0	30	1	0	25	0	1	1	174	0	7	1	662	4	5
Pgam1		0	0	0	0	0	4	2	0	0	0	0	0	0	0	0	0	0	0	0	0	0	4	3	0	0	2	1	1	0	13	37	0	1
Evi5		0	24	1	0	0	10	394	1	168	0	0	0	0	0	0	0	0	1	9	101	216	0	1174	0	135	0	441	49	78	154	1942	403	98
Evi5l		0	159	0	49	56	0	6	0	196	0	0	0	0	0	0	0	0	0	0	72	82	8	29	0	77	1	161	0	15	76	1012	197	0
Snapc2		1	0	0	0	1	0	223	0	232	57	0	0	0	63	0	0	0	0	1	6	0	0	145	0	0	0	26	0	26	43	378	1	91
Git1		0	1	0	73	0	92	77	0	52	0	0	0	0	0	0	0	0	0	17	194	5	0	156	4	84	9	33	0	0	83	3293	48	283
Gltp		0	89	0	427	0	0	105	0	101	85	0	0	49	25	0	0	0	0	0	297	1	1	0	0	28	122	0	2	0	1	1107	1	91
Bnip2		0	0	0	0	0	0	97	48	0	35	0	0	0	0	0	0	0	0	2	38	0	1	37	1	34	365	79	1	51	0	640	30	0
Ccnt1		0	0	1	0	0	3	0	0	3	7	0	0	14	0	0	0	0	0	0	12	5	0	28	0	1	0	46	0	2	6	406	0	9
Scarf2		0	0	0	0	0	20	0	0	0	0	0	0	0	0	0	0	0	0	0	0	0	0	0	0	0	0	0	0	0	0	133	0	0
4930579F01Rik		0	0	0	0	0	0	0	0	0	0	0	0	0	0	0	0	0	0	0	0	0	0	0	0	0	0	0	0	0	0	0	0	0
Brms1l		0	83	0	0	0	0	57	0	198	0	0	0	0	0	0	19	0	1	1	216	0	61	233	0	0	72	23	0	1	124	1007	0	3
Med15		3	1	0	0	0	34	73	0	132	0	0	0	0	0	0	0	0	0	2	53	21	1	290	1	43	1	19	0	5	203	762	187	63
Dhdds		0	1	0	0	0	23	208	0	111	0	0	0	0	0	0	0	0	0	3	205	35	0	271	1	0	2	281	0	0	2	1331	0	3
Aim1l		0	0	0	0	0	0	0	0	94	0	0	0	0	0	0	0	0	0	0	1	0	0	0	0	67	0	0	0	127	176	56	1	1
Ubxn11		0	0	1	55	0	2	58	0	0	0	0	0	0	0	0	0	0	0	0	2	2	0	2	0	0	0	11	0	24	10	346	0	15
Mogat1		0	0	0	0	0	0	0	0	0	0	0	0	0	0	0	0	0	0	0	79	0	0	0	0	0	0	0	0	0	0	4	1	31
Tex22		0	0	0	0	0	0	0	0	0	0	0	0	0	0	0	0	0	0	0	12	0	0	7	0	0	0	0	0	0	0	166	0	1
Wnt8a		0	0	0	0	0	0	0	0	0	0	0	0	0	0	0	0	0	0	0	0	0	0	0	0	0	0	0	0	0	0	0	0	0
Tjap1		0	0	0	0	0	0	0	0	34	0	0	0	0	0	0	0	0	1	0	119	0	0	73	0	0	1	81	0	58	0	266	143	63
Ehf		0	0	0	0	0	0	0	0	0	0	0	0	0	0	0	0	0	0	0	0	0	0	0	0	0	0	0	0	0	0	0	0	0
Nanog		0	0	0	0	0	0	0	0	0	0	0	0	0	0	0	0	0	0	0	5	0	0	2	0	0	1	0	0	0	0	3	1	0
Rpl15		0	0	1	10	0	0	2	0	48	2	0	0	2	2	0	0	0	0	0	6	8	0	56	20	2	1	1	0	11	34	1014	165	43
Tmem167		0	0	0	413	2	64	198	0	0	333	0	0	0	0	0	0	0	1	0	177	303	151	278	2	221	2	136	0	58	316	2850	2	161
Steap4		0	0	0	0	0	0	0	0	0	0	0	0	0	0	0	0	0	0	0	0	0	0	0	0	0	0	0	0	0	0	1	0	0
Mplkip		0	1	1	0	0	0	84	0	0	0	1	0	0	0	29	0	0	0	0	2	0	0	130	0	0	0	0	0	0	0	295	0	1
Kif11		0	0	0	0	0	0	2	0	0	0	0	0	0	0	0	0	0	0	0	1	0	0	2	1	0	0	0	0	0	0	77	1	1
Rpa3		0	0	0	0	0	0	0	0	0	0	0	0	0	0	0	0	0	0	1	24	0	0	176	0	0	0	0	0	23	0	190	0	0
Mlkl		0	0	0	0	0	0	0	0	0	0	0	0	0	0	0	0	0	0	0	0	0	0	0	0	0	0	0	0	0	0	1	0	0
Phox2b		0	0	0	0	0	0	0	0	0	0	0	0	0	0	0	0	0	0	0	0	0	0	0	0	0	0	0	0	0	0	1	0	0
Tnpo3		1	2	0	0	0	105	445	0	196	106	0	0	0	0	0	0	0	1	4	75	1	205	346	1	92	1	58	4	7	289	2694	210	166
Ttll5		0	0	0	0	0	76	0	0	0	0	0	0	0	0	0	0	0	0	1	36	45	0	0	0	16	0	1	0	0	239	1415	175	220
Zfp715		1	1	0	0	0	0	42	0	170	59	0	0	0	0	0	0	0	1	0	36	0	0	1	0	0	0	0	0	0	0	239	1	0
Retn		0	0	0	0	0	0	45	0	0	0	0	0	0	0	0	0	0	0	0	0	1	0	0	0	93	0	54	0	0	0	41	0	1
Acpt		0	0	0	0	0	0	0	0	0	0	0	0	0	0	0	0	0	0	0	0	0	0	0	0	0	0	0	0	0	0	0	0	0
Cdh23		0	0	0	0	0	0	0	0	2	0	0	0	0	0	0	0	0	1	0	9	0	0	0	0	0	0	2	0	0	1	73	2	32
Rps5		0	7	202	234	0	106	345	4	121	173	53	0	66	0	0	0	0	1	4	365	222	111	665	1	349	287	23	12	212	242	5709	193	180
Podnl1		0	0	0	0	0	0	0	0	0	0	0	0	0	0	0	0	0	0	0	0	0	0	0	0	0	0	0	0	0	0	3	0	0
Adgrl1		2	71	0	11	166	270	522	0	266	142	99	0	0	3	80	0	0	7	6	1103	294	6	184	0	164	5	85	70	152	13	6893	1	268
Amotl1		0	17	0	0	0	0	0	0	0	0	0	0	0	0	0	0	0	0	0	379	0	1	0	0	1	1	42	1	0	0	1408	1	7
2200002J24Rik		0	0	0	0	0	0	0	0	0	0	0	0	0	0	0	0	0	0	0	0	0	0	0	0	0	0	0	0	0	0	0	0	0
Etv5		0	0	0	0	0	0	55	0	165	21	0	0	0	0	1	0	0	0	2	42	0	30	227	0	35	19	114	23	85	43	286	23	27
Tmem190		0	0	0	0	0	0	0	0	0	0	0	0	0	0	0	0	0	0	0	0	0	0	0	0	0	0	0	0	0	0	0	0	0
Gfod2		0	0	0	0	0	0	0	0	0	0	0	0	0	0	0	0	0	1	0	101	0	3	163	0	0	0	9	0	2	18	578	0	52
Enkd1		0	0	0	0	0	0	0	0	0	0	0	0	0	0	0	0	0	0	0	0	0	0	26	0	0	0	59	0	68	0	181	0	0
4933405L10Rik		0	0	0	0	0	0	0	0	0	0	0	0	0	0	0	0	0	0	0	0	0	0	0	0	0	0	0	0	0	0	0	0	0
Atp6v0d1		0	71	15	150	39	103	483	0	527	24	0	16	24	46	0	0	0	2	46	675	290	273	1513	19	116	230	142	193	51	343	5807	70	529
Ptprs		0	1	0	0	10	100	396	0	537	40	1	0	1	0	0	1	0	1	3	519	88	118	836	2	96	0	26	0	286	136	5935	117	275
Slc41a1		0	0	0	0	0	0	2	0	92	0	0	0	0	0	0	0	0	0	0	72	51	0	1	0	0	0	1	0	1	1	612	107	23
Fer1l4		0	0	0	0	0	0	1	0	2	0	0	0	0	0	0	0	0	0	2	0	0	0	0	0	1	0	1	0	0	0	25	0	0
4931406B18Rik		0	0	0	0	0	0	0	0	0	0	0	0	0	0	0	0	0	0	0	0	0	0	0	0	0	0	0	0	0	0	0	0	0
Iglon5		0	0	0	0	0	0	0	0	0	0	0	0	0	0	0	0	0	0	0	6	0	0	0	0	0	0	1	0	0	0	54	0	0
Igf2bp1		0	0	0	0	0	0	0	0	0	0	0	0	0	0	0	0	0	0	0	0	0	0	1	0	0	0	0	0	1	0	1	1	0
B4galnt2		0	0	0	0	0	0	0	0	0	0	0	0	0	0	0	0	0	0	0	1	1	0	1	0	0	0	0	0	0	0	94	0	3
Zfp651		0	42	1	0	0	68	109	0	13	1	0	0	0	0	0	0	0	0	0	47	0	1	0	0	21	0	21	0	0	40	531	0	36
Nelfb		0	162	0	0	1	80	247	0	230	1	0	0	95	0	0	0	0	0	0	12	1	0	77	0	86	0	25	0	54	0	1280	190	77
Card14		0	0	0	0	0	0	0	0	0	0	0	0	0	0	0	0	0	0	0	0	0	0	0	0	0	0	0	0	0	0	0	0	0
Tmem175		0	0	2	0	0	80	150	0	165	139	0	0	0	0	0	0	1	2	0	154	1	0	767	1	44	3	245	1	84	367	741	8	24
Bcas1		0	1	0	0	0	153	0	0	0	0	0	0	0	0	0	0	0	2	1	738	6	2	7	0	2	0	5	0	4	1	6216	0	468
Tango2		0	0	0	0	21	44	74	0	135	0	3	0	0	33	0	0	0	2	0	39	32	1	763	1	54	49	46	1	68	384	2226	68	130
4833413E03Rik		0	0	0	0	0	0	0	0	0	0	0	0	0	0	0	0	0	0	0	0	0	0	0	0	0	0	0	0	0	0	0	0	0
Aldh1a2		0	0	0	0	0	0	0	0	0	0	0	0	0	0	0	0	0	0	0	0	85	0	0	0	0	0	0	0	0	0	63	0	0
Ndufs2		3	190	2	84	107	307	447	35	172	96	0	0	0	0	0	0	0	0	4	170	289	46	1459	4	1	79	207	66	97	673	4479	4	342
Snx31		0	0	0	0	0	0	0	0	9	0	0	0	0	0	0	0	0	0	0	135	0	0	10	0	0	0	0	0	0	2	26	2	1
Atraid		0	185	24	121	83	26	264	0	170	1	0	0	0	7	0	24	0	1	5	53	0	3	193	2	3	8	86	89	126	333	2944	340	114
Cad		0	0	0	0	0	50	0	0	0	0	0	0	0	70	0	0	0	1	0	1	0	0	0	0	0	0	0	0	7	103	29	0	42
Lypd8		0	0	0	0	0	0	0	0	0	0	0	0	0	0	0	0	0	0	0	0	0	0	0	0	0	0	0	0	0	0	1	0	0
Sh3bp5l		0	0	0	0	0	55	191	0	2	33	36	0	0	0	0	0	0	0	0	18	44	1	51	0	0	2	51	0	39	84	301	68	0
1810065E05Rik		0	0	0	0	0	0	0	0	0	0	0	0	0	0	0	0	0	0	0	0	0	0	0	0	0	0	0	0	0	0	0	0	0
Atad1		0	0	0	0	1	0	261	0	114	185	0	0	37	0	1	1	0	0	3	94	76	0	655	1	142	2	172	84	132	45	1433	48	96
Pten		1	0	1	0	0	0	277	0	137	0	0	5	0	208	0	0	1	0	6	137	1	1	197	10	70	5	310	3	90	474	2222	237	481
4933402N03Rik		0	0	0	0	0	0	0	0	0	0	0	0	0	0	0	0	0	0	0	0	0	0	0	0	0	0	1	0	0	0	74	0	0
Pea15a		9	35	1	279	0	460	1154	24	134	137	36	0	177	1	70	1	0	3	0	952	221	8	452	37	41	32	66	278	288	933	6752	5	517
Timm23		0	30	1	0	0	0	65	27	6	0	0	0	1	35	5	0	0	0	0	18	11	7	101	0	0	2	19	0	19	162	350	211	103
Tnfaip8l2		0	0	0	0	0	0	0	0	0	0	0	0	0	0	0	0	0	0	0	0	0	0	0	0	0	0	0	0	0	0	47	0	0
Trnt1		0	0	0	0	0	0	33	25	40	42	0	0	0	0	0	0	0	0	4	4	36	0	235	0	33	0	79	0	68	86	714	0	65
Ly6g6e		0	0	0	0	0	0	0	0	0	0	0	0	0	0	0	0	0	0	0	0	0	0	0	0	0	0	0	0	46	0	38	0	0
Ehmt2		0	0	0	0	50	0	161	1	3	0	0	0	0	0	0	0	0	2	0	108	3	0	25	0	1	0	75	0	1	58	3053	87	162
Elof1		0	0	161	122	0	0	98	114	1	0	0	0	0	0	0	1	0	1	3	30	0	2	57	1	140	0	147	2	68	88	1887	116	291
Med16		0	1	0	196	0	75	291	61	0	89	1	0	0	0	0	1	0	10	1	48	0	3	219	9	0	0	11	0	13	49	806	133	24
St3gal1		0	0	0	0	0	0	0	0	0	0	0	0	0	0	0	0	0	0	0	4	0	0	7	0	0	0	0	0	0	0	18	0	1
Tmem259		0	0	0	0	0	0	71	0	1	0	0	0	0	3	7	0	0	0	1	5	0	175	53	0	23	1	27	0	0	1	716	0	29
Rnf170		0	0	0	0	0	0	0	0	0	0	0	0	0	0	0	0	0	0	0	57	0	0	29	1	12	0	1	0	13	166	529	63	16
Clip3		0	97	1	122	0	162	540	99	596	64	0	0	67	0	0	0	0	1	7	274	444	0	1558	1	108	2	24	0	218	165	4802	77	120
Thap8		0	0	0	0	0	0	0	0	0	0	0	0	0	0	0	0	0	0	0	2	0	0	0	0	0	108	0	0	0	0	0	1	9
Myl2		0	0	0	0	0	0	0	0	0	0	0	0	0	0	0	0	0	0	0	51	0	0	0	2	0	0	0	0	0	0	214	0	0
Dedd		0	0	0	0	0	0	125	0	0	0	2	0	0	0	0	0	0	1	1	191	151	0	250	0	0	0	81	0	3	185	691	140	0
Mcemp1		0	0	0	0	0	0	0	0	0	0	0	0	0	0	0	0	0	0	0	0	0	0	0	0	0	0	0	0	0	0	0	0	0
Nit1		1	1	0	2	0	102	156	0	115	0	0	0	117	0	0	0	0	0	1	9	88	130	0	0	2	1	57	0	106	0	866	91	0
Pax5		0	0	0	0	0	0	0	0	0	0	0	0	0	0	0	0	0	0	0	1	0	0	0	0	0	0	0	0	0	0	7	0	0
Prdm15		0	0	0	0	0	0	78	0	16	0	0	1	0	0	0	0	0	0	0	7	0	0	142	0	0	0	1	0	0	0	632	0	1
Rnf168		0	0	0	2	1	131	307	5	201	0	155	0	0	0	0	0	0	0	3	71	19	0	0	0	0	0	1	1	1	101	817	0	0
Tctex1d2		0	136	0	0	0	60	74	0	0	0	0	0	0	0	0	0	0	0	0	43	1	0	9	0	0	1	39	0	0	184	1037	1	0
Chp1		0	1	2	0	0	97	369	1	46	51	2	0	1	0	0	0	0	1	2	487	160	2	484	0	113	1	118	25	82	58	3135	3	104
Sval2		0	0	0	0	0	0	0	0	0	0	0	0	0	0	0	0	0	0	0	0	0	0	0	0	0	0	0	0	0	0	0	0	0
Trpv4		0	0	0	0	0	0	0	0	0	0	0	0	0	0	0	0	0	0	0	0	0	0	0	0	0	0	0	0	0	0	1	0	0
Klhl3		0	0	0	0	0	0	0	0	8	0	0	0	0	0	0	0	0	0	0	10	1	0	7	0	0	1	65	0	0	2	265	1	1
Tvp23b		0	0	0	33	0	0	133	23	109	0	0	0	0	0	0	0	0	0	0	72	0	0	101	0	0	115	0	113	0	0	361	0	0
Dnajc7		0	32	1	0	0	146	314	0	171	36	0	0	0	0	0	0	0	0	0	66	42	2	476	0	57	11	47	0	11	299	1720	85	19
Zfp385c		0	0	0	0	0	0	0	0	0	0	0	0	0	0	0	0	0	0	0	0	0	0	0	0	0	0	0	0	0	0	2	0	0
Cacybp		0	155	1	310	0	101	764	1	306	475	3	0	199	0	104	0	0	2	2	1204	580	1	1625	8	208	3	174	3	713	3	4663	310	255
Cluap1		1	0	0	0	0	4	86	0	1	0	0	0	0	0	0	0	0	0	0	12	0	18	195	0	0	0	0	1	56	1	449	0	0
Zswim7		0	110	0	0	0	24	167	0	0	0	0	0	0	0	0	0	0	0	0	24	60	0	305	0	46	0	1	0	0	0	1026	73	9
Pigl		0	0	0	0	0	0	0	0	13	0	120	0	0	0	0	0	0	0	0	0	0	0	35	0	0	0	1	0	0	0	113	0	5
Ndufa2		0	745	335	59	56	634	733	50	316	271	0	0	236	23	0	150	0	4	19	627	609	429	2174	241	192	121	217	396	561	1084	20323	564	1456
Pam16		0	13	0	0	0	13	137	1	91	54	0	0	34	0	0	0	0	2	0	12	107	34	354	79	28	1	0	0	35	158	1930	66	110
Glis2		0	0	0	0	0	0	0	0	0	0	0	0	0	0	0	0	0	0	1	8	0	0	2	0	0	0	1	0	0	0	182	0	17
Cox6c		9	781	54	288	200	1076	2229	257	1107	233	74	54	323	69	1	0	71	94	51	1476	340	804	2764	182	246	362	579	569	821	1001	32429	744	1865
Bicc1		0	0	0	0	0	0	0	0	1	0	0	0	26	0	0	0	83	0	0	57	2	3	2	0	15	220	180	2	1	4	875	195	240
Ube2z		0	203	0	128	1	0	146	0	11	0	0	0	0	0	0	0	0	0	1	259	3	1	98	1	42	1	4	58	8	89	1786	236	89
Gip		0	0	0	0	0	0	0	0	0	0	0	0	0	0	0	0	0	0	0	0	0	0	0	0	0	0	0	0	0	0	0	0	0
Tmem87b		0	1	0	0	0	0	195	0	54	0	0	0	0	0	0	0	0	0	0	134	3	0	337	0	0	1	3	2	114	199	824	1	197
Anapc1		0	0	0	0	306	0	137	0	0	0	0	0	0	0	0	0	0	1	1	26	1	1	223	0	0	0	57	0	20	201	934	0	1
Mertk		0	0	2	0	0	0	0	0	1	5	0	0	0	0	0	1	0	0	0	115	0	17	6	0	0	0	0	0	0	0	481	0	5
Tsg101		0	12	1	154	68	118	437	1	266	28	59	0	0	6	0	0	0	2	0	19	405	165	902	1	76	3	163	139	260	469	1745	209	167
Hps5		0	0	0	0	0	0	0	0	9	0	0	0	0	0	0	0	0	2	0	178	0	77	56	1	0	1	37	0	0	0	240	1	0
Map3k4		0	0	0	0	0	71	0	0	0	0	0	0	0	0	0	0	0	1	0	7	1	11	171	0	0	0	159	0	20	316	1666	126	170
Piezo1		0	0	0	0	0	0	0	0	0	0	0	0	0	0	0	0	0	0	0	31	0	2	0	0	0	0	0	0	0	0	339	0	91
Blk		0	0	0	0	0	0	0	0	0	0	0	0	0	0	0	0	0	0	0	17	0	0	0	0	0	0	0	0	0	4	33	5	12
Rnf166		1	217	0	0	0	52	151	0	192	0	0	0	0	0	0	0	0	0	0	162	3	14	584	0	242	1	69	92	68	1	856	98	2
Ankrd28		0	0	1	0	0	170	0	0	298	0	0	0	0	0	0	0	0	0	0	147	0	12	240	1	0	10	2	0	0	140	797	0	2
Ankrd52		0	0	0	0	4	0	1	0	10	0	0	0	0	0	0	0	0	0	0	47	3	0	0	0	0	1	1	0	0	1	81	0	30
Pkd2l2		0	2	0	0	0	0	0	0	4	0	0	0	0	0	0	0	0	0	0	53	0	0	0	0	1	1	0	0	0	1	521	0	2
Srp19		1	142	2	90	194	348	915	108	372	63	101	0	311	1	19	0	0	2	2	301	193	1	1047	1	133	207	174	1	326	736	5854	173	198
Tmbim7		0	0	0	0	0	0	0	0	0	0	0	0	0	0	0	0	0	0	0	0	0	0	0	0	0	0	0	0	0	0	0	0	0
Clec4f		0	0	0	0	0	0	0	0	0	0	0	0	0	0	0	0	0	0	0	0	0	0	0	0	0	0	0	0	0	0	0	0	0
Klra17		0	0	0	0	0	0	0	0	0	0	0	0	0	0	0	0	0	0	0	0	0	0	0	0	0	0	0	0	0	0	61	1	0
Wdfy2		0	0	0	0	0	0	0	0	0	0	0	0	0	0	0	0	0	1	0	5	0	0	99	1	0	1	101	0	0	0	200	90	0
Rbsn		0	0	0	0	0	48	581	0	111	0	0	0	0	0	0	0	0	2	0	125	0	12	59	1	26	2	0	1	0	158	441	1	1
Mrps25		0	2	0	0	0	228	710	63	231	71	1	0	0	0	0	0	0	1	3	166	77	8	225	1	1	10	46	129	6	100	2530	354	162
Dguok		0	1	1	110	0	0	274	1	64	0	0	0	0	0	0	0	13	0	0	211	1	2	63	0	0	1	42	2	131	116	709	244	33
Camta1		14	163	136	62	30	182	708	139	628	53	532	106	62	0	0	0	0	13	3	1732	108	509	1162	3	148	24	420	6	201	889	11859	196	548
Csf1		0	0	0	67	0	0	22	0	0	0	0	0	29	0	0	1	0	0	0	42	88	0	2	0	0	0	0	155	57	6	102	127	0
Strip1		0	0	0	0	0	104	198	0	173	53	0	0	0	0	0	0	1	0	3	4	177	0	405	1	122	0	278	0	67	71	1057	0	3
Kif1a		0	193	0	0	2	564	272	1	1055	0	2	0	0	115	0	0	85	3	6	1104	20	188	1123	4	4	384	134	9	340	428	13333	270	902
Alx3		0	0	0	0	0	0	0	0	0	0	0	0	0	0	0	0	0	0	0	0	0	0	0	0	0	0	0	0	0	0	0	0	0
Slc25a11		1	535	23	2	0	493	898	0	4	253	2	1	109	12	0	0	0	5	1	234	314	446	1431	3	1	229	5	3	143	715	3414	262	36
Chrne		0	0	0	0	0	0	0	0	0	0	0	0	0	0	0	0	0	0	0	0	0	0	0	0	0	0	0	0	0	0	0	0	0
Cmc2		0	122	0	0	0	1	65	0	13	0	0	0	0	0	0	0	0	1	1	3	218	1	196	9	1	0	81	0	0	2	1207	123	90
Chfr		0	305	2	0	0	0	103	0	202	0	0	0	0	0	0	0	0	1	0	17	0	1	389	204	0	1	2	0	92	0	535	133	0
Ceacam16		0	0	0	0	0	0	0	0	0	0	0	0	0	0	0	0	0	0	0	0	0	0	0	0	0	0	0	0	0	0	0	0	0
Hoxa2		0	0	0	0	0	0	0	0	0	0	0	0	0	0	0	0	0	0	0	0	0	0	0	0	0	0	0	0	0	0	0	0	0
Adam28		0	0	0	0	0	0	0	55	0	0	0	0	0	0	0	0	0	0	0	4	0	0	0	0	0	0	0	0	0	0	175	0	0
Ankrd53		0	0	0	0	0	0	0	0	0	0	0	0	0	0	0	0	0	0	0	0	0	0	0	0	0	0	0	0	0	0	0	0	0
Tex261		0	0	0	0	0	0	186	0	129	0	0	0	121	0	0	0	0	1	1	34	0	1	92	2	115	51	1	0	37	76	1009	1	3
Fam120b		0	0	0	0	67	0	104	13	0	0	0	0	0	0	0	0	0	0	2	84	0	114	315	0	0	0	157	0	92	66	1528	1	2
Tbp		0	1	2	0	0	52	53	0	0	120	0	0	0	0	0	0	0	0	1	5	0	0	65	1	53	0	2	0	187	159	608	135	1
Psmb1		0	117	100	2	82	250	855	85	140	209	0	0	0	106	0	0	0	1	5	345	301	368	971	4	185	141	183	0	241	153	7704	56	571
Pdcd2		1	0	0	90	0	0	69	0	43	0	0	0	0	0	0	0	0	0	0	35	0	0	5	0	0	0	44	0	0	0	414	0	1
Dll1		0	0	0	121	0	25	0	0	1	0	0	0	0	0	0	0	0	0	0	0	0	0	0	0	0	0	0	0	167	0	119	0	0
Nol3		0	0	0	22	0	21	23	0	81	0	0	0	0	0	0	0	0	0	0	41	84	74	396	0	80	0	1	0	0	2	711	0	2
Fhod1		0	0	0	0	0	0	0	0	0	0	0	0	0	0	0	0	0	0	0	2	0	0	0	0	0	0	0	0	0	0	30	0	0
Plekhg4		0	0	0	0	0	0	0	0	0	0	0	0	0	0	0	0	0	0	0	0	0	0	0	0	0	0	0	0	0	0	0	0	0
Slc9a5		0	0	0	0	0	0	27	0	0	0	0	0	0	0	0	0	0	0	1	45	0	0	31	0	72	0	1	0	40	45	356	0	25
Elmo3		0	0	0	0	0	0	0	0	0	0	0	0	0	0	0	0	0	0	0	0	0	0	0	0	0	0	0	0	0	0	0	0	0
Stc1		0	0	0	0	0	0	0	0	5	49	0	0	0	0	0	0	0	0	0	1	0	0	2	0	0	0	0	0	0	9	239	1	16
4931428F04Rik		0	0	1	0	0	0	144	0	0	0	0	0	0	0	0	0	0	0	1	74	0	0	144	0	40	1	0	0	0	0	504	0	0
Tppp3		0	0	81	0	0	0	130	0	102	0	0	0	0	0	0	0	0	0	2	178	50	2	42	2	81	1	86	2	36	560	2239	131	249
Msh3		0	0	0	157	0	0	211	0	87	0	0	0	0	0	0	0	0	0	1	17	1	1	86	1	0	0	0	1	1	238	474	1	140
Adamts13		0	0	0	0	0	0	0	0	96	0	0	0	0	0	0	0	0	0	0	0	0	0	0	0	0	0	0	0	1	0	98	0	0
Tmem208		0	0	0	0	0	1	73	0	409	82	0	0	0	0	0	0	0	0	2	26	57	0	25	0	1	157	28	0	0	191	2149	171	122
E2f4		0	39	0	0	0	0	35	0	55	0	0	0	0	0	0	0	0	0	0	65	1	0	74	0	0	0	0	0	35	37	516	49	30
Surf4		0	0	2	0	0	6	286	0	236	89	1	0	0	0	0	0	0	2	0	182	77	103	552	1	2	75	26	0	66	0	1371	0	151
Surf2		0	0	0	117	0	2	57	110	68	0	0	0	0	0	0	0	0	2	0	75	3	0	270	1	5	0	157	1	70	357	409	1	70
Dnajb9		0	0	0	0	0	11	23	0	0	0	0	0	0	0	0	0	0	0	0	139	0	0	38	0	28	0	13	41	0	3	402	28	6
Naf1		0	0	0	0	0	0	43	0	37	0	0	0	0	0	0	0	0	0	0	99	0	0	94	0	0	0	104	0	0	0	446	71	0
Yes1		0	0	0	0	0	56	0	22	0	0	0	0	0	0	0	0	0	0	0	6	0	0	0	0	0	0	0	0	0	115	507	0	0
Ppp1cb		0	49	128	0	116	371	1241	354	80	0	0	4	59	17	0	0	87	269	2	1086	68	276	1173	4	298	100	175	3	95	816	7539	205	357
Gorasp2		1	2	0	0	0	108	919	205	589	76	0	0	171	0	0	42	0	2	3	1012	150	10	597	10	254	6	176	109	298	170	3341	105	197
Tsen15		0	1	0	0	1	65	59	0	77	0	0	0	0	0	0	0	0	0	1	26	69	0	131	0	0	0	1	0	145	0	1074	0	51
Oc90		0	0	0	0	0	0	0	0	0	0	0	0	0	0	0	0	0	0	0	0	0	0	0	0	0	0	0	0	0	0	1	0	0
Efr3a		1	433	1	1	113	128	322	0	472	9	30	0	0	5	0	0	0	1	9	67	457	118	630	0	3	1	210	118	28	176	6013	1	289
Trappc2l		0	0	0	0	0	0	0	0	0	0	0	0	0	0	0	0	0	2	2	129	70	134	513	1	47	0	130	0	158	102	2436	153	514
Acsf3		0	0	0	0	0	0	0	0	0	0	0	0	0	0	0	0	0	0	1	0	0	0	60	0	0	0	75	0	0	0	78	0	0
Ddx19a		0	0	0	0	0	0	0	1	0	0	0	0	0	0	0	0	0	0	0	75	0	0	83	0	6	0	1	0	0	0	98	0	0
Galns		0	0	0	0	0	0	3	0	0	55	4	0	0	117	0	0	0	5	15	21	0	1	65	2	0	0	3	0	1	4	290	0	6
Gata2		0	0	0	0	0	0	0	0	0	0	0	0	0	0	0	0	0	0	0	0	0	0	0	0	0	0	0	0	0	0	1	0	0
C8g		0	0	0	0	0	0	1	0	39	0	0	0	0	0	0	0	0	0	0	0	0	0	0	0	0	0	1	0	0	0	0	0	0
Entpd2		0	0	0	0	0	0	0	0	0	0	0	0	0	0	0	0	0	0	0	0	0	0	0	0	0	0	0	0	0	0	111	0	2
Rabl6		0	139	0	2	4	158	293	0	248	172	0	1	0	73	0	0	0	1	0	41	0	0	461	4	12	1	79	29	2	39	1988	112	161
Ptgds		4	262	4	9086	209	7	8	2	3	0	0	0	0	0	0	0	0	2	16	131	1082	0	13	1	11	1	192	5	5	0	24976	1	825
Edf1		0	283	347	308	242	616	997	0	436	20	0	16	179	28	0	73	49	3	1	170	418	167	1382	5	168	133	229	141	443	332	9046	221	534
Clic3		0	0	0	0	0	0	0	0	0	0	0	0	0	0	0	0	0	0	0	0	0	0	0	0	0	0	0	0	0	0	0	0	0
Npdc1		0	396	0	184	297	213	1095	105	171	318	0	0	0	0	0	0	0	8	3	867	755	8	1852	2	627	378	276	1	137	1294	8759	338	554
Fbxw5		0	0	48	13	31	16	291	28	142	27	0	0	0	38	0	0	0	3	3	370	53	27	444	5	243	137	2	0	116	112	1787	21	63
Slc25a13		0	0	0	0	0	0	0	0	0	0	0	0	0	0	0	0	0	0	0	26	0	0	0	1	0	0	0	0	0	0	439	0	0
Ube2i		0	0	0	0	0	72	0	0	0	0	0	0	0	0	0	0	0	0	0	4	0	0	0	0	0	0	105	0	2	125	158	0	0
Tsr3		0	161	0	0	0	92	233	0	141	18	0	0	0	0	0	0	0	0	0	7	66	341	195	0	69	1	2	0	20	197	1313	1	45
Unkl		0	0	0	0	0	0	78	0	56	39	0	0	0	0	0	0	0	0	0	0	2	0	18	0	23	0	0	0	52	35	343	0	37
Lrrk1		0	0	0	0	0	0	0	0	0	0	0	0	0	0	0	0	0	0	0	32	0	0	0	0	0	0	0	0	0	0	96	0	6
Aldh1a3		0	0	0	0	0	0	0	0	0	0	0	0	0	0	0	0	0	0	0	0	0	0	0	0	5	0	0	0	52	0	0	0	0
Actn1		0	0	0	0	0	13	91	0	35	5	0	0	15	0	0	0	0	1	0	44	0	1	29	0	2	0	32	36	1	0	947	2	74
Sirt2		0	2	154	835	1	148	1	0	286	61	0	0	0	0	0	0	0	10	3	4074	70	5	233	10	99	11	26	46	134	117	4469	7	7
Hnrnpl		0	1	1	62	2	159	342	0	198	3	0	0	0	0	0	4	0	3	2	474	22	1	166	2	71	0	285	42	146	59	3646	22	324
Nolc1		1	360	1	0	0	68	197	0	110	45	0	0	0	0	0	0	0	1	0	150	0	0	339	0	138	1	0	0	0	231	1576	0	128
Casd1		0	83	1	0	0	78	202	0	203	12	0	0	0	0	0	0	0	1	0	206	0	9	249	3	0	0	0	0	2	96	837	15	65
Cnksr3		0	0	0	0	0	0	0	0	0	0	0	0	0	0	0	0	0	0	0	50	0	0	0	0	0	0	0	0	0	0	39	0	2
Mtmr1		0	0	0	0	0	0	30	0	2	0	0	0	0	0	0	0	0	0	0	9	0	0	27	0	26	0	62	0	78	0	473	0	7
Hmgb3		0	0	0	0	0	141	94	34	57	0	0	0	29	0	0	0	0	0	0	17	78	0	74	0	2	0	33	0	64	0	563	60	1
Map2		2	237	9	74	64	82	475	8	557	219	127	1	0	0	0	132	0	8	2	1245	153	66	968	14	237	43	685	24	204	1389	13041	738	1201
Cyp2j9		0	0	0	1	0	0	0	43	2	0	0	0	0	0	0	0	0	0	0	164	0	1	1	1	0	1	0	0	0	132	761	0	65
Nipsnap3a		0	0	0	0	0	0	0	0	0	0	0	0	0	0	0	0	0	0	0	0	0	0	0	0	0	0	0	0	0	0	91	0	0
Abca1		0	0	0	0	0	0	0	0	0	0	0	0	0	0	0	0	0	1	0	70	1	1	2	0	0	201	29	0	1	0	488	1	181
Nipsnap3b		0	0	0	0	65	0	0	0	0	0	0	0	0	0	0	0	0	0	0	137	0	1	126	1	75	0	3	0	60	0	107	0	1
Lage3		0	0	0	0	0	68	132	0	0	132	0	0	0	0	0	0	0	1	0	86	1	2	218	0	0	1	119	0	0	403	1008	171	1
Ubl4a		0	0	0	0	45	0	144	0	169	139	1	2	0	0	14	0	0	4	2	67	43	104	1117	2	47	2	104	2	180	301	2064	286	88
Gdi1		1	249	1	143	27	511	1792	125	1243	56	0	13	46	70	0	0	0	5	25	120	862	144	3455	2	597	220	640	38	743	953	8362	337	679
Sash1		0	0	0	0	0	0	0	0	0	0	0	0	0	0	0	0	0	0	0	260	1	1	0	0	0	1	4	2	0	0	2384	3	255
Gadd45b		0	0	0	0	0	237	208	0	234	0	0	0	0	0	0	0	0	2	1	37	0	112	245	1	61	73	66	117	344	768	2044	2	4
Slamf6		0	0	0	0	0	0	0	0	0	106	0	0	0	0	0	0	0	0	0	0	0	0	0	0	0	0	0	0	0	0	0	1	0
Slamf1		0	0	0	1	0	0	0	0	0	0	0	0	0	0	0	0	0	0	0	0	0	0	0	0	0	0	0	0	0	0	87	0	0
Zdhhc12		0	0	0	0	0	0	0	0	0	0	0	0	0	0	0	0	0	0	0	17	0	0	0	0	0	0	0	0	0	0	26	0	0
Endog		0	1	0	0	56	26	99	0	0	0	0	0	98	0	0	0	0	0	0	2	48	1	263	0	1	0	48	0	142	116	1405	0	124
Cybb		0	0	0	0	0	0	0	0	0	0	0	0	0	0	0	0	0	0	0	0	0	0	0	0	0	0	0	0	0	0	0	0	0
Golga7		0	35	0	18	0	3	14	0	4	10	0	0	0	0	0	0	0	0	0	40	28	0	122	1	0	0	75	87	1	0	826	39	81
Xk		0	0	0	0	0	0	64	0	0	0	0	0	0	0	0	0	0	0	0	1	0	0	46	0	0	29	30	0	6	0	547	0	0
Pcolce2		0	107	0	0	0	0	0	0	0	0	0	0	0	0	0	0	0	0	1	1	0	0	42	0	2	0	4	0	0	0	657	0	0
Cd48		0	0	0	0	0	0	0	0	0	0	0	0	0	0	0	0	0	0	0	0	0	0	0	0	0	0	0	0	0	0	1	0	0
Clpx		0	98	0	0	64	136	100	0	1	0	0	0	47	0	0	0	0	4	0	172	50	1	161	1	67	1	55	1	32	189	743	133	45
Trabd		0	0	0	81	0	0	0	0	0	0	0	0	0	0	0	0	0	2	0	6	0	0	182	0	0	0	1	54	7	265	396	5	0
Mov10l1		0	0	0	1	0	0	0	0	0	0	0	0	0	0	0	0	0	0	0	0	0	0	0	0	0	0	0	0	0	0	13	0	0
Dennd6b		0	0	1	0	0	115	161	2	6	24	1	0	0	0	0	0	0	4	0	41	0	1	264	1	1	1	264	1	100	81	554	368	90
Cd83		3	299	348	0	0	415	93	0	0	28	38	0	134	0	0	0	0	0	0	271	2	1	63	0	74	9	53	355	69	329	1528	2	56
Tmem27		0	0	0	0	0	0	0	0	0	0	0	0	0	0	0	0	0	0	0	0	0	0	0	0	0	0	0	0	0	0	0	0	0
Ace2		0	0	0	0	0	0	0	0	0	0	0	0	0	0	0	0	0	0	1	0	0	0	0	0	1	0	0	0	0	0	67	0	0
Gzmb		0	0	0	0	0	0	0	0	0	0	0	0	0	0	0	0	0	0	0	0	0	0	0	0	0	0	0	0	0	0	0	0	0
Gzmf		0	0	0	0	0	0	0	0	0	0	0	0	0	0	0	0	0	0	0	0	0	0	0	0	0	0	0	0	0	0	0	0	0
Gzmn		0	0	0	0	0	0	0	0	0	0	0	0	0	0	0	0	0	0	0	0	0	0	0	0	0	0	0	0	0	0	0	0	0
C4a		0	0	0	0	0	0	65	0	0	0	0	0	0	0	0	0	0	0	0	0	0	0	0	0	0	0	0	0	0	0	0	0	0
Ager		0	0	0	0	0	0	0	0	0	0	0	0	0	0	0	0	0	0	0	0	0	0	0	0	0	0	0	0	0	0	52	0	0
Atf6b		0	0	0	0	0	11	164	33	0	36	0	0	0	0	0	0	0	0	1	2	1	1	135	0	96	0	128	0	32	0	548	28	14
Egfl8		0	0	0	0	0	0	0	0	0	0	0	0	0	0	0	0	0	0	0	0	0	0	0	0	0	0	0	1	0	0	4	0	0
Notch4		0	0	0	0	0	0	0	0	79	0	0	0	0	0	0	0	0	0	0	5	0	0	0	1	0	81	0	0	59	1	118	0	0
Ppt2		0	0	0	0	0	0	0	0	0	0	0	0	0	0	0	0	0	48	2	0	0	0	86	0	0	0	125	0	0	0	132	1	0
Prrt1		0	16	0	0	0	15	31	0	6	1	0	0	0	0	0	0	0	0	2	8	4	0	68	0	7	49	14	0	11	11	1196	35	148
Rnf5		1	341	135	50	0	52	539	119	381	0	0	0	0	0	0	0	0	3	1	125	2	1	472	0	1	654	126	1	0	118	2689	147	28
Fam163a		0	0	0	0	0	0	0	0	1	0	0	0	0	0	0	0	0	0	0	6	0	0	0	0	0	0	3	0	1	0	372	0	79
Cacfd1		0	0	0	0	0	56	0	0	0	0	0	0	0	0	0	0	0	1	1	106	2	0	186	0	0	1	107	1	125	320	1492	0	75
Hivep2		0	17	0	0	16	4	107	0	372	22	0	0	0	13	0	0	0	1	5	205	162	61	874	3	44	4	172	2	51	502	4372	187	308
2310057J18Rik		0	0	0	0	0	0	0	0	0	0	0	0	0	0	0	0	0	0	0	0	0	0	0	0	0	0	0	0	0	0	0	0	0
Arnt		0	0	1	0	1	9	0	35	0	0	0	0	0	0	0	81	0	0	1	15	1	0	29	0	0	0	100	0	33	101	772	87	45
Itga2		0	0	0	0	0	0	0	0	0	0	0	0	0	0	0	0	0	0	0	0	0	0	0	0	0	0	0	0	0	0	0	0	0
Mocs2		0	1	0	0	0	0	78	0	65	0	0	0	0	0	0	0	0	0	0	90	59	1	192	0	176	0	68	0	6	0	2839	0	127
Nat9		0	0	0	0	3	0	0	0	18	0	0	0	0	0	0	0	0	0	1	7	40	0	0	0	91	0	16	72	0	35	415	0	76
Lpl		0	28	0	0	0	5	760	0	281	0	0	0	104	52	0	0	0	0	1	12	0	1	2	0	0	0	0	0	1	307	1205	1	0
Atp6v0e		0	0	75	138	1	43	1	0	204	98	0	0	0	0	0	77	0	0	0	182	0	1	147	1	0	155	85	0	65	81	1715	1	165
Nkx2-5		0	0	0	0	0	0	0	0	0	0	0	0	0	0	0	0	0	0	0	0	0	0	0	0	0	0	0	0	0	0	0	0	0
Zfp318		0	4	0	0	0	64	93	0	270	0	0	0	0	0	0	0	0	0	0	35	1	146	73	0	0	0	0	1	113	1	891	0	104
Ttbk1		0	136	4	0	0	0	63	0	1	0	0	0	0	0	0	0	1	0	0	6	0	0	50	0	1	61	1	0	1	2	1688	3	67
Srf		0	0	0	6	0	0	0	0	0	0	0	0	0	0	0	0	0	0	0	3	59	0	128	0	9	0	0	56	199	0	1005	3	2
Gata3		0	0	0	0	0	0	0	0	0	0	0	0	0	0	0	0	0	0	0	0	0	0	0	0	0	0	0	0	0	0	176	0	0
Gata5		0	0	0	0	0	0	0	0	0	0	0	0	0	0	0	0	0	0	0	0	0	0	0	0	0	0	0	0	0	0	0	0	0
Lama5		0	0	0	0	0	0	0	0	0	0	0	0	0	0	0	0	0	0	0	1	0	0	0	0	0	0	0	0	0	0	79	0	2
Steap1		0	0	0	0	0	0	0	0	0	0	0	0	0	0	0	0	0	0	0	141	0	0	0	0	0	0	0	1	0	1	1	0	4
Steap2		0	0	0	0	0	0	0	0	0	0	0	0	0	0	0	0	0	0	0	12	99	158	2	0	0	0	0	1	0	0	245	0	82
Hspa8		0	577	366	138	384	1416	4132	250	2036	248	52	2	99	199	41	31	0	9	40	242	1998	728	8278	254	1309	259	1078	357	2050	3232	20586	709	1393
Serac1		0	0	0	0	0	0	3	0	0	0	0	0	0	0	0	0	0	0	1	3	0	0	132	0	1	0	130	0	40	0	145	0	0
Awat1		0	0	0	0	0	0	0	0	0	0	0	0	0	0	0	0	0	0	0	0	0	0	0	0	0	0	0	0	0	0	0	0	0
Pdzd11		0	1	0	0	0	53	296	0	32	66	13	0	0	0	0	0	0	1	0	175	0	258	279	142	0	2	60	0	119	1	1160	134	131
Psma2		0	1	132	180	0	204	364	0	120	30	0	0	0	0	0	0	0	1	3	461	268	189	1687	1	210	1	170	1	171	495	5464	1	357
Mrpl32		0	117	202	0	76	46	118	180	80	0	0	0	28	0	0	0	0	0	0	179	0	2	431	0	225	0	1	0	120	311	1126	2	155
Setdb1		0	0	0	23	0	15	2	0	29	0	0	0	0	2	0	0	0	0	0	17	0	1	164	1	1	0	103	0	0	1	741	218	16
Anxa9		0	0	0	0	0	0	0	0	0	0	0	0	0	0	0	0	0	0	0	0	0	0	0	0	0	0	0	0	0	0	1	0	0
Arnt2		0	41	0	6	0	0	534	64	63	32	2	0	147	0	0	0	0	109	0	284	2	4	428	1	85	2	182	1	48	233	2939	68	216
Prune1		0	0	0	0	5	19	12	7	348	31	0	0	0	0	0	0	0	0	0	4	0	0	19	0	0	1	0	0	70	0	157	25	162
Cers2		0	0	1	346	1	13	109	0	69	0	0	0	0	0	0	0	0	1	1	303	1	1	207	1	0	0	0	0	34	1	1238	0	175
Nlrp5		0	0	0	0	0	0	0	0	0	0	0	0	0	0	0	0	0	0	0	17	0	0	0	0	0	0	0	0	0	0	0	0	0
Capza2		1	134	5	2	371	208	1946	180	681	323	1	0	0	0	0	0	0	4	3	606	432	484	1857	6	283	158	397	449	635	1577	7181	129	622
Plekho1		0	0	0	0	0	63	0	0	31	0	24	0	37	91	0	0	0	0	0	15	1	0	53	0	51	0	1	79	21	30	626	44	58
Vps45		0	90	0	0	0	0	32	0	0	0	0	0	0	16	0	0	0	0	0	8	29	0	113	0	50	1	31	0	16	0	1077	35	19
Prpf3		0	0	0	0	0	24	147	0	110	0	0	0	0	0	0	0	0	2	0	9	0	1	175	0	0	1	32	72	39	140	305	0	1
Anp32e		0	206	0	0	1	36	646	58	370	0	0	88	0	0	0	0	1	3	0	54	76	130	185	9	92	6	25	1	343	628	2716	90	21
Aph1a		0	0	0	0	0	7	0	0	0	0	0	0	0	0	0	0	0	0	0	0	0	0	1	0	0	0	0	0	0	0	6	0	0
Tab2		0	0	0	0	0	79	0	0	157	139	0	0	0	0	1	0	0	0	0	80	1	24	56	1	0	0	2	0	0	147	1549	213	345
Ppil4		0	52	0	0	0	0	187	0	1	0	0	0	0	0	0	0	0	0	35	22	38	4	169	1	207	1	146	0	53	525	1633	157	100
Cnih1		0	120	92	94	0	113	483	52	87	71	0	0	79	36	0	0	0	2	0	166	1	1	456	4	0	2	65	1	37	496	2767	2	58
Eps8		0	0	0	0	1	52	1	16	1	184	0	0	0	0	0	1	0	0	0	7	0	0	1	0	0	0	0	1	28	0	805	0	64
Med22		0	0	0	0	0	100	151	0	342	74	32	0	0	0	0	0	0	3	1	20	53	317	295	1	97	1	41	1	57	545	989	5	64
Abo		0	0	0	0	0	0	0	0	0	0	0	0	0	0	0	0	0	0	0	3	0	0	55	0	0	0	0	0	0	0	2	0	0
Surf1		0	1	0	0	87	119	75	1	296	118	0	0	40	0	0	0	0	0	47	118	99	1	648	2	23	3	3	5	75	335	3083	212	38
Med28		0	2	88	1	33	166	781	0	641	391	2	0	0	49	0	0	0	5	79	51	76	179	1149	2	427	130	76	167	195	286	5022	191	119
Qdpr		4	1	1	1944	12	288	272	1	25	0	0	0	0	0	0	0	0	3	2	801	101	3	785	2	6	3	4	1	67	621	18144	5	1194
Gnrh1		0	0	0	0	0	0	0	0	0	0	0	0	0	0	0	0	0	0	0	0	0	0	0	0	0	0	0	0	0	0	0	0	0
Tnr		0	80	0	0	0	0	72	0	49	6	30	0	0	0	0	0	0	0	0	704	3	223	638	2	31	103	34	4	50	429	4029	274	744
Sqstm1		0	190	722	192	211	725	2243	40	623	0	90	39	156	133	0	28	26	90	6	455	655	723	2957	229	545	8	499	223	675	1243	10784	477	466
Nfe2l2		0	0	59	2	0	1	0	0	0	0	0	0	0	0	0	0	0	1	0	218	0	1	0	0	0	1	1	0	0	2	548	0	5
Rxrg		0	0	1	0	0	0	0	0	0	0	0	0	0	0	0	0	0	0	0	1	1	0	73	0	0	0	18	0	70	0	474	0	0
Rxra		0	0	0	0	0	0	0	0	0	0	0	0	0	0	0	0	0	0	0	34	0	1	0	0	0	0	1	0	0	0	234	1	9
Adamtsl4		0	0	0	0	0	0	0	0	0	0	0	0	0	0	0	0	0	0	0	21	0	0	0	0	0	1	0	0	0	0	12	0	0
Fcrls		0	183	123	1	0	50	3	0	64	0	0	0	0	69	0	0	0	2	0	16	0	2	0	1	0	686	0	84	0	1	247	0	0
Cd5l		0	0	0	0	0	0	0	0	0	0	0	0	0	0	0	0	0	0	0	0	0	0	0	0	0	0	0	0	0	0	115	0	1
Prpsap1		0	163	0	0	170	0	347	131	212	0	0	0	0	0	0	0	0	1	2	62	99	2	519	3	110	1	104	2	0	702	1696	100	74
Fam184b		0	0	0	0	0	0	0	0	0	0	0	0	0	0	0	0	0	0	0	1	0	0	97	0	0	0	23	0	0	0	95	0	0
Ncapg		0	0	0	0	0	0	0	0	0	0	0	0	0	0	0	0	0	0	0	0	0	0	0	0	0	0	0	0	0	0	0	0	0
Lcorl		0	0	0	0	0	0	0	0	87	39	0	0	0	0	0	0	0	199	0	141	0	0	226	1	72	0	356	1	37	0	1356	2	43
Lta4h		0	79	90	0	0	53	119	0	0	9	0	0	0	0	0	0	0	2	0	224	186	0	314	0	1	0	140	1	326	344	1246	2	2
Amdhd1		0	0	0	0	0	0	0	0	0	0	0	0	0	0	0	0	0	0	0	39	0	0	0	0	0	0	0	0	0	0	1	0	26
Dstn		1	0	1	3	1	26	1	66	52	0	0	58	90	0	19	1	0	32	0	217	63	16	116	1	0	2	161	3	40	65	2229	10	99
H2afy		1	141	0	103	1	104	543	0	493	105	0	0	0	0	0	90	0	0	1	234	4	0	277	0	12	1	157	121	183	0	3750	161	156
Gtf2ird2		1	0	0	0	0	1	63	0	190	0	1	0	0	0	0	0	0	1	0	11	0	0	0	0	0	1	48	0	21	113	120	19	1
Bola1		0	0	0	0	0	0	94	0	0	0	0	0	0	226	0	0	0	1	0	22	1	2	198	0	0	1	0	0	0	192	913	121	0
Gatsl2		0	0	0	16	0	26	126	0	168	0	20	0	0	0	0	0	0	0	0	110	28	1	103	14	63	1	10	0	0	0	1863	57	180
Fcgr1		0	0	0	0	0	0	0	0	0	0	0	0	0	0	0	0	0	0	0	1	0	0	0	0	0	0	0	72	0	0	62	0	0
Ncf1		0	0	233	0	0	0	0	0	0	0	0	0	0	0	0	0	0	0	0	0	0	0	0	0	129	1	0	0	0	0	1	70	0
Wnt11		0	0	0	0	0	0	0	0	0	0	0	0	0	0	0	0	0	0	0	0	0	0	0	0	0	0	0	0	0	0	0	0	0
Adss		0	81	1	0	3	94	782	0	98	99	0	0	1	12	0	0	0	1	0	86	98	3	631	113	0	3	70	0	135	151	1469	101	4
1700016C15Rik		0	0	0	0	0	0	0	0	0	0	0	0	0	0	0	0	0	0	0	0	0	0	0	0	0	0	0	0	0	0	3	0	0
Il17rb		0	0	0	0	0	0	0	0	0	0	0	0	0	0	0	0	0	0	0	0	0	0	0	0	0	0	0	0	0	0	0	0	0
Cacna1d		0	14	0	0	2	57	125	0	43	0	0	0	0	0	0	0	0	0	0	145	1	0	271	0	1	0	5	3	2	6	1925	22	249
Chdh		0	0	0	0	0	0	0	0	0	0	0	0	0	0	0	0	0	0	0	13	0	0	1	0	0	0	0	0	0	0	92	1	79
Actr8		0	0	0	0	0	0	91	0	0	54	0	0	0	0	0	0	0	7	0	190	0	151	331	1	101	1	0	2	1	375	978	61	106
Lrrc27		0	0	0	0	0	0	0	1	0	0	0	0	0	0	0	0	0	0	0	0	0	1	26	0	1	1	0	0	0	72	85	0	34
Stk32c		0	0	0	0	0	0	14	0	16	0	0	0	0	0	0	0	0	0	2	17	7	0	72	0	43	0	33	0	62	25	174	37	1
Fnta		0	1	1	0	0	108	62	0	73	50	0	0	0	0	0	0	0	1	2	47	0	4	81	1	0	0	104	0	40	233	1319	0	71
Skiv2l2		0	0	0	0	0	10	131	0	1	52	1	0	0	72	0	0	0	0	67	118	60	0	366	0	0	0	91	31	49	70	1090	1	46
Lbp		0	0	0	0	0	0	0	0	0	0	0	0	0	0	0	0	0	0	0	11	0	171	3	1	0	1	0	90	0	0	7	1	0
Celsr1		0	0	0	0	0	0	0	0	0	0	1	0	0	0	0	0	0	0	0	5	0	0	1	0	0	0	0	0	0	0	101	0	0
Fli1		0	0	0	0	0	0	0	0	0	0	0	0	0	0	0	0	0	0	0	16	0	0	0	0	4	0	0	0	0	0	302	0	0
Stard13		0	0	0	0	0	0	0	0	0	0	0	0	0	0	0	0	0	0	0	110	0	0	0	0	0	1	1	0	0	0	1073	0	57
Tenm1		0	0	0	0	0	70	275	0	0	0	0	0	0	0	0	0	0	0	1	268	1	1	241	1	0	15	319	0	6	123	4950	5	6
Camk1g		1	0	1	1	55	71	224	161	338	0	0	0	0	0	0	0	0	0	0	15	70	3	261	0	62	1	1	0	47	62	606	32	83
Diexf		0	0	0	0	0	0	0	0	0	0	0	0	0	0	0	0	0	0	0	3	0	0	143	0	0	0	0	0	0	0	212	0	62
Hsd11b1		0	0	0	0	0	0	0	0	0	0	0	0	0	0	0	0	0	0	1	1	0	1	2	0	0	0	0	0	161	0	551	0	1
Syt14		0	0	0	0	0	0	1	0	0	0	0	0	0	0	0	0	0	0	0	0	0	0	272	0	0	0	0	0	1	0	292	0	4
H2-M3		0	0	0	0	0	0	0	0	0	0	0	0	0	0	0	0	0	0	0	5	0	0	0	0	0	0	0	0	0	0	149	0	0
Lonrf3		0	0	0	0	0	0	0	0	0	0	0	0	0	0	0	0	0	0	0	11	0	0	0	0	0	2	0	0	0	0	1	0	0
Atp5e		0	345	39	5	239	424	845	1	188	202	109	0	86	47	34	16	0	9	55	2263	468	35	2286	241	226	382	661	3	654	249	20055	549	1276
Nelfcd		0	0	0	0	39	56	44	0	1	0	0	0	0	0	0	0	0	0	0	117	151	0	301	2	119	18	0	0	54	26	589	0	107
Tubb1		0	0	0	0	0	0	0	0	0	0	0	0	0	0	0	0	0	0	0	0	0	0	0	0	0	0	0	0	0	0	7	0	0
Ctsz		0	152	0	180	0	59	1	0	131	257	0	0	0	0	0	0	0	2	0	41	1	1	237	4	0	354	1	156	1	106	1357	3	0
Slmo2		0	2	0	210	100	0	226	0	191	164	111	114	138	0	0	0	0	3	0	196	87	89	448	3	0	1	0	3	202	287	1410	3	53
Sertad4		0	144	0	0	0	55	0	0	0	0	0	0	0	0	0	0	0	0	0	20	0	0	129	0	0	0	51	0	0	0	160	0	2
H2-M2		0	0	0	0	0	0	0	0	0	0	0	0	0	0	0	0	0	0	0	0	0	0	0	0	0	0	0	0	0	0	0	0	0
Ube2a		0	66	1	0	77	154	237	0	125	149	1	1	0	0	78	0	0	0	1	27	3	0	72	0	83	0	83	0	1	122	2332	0	58
Slc25a5		1	534	137	152	129	917	449	133	447	171	76	0	0	46	43	15	0	4	4	1119	713	278	3306	7	411	137	148	329	182	850	8753	365	462
Atp1b4		0	0	0	0	0	0	0	0	0	0	0	0	0	0	0	0	0	0	0	0	0	0	1	0	0	0	0	0	0	0	85	0	0
Ppdpf		0	57	0	37	0	0	157	0	53	164	0	0	0	0	0	0	1	0	0	1	16	76	218	0	101	0	49	0	28	0	1199	0	71
Kcnq2		0	1	0	0	35	2	130	11	233	42	0	1	4	0	0	0	0	1	3	290	18	2	300	17	75	44	229	11	41	268	2478	29	187
Eef1a2		0	149	1	4	66	46	17	4	143	1	0	0	0	2	0	0	0	2	3	470	3	29	130	5	10	56	29	3	134	5	1252	0	93
Col20a1		0	0	0	0	0	0	0	0	72	0	0	0	0	0	0	0	0	0	0	25	2	0	0	0	0	1	0	3	0	0	70	137	29
Pls3		0	126	39	0	46	120	241	0	154	0	59	0	0	0	0	0	0	1	0	151	77	0	629	2	120	0	201	0	208	307	2315	271	210
Mpped2		2	0	0	0	1	20	85	54	2	0	0	0	0	0	0	0	0	2	34	200	0	4	324	1	0	1	66	169	1	145	2142	0	99
Nkap		0	222	0	181	1	0	169	0	53	0	0	0	0	0	0	0	0	1	2	314	151	1	70	0	176	0	80	2	0	242	1473	1	2
Ndufa1		2	227	4	44	239	491	538	36	266	19	15	0	44	257	0	19	0	3	8	274	245	218	708	290	178	127	153	262	126	331	10104	234	684
Wt1		0	0	0	0	0	0	0	0	0	0	0	0	0	0	0	0	0	0	2	4	0	0	0	0	0	0	0	0	0	0	101	0	2
E2f3		0	0	0	0	0	1	0	0	50	0	0	0	0	0	0	0	0	0	1	66	12	1	3	0	0	0	0	0	2	0	547	0	3
Cr1l		0	0	0	0	0	0	0	0	0	0	0	0	0	0	0	0	0	0	0	22	0	0	0	1	0	167	0	1	0	128	704	1	0
Ppfibp1		0	0	0	0	0	0	0	0	0	0	0	0	0	0	0	0	0	1	0	183	27	1	207	0	0	0	49	0	50	1	644	29	4
Cd46		0	0	0	0	0	0	2	0	28	36	5	0	0	0	0	0	0	0	0	53	0	0	44	3	0	0	0	0	0	0	152	0	0
Cd34		0	1	1	0	28	0	119	0	22	102	0	0	0	0	0	0	0	0	1	4	0	0	418	1	54	0	4	0	113	149	754	0	131
Plgrkt		0	0	0	0	0	0	2	0	198	120	0	0	0	0	0	103	0	3	1	263	123	0	80	0	72	1	1	117	83	168	741	0	0
Cd274		0	0	0	0	0	0	0	0	0	0	0	0	0	0	0	0	0	0	0	0	0	0	0	0	0	0	0	0	0	0	2	0	0
Pdcd1lg2		0	0	0	0	0	0	0	0	0	0	0	0	0	0	0	0	0	0	0	0	0	0	0	0	0	0	0	0	0	0	0	0	0
Gtf3a		2	1	0	121	0	0	178	95	1	0	0	0	0	41	0	0	0	0	0	53	1	131	82	0	92	2	1	86	0	56	378	1	40
Mtif3		0	0	0	0	1	0	96	0	306	0	0	0	0	0	0	0	0	0	1	38	36	1	0	0	0	0	0	2	61	0	501	98	0
Lnx2		0	0	0	0	0	0	0	0	0	0	1	0	0	0	0	0	0	0	0	0	0	0	58	0	0	0	0	0	0	0	69	0	0
Il19		0	0	0	0	0	0	0	0	0	0	0	0	0	0	0	0	0	0	0	0	0	0	0	0	0	0	0	0	0	0	0	0	0
Dyrk3		0	0	0	0	0	0	0	0	0	0	0	0	0	0	0	0	0	0	0	9	71	0	236	1	0	0	0	1	0	0	144	68	104
Mapkapk2		0	0	67	0	0	63	100	0	44	59	1	0	48	0	0	0	0	2	0	99	89	0	161	0	0	3	13	169	98	0	887	28	60
Il10		0	6	2	33	11	88	199	56	83	96	0	0	11	0	0	0	0	0	0	204	31	33	46	3	4	46	23	2	23	104	588	10	31
Lamp2		0	0	155	0	3	0	0	29	197	176	0	0	0	0	0	0	0	1	0	111	3	0	381	0	0	84	0	2	0	144	1166	0	131
Atxn10		1	131	0	191	75	374	302	0	905	75	0	0	126	0	0	0	0	4	3	491	701	271	2069	2	2	1	149	0	324	69	5296	357	38
Foxred2		0	0	0	0	0	0	0	0	0	0	0	0	0	0	0	0	0	0	0	0	0	0	0	0	0	0	0	0	40	0	38	0	7
Eif3d		1	1	2	0	86	148	295	0	172	92	0	0	0	0	0	0	0	2	2	90	0	0	615	2	0	1	123	0	64	260	2021	1	78
H3f3b		3	151	438	269	16	516	894	0	614	279	1	0	219	8	9	105	2	5	10	1287	97	291	1151	47	192	158	414	587	799	1381	11856	391	715
Nup50		0	0	0	0	0	37	185	0	254	106	105	0	0	0	0	0	0	0	0	15	1	1	341	0	1	0	0	1	182	64	664	73	60
Phf21b		0	0	0	0	0	0	0	0	5	0	0	0	0	0	0	0	0	0	0	1	0	0	0	0	0	0	0	0	1	0	77	0	0
Nlrp14		0	0	0	0	0	0	0	0	0	0	0	0	0	0	0	0	0	0	0	0	0	0	0	0	0	0	0	0	0	0	150	0	0
Ift27		0	44	0	0	0	12	1	0	0	0	0	0	0	0	0	0	0	1	0	198	0	2	0	0	41	66	0	0	0	96	739	3	23
Pacsin2		1	3	24	0	7	169	154	4	0	0	0	0	20	0	0	0	0	0	0	94	0	1	118	1	0	0	1	3	49	89	478	3	33
Cmah		0	0	0	0	0	0	0	0	0	0	0	0	0	0	0	0	0	0	0	22	0	0	1	0	0	0	0	0	0	0	265	0	3
Ttll12		0	63	0	0	0	1	55	0	0	0	0	0	0	0	0	0	0	0	0	26	1	0	16	0	0	0	0	0	8	0	348	0	0
Bik		0	0	0	0	0	0	0	0	0	0	0	0	0	0	0	0	0	0	0	0	0	0	0	0	0	0	0	0	0	0	0	0	0
Scube1		0	0	0	0	4	0	0	0	2	0	3	0	0	0	0	0	0	0	8	25	3	0	67	0	1	0	4	0	2	0	580	0	1
Tox4		1	1	1	37	0	20	179	14	0	0	0	0	0	0	0	0	0	1	1	96	2	1	192	0	165	0	18	0	82	115	1323	147	90
Mrps18c		1	209	366	233	302	389	745	72	657	289	1	1	501	0	0	0	1	1	8	138	159	455	1403	4	185	440	85	211	79	254	8821	242	929
Sulf1		0	0	0	0	0	0	0	0	2	0	0	0	0	0	0	0	0	0	0	11	1	0	0	0	0	1	0	0	0	0	362	0	73
Srsf6		1	111	53	94	0	2	315	0	423	45	1	0	0	0	49	0	0	1	4	221	1	87	686	0	0	0	183	1	141	115	2376	0	1
Plcg1		0	0	0	0	0	32	32	0	0	0	0	0	0	0	0	0	0	1	2	35	29	0	160	0	0	0	145	0	61	0	855	32	147
Kctd2		0	0	0	0	0	49	93	0	49	0	0	0	0	0	0	0	0	4	13	28	37	0	556	0	2	1	40	0	124	232	818	68	47
Tmprss6		0	1	0	0	0	0	0	0	0	0	1	0	0	0	0	0	0	0	0	2	0	0	0	0	0	0	0	0	0	0	5	0	0
Kctd5		0	1	0	134	0	0	0	0	170	0	0	0	0	0	0	0	0	0	0	1	0	0	110	0	0	0	0	0	1	70	603	0	58
Pom121l2		0	0	0	0	0	0	0	0	0	0	0	0	0	0	0	0	0	0	0	0	0	0	0	0	2	0	0	0	0	0	0	0	1
Etaa1		0	0	0	0	0	0	0	0	157	0	0	0	0	0	0	0	0	0	0	114	0	1	159	0	161	0	0	0	0	1	659	0	0
Matn4		0	0	0	0	0	0	0	0	0	0	0	0	0	0	0	0	0	0	0	94	0	2	0	1	0	0	1	0	0	0	61	14	0
Svs4		0	0	0	0	0	0	0	0	0	0	0	0	0	0	0	0	0	0	0	0	0	0	0	0	0	0	0	0	0	0	0	0	0
Svs6		0	0	0	0	0	0	0	0	0	0	0	0	0	0	0	0	0	0	0	0	0	0	0	0	0	0	0	0	0	0	0	0	0
Slpi		0	0	0	0	0	0	0	0	0	0	0	0	0	0	0	0	0	0	0	0	0	0	28	0	0	0	0	0	0	0	155	0	0
Svs3a		0	0	0	0	0	0	0	0	0	0	0	0	0	0	0	0	0	0	0	0	0	0	0	0	0	0	0	0	0	0	0	0	0
Svs5		0	0	0	0	0	0	0	0	0	0	0	0	0	0	0	0	0	0	0	0	0	0	0	0	0	0	0	0	0	0	0	0	0
Rbpjl		0	0	0	0	0	0	0	0	0	0	0	0	0	0	0	0	0	0	0	0	0	0	0	0	0	0	0	0	0	0	0	0	0
Sdc4		0	0	0	0	0	78	1	0	0	0	0	0	0	0	0	0	0	0	0	4	2	0	0	0	0	0	44	0	0	0	1192	0	60
Ccdc70		0	0	0	0	0	0	0	0	0	0	0	0	0	0	0	0	0	0	0	0	0	0	0	0	0	0	0	0	0	0	0	0	0
Il13ra1		0	0	0	0	0	25	0	0	0	0	0	0	0	0	0	0	0	0	0	159	1	1	0	1	0	0	37	164	0	0	78	1	6
Prl5a1		0	0	0	0	0	0	0	0	0	0	0	0	0	0	0	0	0	0	0	1	0	0	0	0	0	0	0	0	0	0	3	0	0
Nbr1		2	2	3	0	0	81	186	0	68	1	0	0	0	0	0	0	0	1	1	137	1	1	168	1	1	112	70	0	0	148	915	1	102
Cyth1		0	1	1	62	0	0	172	0	169	0	0	0	0	0	0	0	0	2	1	65	0	0	321	0	1	0	207	1	80	177	2190	141	121
Rnd3		0	0	0	0	0	0	0	112	0	0	0	0	0	0	0	0	0	0	0	7	0	1	1	0	0	0	3	0	106	0	632	349	109
Brca1		0	0	0	0	0	0	0	0	0	0	0	0	0	0	0	0	0	0	0	29	0	0	3	0	1	0	1	0	1	0	48	0	0
Gast		0	0	0	0	0	0	0	0	0	0	0	0	0	0	0	0	0	0	0	0	0	0	0	0	0	0	0	0	0	0	0	0	0
Cntnap1		0	0	4	0	1	52	3	0	33	0	23	0	0	0	0	0	0	2	1	212	0	0	42	0	1	13	2	0	0	6	695	1	92
Nt5c3b		0	12	1	0	23	0	49	4	24	20	0	0	0	0	0	0	0	1	0	13	0	62	115	0	11	0	26	0	30	52	616	35	21
Coa3		1	107	0	91	192	313	878	137	93	63	0	0	165	12	0	0	55	114	0	104	86	289	1408	4	391	6	286	105	161	570	8307	245	559
Zpbp2		0	0	0	0	0	0	0	0	0	0	0	0	0	0	0	0	0	0	0	0	0	0	0	0	0	0	0	0	0	0	1	0	0
Gsdma		0	0	0	0	0	0	0	0	0	0	0	0	0	0	0	0	0	0	0	0	0	0	0	0	0	0	0	0	0	0	0	0	0
Med24		0	1	0	0	0	0	295	0	257	0	0	0	0	0	0	0	0	0	4	22	133	1	371	0	36	0	66	0	155	173	1680	84	50
Gsdma2		0	0	0	0	0	0	0	0	0	0	0	0	0	0	0	0	0	0	0	2	0	0	0	0	0	0	1	0	0	0	7	0	0
Psmd3		0	113	1	0	35	127	183	47	279	53	3	0	144	0	0	1	0	1	2	115	39	224	544	0	77	133	135	0	186	35	2572	0	5
Exosc10		0	8	0	0	0	1	28	0	0	0	0	0	0	0	0	0	0	0	0	4	1	1	125	1	0	0	64	0	13	202	671	229	7
Glod4		1	99	1	0	0	20	326	54	162	47	1	0	0	0	0	0	0	0	5	24	230	1	646	1	1	1	130	1	64	539	2299	15	79
Vps53		0	184	126	1	0	26	108	0	1	0	0	0	0	0	0	0	0	0	3	272	69	1	644	98	91	2	346	1	2	396	1553	170	55
Taok1		0	0	0	0	3	15	198	0	96	0	1	44	0	11	0	0	0	3	1	218	62	107	266	143	2	2	44	4	149	2	5784	1	469
Dnttip1		1	207	1	0	0	0	194	0	248	70	0	0	0	0	0	0	0	1	0	73	1	82	239	0	220	3	220	105	263	351	1127	76	53
Tnnc2		0	0	0	0	0	0	0	0	0	0	0	0	0	0	0	0	0	0	0	0	0	0	0	0	0	0	0	0	0	0	0	0	0
Acot8		0	43	0	0	0	37	9	0	1	0	0	0	0	0	0	0	0	0	0	2	103	40	32	0	0	0	0	0	1	15	359	0	1
Cd300lg		0	0	0	0	0	0	0	0	0	0	0	0	0	0	0	0	0	0	0	0	0	0	0	0	0	0	0	0	0	13	2	0	0
Spint4		0	0	0	0	0	0	0	0	0	0	0	0	0	0	0	0	0	0	0	0	0	0	0	0	0	0	0	0	0	0	0	0	0
Pyy		0	0	0	0	0	0	0	0	0	0	0	0	0	0	0	0	0	0	0	0	0	0	0	0	0	0	0	0	0	0	0	0	0
Mpp2		0	15	0	3	0	0	31	0	23	3	0	0	0	6	0	22	0	0	0	4	0	1	43	0	18	22	38	0	0	7	607	1	15
Ppy		0	0	0	0	0	0	0	0	0	0	0	0	0	0	0	0	0	0	0	0	0	0	0	0	0	0	0	0	0	0	0	0	0
Vtn		0	0	0	0	0	0	0	0	0	0	0	0	0	0	0	0	0	0	0	19	1	1	0	0	0	0	0	0	9	0	1301	0	2
Nlk		1	278	1	0	35	66	68	4	663	0	1	0	0	70	56	0	0	1	1	173	4	121	649	0	72	7	119	0	40	50	1846	1	48
Traf4		0	0	0	0	0	3	0	0	0	0	0	0	0	0	0	0	0	0	0	41	1	0	71	0	0	0	0	0	0	0	74	0	0
Aldoc		94	33	634	43	64	123	62	18	102	223	46	1	132	0	0	0	0	8	7	1242	29	7	268	149	64	806	545	204	394	757	21279	8	1304
Stac2		0	1	0	0	0	16	41	0	3	2	0	0	0	0	0	0	0	0	0	62	33	0	174	0	0	0	1	0	0	4	601	0	2
Rpl19		0	0	1	0	16	62	205	11	61	32	42	0	50	4	12	0	0	4	0	151	110	76	449	0	6	43	59	19	38	71	3082	24	135
Nek8		0	0	0	0	0	0	0	0	0	0	0	0	0	0	0	0	0	0	0	0	0	0	0	0	0	0	0	0	0	0	288	0	0
Cacnb4		0	0	34	3	108	164	702	0	936	199	2	0	37	86	0	0	0	4	14	227	3	123	875	1	5	64	592	0	133	300	7799	283	436
Plxdc1		1	1	0	0	1	0	328	0	42	0	0	0	0	0	0	0	0	1	0	67	0	1	298	0	0	0	29	0	0	145	675	0	1
Arl5b		0	0	0	54	0	0	82	0	0	0	0	0	0	0	0	0	0	0	0	1	0	11	0	1	0	0	0	0	0	84	376	0	35
Zfp207		0	72	35	49	2	94	185	0	25	0	0	0	0	0	0	0	0	0	1	166	0	1	356	0	0	0	120	0	90	206	1307	65	114
Psmd11		1	83	60	66	0	205	293	0	328	0	0	0	210	0	0	0	0	4	0	60	52	143	686	0	80	4	169	2	93	387	2649	2	158
C1qtnf1		0	0	0	0	0	0	0	0	0	0	0	0	0	0	0	0	0	0	1	0	0	0	0	0	0	0	0	0	0	0	0	0	39
Pipox		0	0	0	0	0	0	0	0	0	0	0	0	0	0	0	0	0	0	0	2	0	0	0	0	0	0	0	0	0	0	0	0	0
Timp2		0	128	1	20	1	57	1079	31	397	109	0	0	0	0	0	0	0	0	5	290	197	6	1316	0	358	295	89	121	364	158	3433	47	158
Zc3h18		0	0	0	0	0	0	0	0	0	0	0	0	0	0	0	0	0	0	0	6	0	45	4	0	0	0	81	0	51	0	515	0	3
Top2b		0	0	0	0	0	76	31	0	197	0	0	0	0	0	0	0	0	0	0	325	132	1	153	0	1	2	3	3	20	163	1889	3	50
Rarb		0	0	0	0	0	46	0	0	1	0	0	0	0	0	0	0	0	35	13	24	3	0	33	1	0	0	1	0	15	0	800	4	1
Igfbp4		1	128	792	1	96	262	1593	1	3	0	0	112	0	0	0	0	0	149	1	80	0	81	290	4	0	3	44	3	329	616	1845	88	189
Cdc6		0	0	0	0	0	0	0	0	44	0	0	0	0	0	0	0	0	0	0	0	0	0	0	0	0	0	0	0	0	0	0	0	0
Suz12		0	60	1	0	0	0	123	0	22	0	0	0	0	0	41	0	0	0	0	187	3	0	178	0	0	0	112	1	1	20	1118	70	8
Atad5		0	6	0	0	0	0	0	0	0	0	0	0	0	0	0	0	0	0	0	0	0	7	139	0	0	0	20	0	1	0	50	0	0
Crlf3		0	0	0	0	0	97	0	0	0	0	0	0	0	0	0	0	0	0	0	103	1	0	65	0	0	0	0	0	0	0	316	0	0
Krt27		0	0	0	0	0	0	0	0	0	0	0	0	0	0	0	0	0	0	0	0	0	0	0	0	0	0	0	0	0	0	0	0	0
Tns4		0	0	0	0	0	0	0	0	0	0	1	0	0	0	0	0	0	0	0	0	0	0	0	0	0	0	0	0	0	0	0	0	0
Tnfaip1		0	103	0	0	0	82	269	1	166	0	0	0	0	0	0	0	0	1	1	48	10	0	387	0	0	0	213	66	2	76	1141	307	0
Abr		0	2	10	0	1	18	1273	151	832	37	3	32	70	60	0	0	0	6	5	574	102	206	1011	3	130	4	168	1	300	1070	6374	152	289
Rab11fip4		0	0	1	98	5	1	219	0	189	0	0	70	0	52	0	0	0	0	24	38	41	176	95	0	65	0	0	36	12	80	1908	206	137
Cd40		0	0	0	0	0	0	0	0	0	1	0	0	0	0	0	0	0	0	0	6	0	0	0	0	0	0	0	0	0	0	70	0	20
Slc35c2		0	115	0	0	0	50	0	0	15	87	0	0	0	0	0	0	0	0	0	14	46	2	213	0	1	1	80	0	48	0	868	49	47
Zfp334		0	1	1	0	0	0	167	0	0	0	0	0	0	0	0	0	0	0	0	0	0	0	1	0	0	0	0	0	0	0	298	0	0
Elmo2		1	1	124	4	0	8	1024	1	423	114	0	0	0	0	0	0	0	1	2	175	102	3	1035	1	220	0	167	0	215	318	2070	282	269
Wsb1		1	108	1	1	0	271	506	1	191	66	0	0	0	0	0	0	0	1	0	365	0	0	283	4	93	0	106	0	332	0	825	242	119
Ttpal		0	0	0	0	0	26	212	0	0	31	0	0	0	0	0	0	0	0	0	0	60	0	169	0	0	0	136	0	59	0	766	0	55
Rhot1		0	4	1	246	42	0	494	38	394	21	0	0	0	0	0	0	0	3	2	168	52	85	233	4	3	225	198	0	221	252	934	335	36
Hnf4g		0	0	0	0	0	0	0	0	0	0	0	0	0	0	0	0	0	0	0	0	0	0	0	0	0	0	1	0	0	0	265	0	17
Rhbdl3		0	2	0	0	32	1	0	0	0	0	1	0	0	0	0	0	0	1	0	119	0	0	197	0	0	1	1	0	6	2	292	77	3
Ada		0	0	0	0	0	0	0	0	0	0	0	0	0	0	0	0	0	0	0	0	0	0	0	0	0	0	0	0	0	0	0	0	0
Serinc3		0	53	67	1	0	282	1194	153	513	158	22	0	0	0	0	0	0	6	5	501	126	8	1883	4	273	778	338	355	562	938	4082	292	129
Tha1		0	0	0	0	0	0	0	0	0	0	0	0	0	0	0	0	0	0	0	0	0	0	0	0	0	0	0	0	0	0	163	0	0
Pgs1		1	73	1	11	2	23	396	0	399	190	0	1	0	0	0	0	7	1	0	301	2	50	330	0	0	103	36	0	399	56	1817	23	74
Birc5		0	0	0	0	0	0	0	0	0	0	0	0	0	0	0	0	0	0	0	0	72	0	0	0	0	0	0	0	0	0	0	0	0
Afmid		0	0	0	0	0	0	0	0	0	0	0	0	0	0	0	0	0	0	0	2	0	0	35	0	0	0	2	0	0	0	179	0	0
Trp53tg5		0	0	0	0	0	0	0	0	0	0	0	0	0	0	0	0	0	0	0	0	0	0	0	0	0	0	0	0	0	0	0	0	0
Pigt		0	0	0	0	0	2	0	0	15	0	0	0	0	0	0	0	0	0	0	0	0	0	1	0	0	0	0	0	0	0	60	0	0
Wfdc2		0	0	0	0	0	0	0	0	0	0	0	0	0	0	0	0	0	0	0	0	0	0	0	0	0	0	0	0	0	0	0	0	0
Etv4		0	0	0	0	0	0	0	0	0	0	0	0	0	0	0	0	0	0	0	55	0	0	0	0	0	1	0	0	0	0	35	0	0
Eppin		0	0	0	0	0	0	0	0	0	0	0	0	0	0	0	0	0	0	0	0	0	0	0	0	0	0	0	0	0	0	0	0	0
Dbndd2		0	1	20	49	0	14	238	0	151	37	7	0	0	69	35	0	0	1	78	262	182	1	373	122	5	0	15	57	214	15	5149	1	203
Mmp9		0	0	0	0	0	0	0	0	0	0	0	0	0	0	0	0	0	0	0	0	0	0	0	0	0	0	0	0	0	0	0	0	0
Slc12a5		0	118	0	0	55	12	325	47	395	4	2	0	78	40	0	0	0	1	4	365	17	13	482	0	203	1	105	1	174	146	5209	62	295
Ghdc		0	0	0	0	0	0	0	0	0	0	0	0	0	0	0	0	0	0	0	3	0	0	0	0	0	4	0	0	62	0	263	83	5
Pltp		0	51	0	0	0	0	0	0	1	0	0	0	0	0	0	3	0	0	1	45	0	0	1	1	1	0	2	0	1	102	1634	1	0
Slc12a7		0	0	0	0	0	0	0	0	0	0	0	0	0	0	0	0	0	0	0	0	0	0	0	0	0	0	0	0	0	0	137	0	0
Ctsa		1	64	1	363	1	188	199	117	185	0	0	0	63	0	0	0	0	2	0	217	119	4	366	4	315	231	115	240	34	746	2271	148	67
Zswim1		0	1	0	0	0	0	48	0	0	0	0	0	0	0	0	0	0	0	0	13	1	0	281	0	59	0	0	0	110	0	299	0	2
Slc12a4		0	0	0	0	0	0	0	0	0	0	0	0	0	0	0	0	0	0	1	0	0	0	0	0	0	0	0	0	0	0	315	0	1
Spata25		0	0	0	0	0	0	0	0	0	0	0	0	0	0	0	0	0	0	0	0	0	0	0	0	0	0	0	0	0	0	0	0	0
Myo1c		0	0	0	0	0	0	0	0	0	0	0	0	0	0	0	0	0	0	0	4	0	0	31	0	0	0	89	1	2	1	170	0	0
Crk		0	64	78	0	0	169	488	0	140	17	3	0	0	0	0	0	0	0	0	151	113	6	137	2	64	1	122	1	66	238	1469	52	143
Cox7c		3	764	145	136	519	947	1918	57	684	271	182	57	255	216	1	62	0	131	149	2234	529	243	2540	139	220	14	637	180	400	1520	26463	168	1492
Pitpna		34	8	35	2	244	518	1384	29	692	145	2	0	64	85	40	32	0	3	3	359	554	713	2767	5	298	84	218	113	270	841	7251	509	391
Mlx		0	0	0	67	0	182	125	0	167	0	0	0	0	0	0	0	0	0	0	175	0	0	144	3	85	0	83	0	0	83	522	0	43
Fam134c		0	0	0	0	0	0	0	0	0	0	0	0	0	0	0	0	0	0	0	2	0	0	0	0	0	0	0	0	0	0	1	0	0
Jph2		0	0	0	0	0	0	0	0	0	0	0	0	0	0	0	0	0	0	0	1	0	0	0	0	0	0	0	0	0	0	94	0	0
Dhx58		0	0	0	0	0	0	0	0	104	0	0	0	0	0	0	0	0	0	0	0	0	0	0	0	0	0	2	0	0	0	0	0	0
Rab5a		0	7	0	0	0	0	135	0	0	0	0	0	0	0	0	0	0	0	1	6	1	1	54	0	3	1	3	0	1	18	412	9	8
Hspb9		0	0	0	0	0	0	0	0	0	0	0	0	0	0	0	0	0	0	0	0	0	0	0	0	0	0	0	0	0	0	0	0	0
Nkiras2		0	0	0	0	0	0	0	0	1	0	0	0	0	0	0	0	0	0	0	66	0	1	115	0	0	0	45	0	0	0	121	107	0
Ppp2r5c		0	25	0	9	0	99	227	26	114	103	53	0	0	0	1	1	0	2	1	443	8	1	846	0	27	1	84	0	26	199	2765	118	424
Ift52		0	0	1	0	0	77	342	0	101	0	0	0	0	0	0	0	0	0	0	13	0	0	53	0	0	0	126	0	1	0	865	0	1
Mybl2		0	0	0	0	0	0	0	0	0	0	0	0	0	0	0	0	0	0	0	0	0	0	0	0	0	0	1	0	0	0	1	0	1
Sgk2		0	0	0	0	0	0	0	0	0	0	0	0	0	0	0	0	0	0	0	43	0	0	0	0	0	0	0	0	0	0	64	0	0
Eya2		0	0	0	0	0	0	0	0	0	0	0	0	0	0	0	0	0	0	0	26	0	1	0	0	0	0	0	0	0	2	96	0	63
Prl3c1		0	0	0	0	0	0	0	0	0	0	0	0	0	0	0	0	0	0	0	0	0	0	0	0	0	0	0	0	0	0	53	0	0
B4galt5		0	0	0	0	0	61	53	1	47	0	0	0	0	0	0	0	0	2	3	194	51	0	81	0	1	1	22	41	7	16	651	234	114
Gdap1l1		1	0	0	0	0	36	120	0	26	0	0	0	0	0	0	0	0	1	0	27	121	0	190	0	26	1	13	23	116	11	975	0	33
Hnf4a		0	0	0	0	0	0	0	0	0	0	0	0	0	0	0	0	0	0	0	0	0	0	0	0	0	0	0	0	0	0	27	0	0
Ptgis		0	0	0	0	0	0	0	0	0	2	0	0	0	0	0	0	0	0	0	0	0	0	0	1	0	0	0	0	0	0	13	0	0
Cadps2		0	0	0	0	1	0	0	0	26	0	70	0	0	0	0	0	0	0	2	202	4	3	512	0	4	2	36	1	3	0	2456	2	62
Ddx27		0	0	0	0	0	0	54	0	50	0	0	0	0	0	0	0	0	0	0	12	0	0	18	0	48	101	20	0	0	84	1050	0	57
Cyth3		0	0	0	0	0	0	254	0	0	0	0	0	0	0	0	0	0	0	0	7	0	0	433	2	0	0	1	0	0	0	326	72	12
Cyth4		0	0	44	0	0	199	0	0	0	76	0	0	0	0	0	0	0	0	0	4	0	0	0	0	0	0	0	98	24	0	372	0	0
Rac3		0	0	0	0	0	0	20	0	0	2	0	0	0	0	0	0	0	0	0	6	0	0	31	0	6	0	1	0	11	7	121	0	0
Rrp7a		0	0	1	138	39	41	91	1	82	20	0	0	0	0	0	0	0	0	0	58	42	150	270	0	23	1	114	0	29	168	673	0	42
Cyb5r3		1	0	0	0	82	45	1042	0	1	212	1	0	137	0	0	1	0	3	35	166	92	1	343	0	55	15	14	0	0	373	2556	122	91
Ints2		0	0	0	2	0	0	0	0	90	0	0	0	0	0	0	0	0	1	0	69	1	0	58	0	0	23	53	0	0	0	201	80	57
Med13l		0	79	0	0	0	126	0	0	116	0	0	0	0	0	0	0	0	2	0	179	0	2	57	0	0	1	135	0	22	1	2197	39	1
Hist1h2bc		0	0	0	0	0	0	59	0	34	89	53	0	33	0	0	49	0	1	1	82	1	0	44	0	0	0	0	94	0	0	2335	34	2
Baiap2l2		0	0	0	0	0	0	0	0	0	0	0	0	0	0	0	0	0	1	0	0	0	75	29	0	1	0	0	0	0	0	5	1	33
Mafk		0	0	0	161	0	0	0	0	68	0	0	0	0	0	0	0	0	1	0	2	2	0	36	0	46	0	1	61	127	0	678	0	65
Med1		0	0	2	0	0	0	121	0	209	131	0	0	0	0	0	0	0	2	101	119	1	0	189	3	2	1	65	0	67	214	1022	9	27
Erbb3		0	0	0	48	0	0	0	0	0	0	0	0	0	0	0	0	0	0	0	4	3	0	2	0	0	0	0	0	0	0	101	0	1
Stard3		0	3	0	0	0	1	84	0	142	126	2	0	0	0	0	0	0	1	0	193	1	120	123	1	0	40	126	3	58	183	638	26	0
Ikzf3		0	0	0	0	0	0	0	0	0	0	0	0	0	0	0	0	0	0	0	53	1	0	0	0	0	0	0	0	0	0	89	0	0
Mfng		0	0	0	0	0	0	0	0	0	0	0	0	0	0	0	0	0	0	0	0	0	0	0	0	0	0	0	0	0	0	71	0	0
Vmp1		0	63	57	402	142	68	537	182	177	101	94	0	131	40	0	33	14	14	15	2114	70	502	1223	201	220	53	246	54	179	558	8133	389	855
Uchl5		0	153	1	149	0	207	621	55	262	1	0	0	0	0	0	0	0	3	2	119	202	1	715	0	284	2	73	0	324	235	3043	112	153
Glrx2		0	149	0	3	142	206	292	0	269	16	77	0	0	0	0	0	0	0	1	34	194	0	877	0	0	2	179	69	357	131	3780	0	226
Trove2		0	0	0	0	1	75	323	0	201	0	0	0	0	0	0	0	0	3	2	153	39	0	60	0	109	2	54	0	18	1	1454	203	62
Stk4		0	0	0	0	0	1	51	0	0	13	0	0	0	0	0	0	0	1	0	89	83	10	50	0	0	19	3	0	43	1	894	0	108
Wfdc15b		0	0	0	0	0	0	0	0	0	0	0	0	0	0	0	0	0	0	0	0	0	0	0	0	0	0	0	0	0	0	0	0	0
Pmp22		0	0	0	0	0	0	0	0	0	45	74	0	0	0	0	0	0	0	0	54	0	0	0	1	0	0	1	0	0	98	841	0	2
Gdf9		0	0	0	0	0	0	0	0	0	0	0	0	0	0	0	0	0	0	0	0	0	0	0	0	0	0	0	0	0	0	0	0	0
Zcchc10		0	0	0	0	0	0	30	1	89	0	0	0	0	0	0	0	0	1	0	8	0	2	54	0	38	165	41	167	47	0	418	1	19
Prl8a2		0	0	0	0	0	0	0	0	0	0	0	0	0	0	0	0	0	0	0	0	0	0	0	0	0	0	0	0	0	0	1	0	0
Tbx5		0	0	0	0	0	0	0	0	0	0	0	0	0	0	0	0	0	0	0	0	0	0	0	0	0	0	0	0	0	0	0	0	0
Psmb6		3	36	115	155	210	274	583	0	444	231	0	0	167	3	0	0	0	3	1	183	248	219	1202	4	99	8	159	4	295	812	6158	426	287
Spag7		0	21	3	0	1	69	226	41	48	34	0	0	0	52	0	0	0	0	1	144	141	57	318	0	134	5	0	1	104	97	1456	65	215
Pfn1		2	719	2390	508	208	1701	2462	1353	874	1182	203	2	967	377	342	1	0	7	87	707	868	9	3055	5	354	897	569	751	673	693	13994	186	912
Tomm34		0	0	1	67	182	67	244	0	115	0	0	0	0	0	0	0	0	0	1	50	141	67	1037	0	69	0	130	0	40	2	2365	148	176
Ywhab		28	333	141	3	3	385	1964	217	553	40	180	67	0	176	59	0	1	6	12	1297	685	236	2444	4	406	233	734	5	683	833	14935	217	882
Ksr1		0	0	0	0	9	0	0	0	0	0	1	0	0	0	0	0	0	0	0	88	0	0	140	0	0	0	0	0	1	0	494	0	167
Gpx3		0	0	0	0	0	0	0	0	71	0	0	0	0	0	0	0	0	3	3	169	0	0	0	0	0	0	102	0	0	35	156	0	22
Anxa6		0	0	0	0	0	0	167	0	276	89	0	0	0	0	1	0	0	0	0	49	51	4	802	0	2	51	190	0	15	93	1197	64	24
Il12rb2		0	0	0	0	0	0	0	0	0	0	0	0	0	0	0	0	0	0	0	1	1	1	3	0	0	0	2	0	0	14	150	0	2
Zkscan6		0	0	0	0	0	70	0	0	0	0	0	0	0	0	0	0	0	0	0	0	0	0	83	0	0	0	51	0	0	0	614	0	0
Kpna2		0	0	0	0	0	0	2	0	0	0	0	0	0	0	0	0	0	3	0	1	0	0	31	0	0	1	0	0	0	22	42	37	1
Smurf2		0	107	2	0	0	1	14	0	70	12	0	0	4	0	1	0	0	0	2	255	1	1	224	2	10	111	11	0	4	12	1194	184	26
Cep95		0	0	0	101	0	73	22	0	0	39	3	0	21	0	0	0	0	0	0	118	0	0	233	0	0	1	146	0	71	2	651	0	3
Vezf1		0	2	0	55	0	15	55	0	1	41	0	0	0	0	0	0	0	1	1	34	1	0	1	0	1	0	141	0	0	52	834	0	89
Cuedc1		1	0	0	0	0	1	0	0	7	49	0	0	0	0	0	0	0	1	1	59	1	0	60	0	7	0	17	0	4	2	764	0	16
Srsf1		1	114	0	0	0	124	729	0	37	204	0	0	0	0	0	0	0	405	1	356	28	1	106	0	99	3	206	2	26	42	2521	14	490
Abi3		0	0	0	0	0	0	0	0	0	0	0	0	0	0	0	0	0	1	0	3	0	0	0	0	0	89	0	102	0	0	23	0	0
Shroom1		0	0	0	0	0	0	83	0	0	0	0	0	0	0	0	0	0	0	0	1	0	0	1	0	89	0	0	0	0	0	161	0	41
Kif3a		0	215	1	6	222	7	1640	0	1074	186	10	4	324	0	0	0	0	4	1	607	168	578	2245	4	158	12	513	3	458	443	7257	8	533
Sept8		1	39	0	54	61	2	327	0	167	3	0	0	0	0	0	0	0	6	2	121	77	2	1356	0	156	30	230	0	101	315	3351	195	142
Mtmr4		0	0	0	0	1	0	114	0	22	0	0	0	0	0	0	0	0	1	1	15	23	0	23	0	47	3	0	91	0	217	452	1	0
Mrm1		0	0	0	0	1	0	0	0	18	0	0	0	0	0	0	0	0	0	0	3	0	134	0	0	0	0	0	0	0	100	266	0	0
Mapt		0	180	1	123	189	169	938	167	321	62	3	0	0	25	0	0	0	54	3	1271	288	397	1002	4	306	60	548	28	308	707	10945	110	632
Kansl1		1	285	2	0	1	66	121	0	228	0	3	66	0	0	0	0	0	1	1	434	5	107	432	1	66	84	253	11	74	241	3549	251	302
Gid4		0	0	0	0	0	61	67	75	110	0	0	0	0	0	0	0	0	0	2	133	0	0	144	0	1	0	23	0	2	1	991	1	1
Myo1b		0	0	0	0	0	0	1	0	91	65	2	0	0	0	0	0	0	0	1	226	1	33	137	1	0	2	69	1	64	80	666	94	91
Dhx40		0	94	0	0	1	0	42	0	0	0	0	0	0	0	0	0	0	0	0	218	4	0	95	0	0	2	59	0	3	137	351	1	53
Ypel2		0	0	14	148	0	2	7	0	0	0	0	0	0	0	0	0	0	0	0	35	1	0	1	0	11	0	21	0	0	4	2223	0	130
Akap1		0	0	0	0	28	0	17	0	0	36	0	0	0	0	0	0	0	0	1	220	1	0	93	0	14	2	35	0	21	1	573	0	65
Nol11		0	0	0	0	27	0	90	0	0	0	0	0	0	0	0	0	0	0	0	74	1	0	211	0	1	0	69	0	0	1	254	84	32
Derl2		0	76	5	0	5	64	414	0	262	142	1	0	0	0	0	0	0	0	0	31	4	1	569	1	0	0	69	0	1	202	1113	70	45
C1qbp		1	3	0	0	168	160	246	52	335	0	0	0	0	0	0	0	0	3	0	52	146	195	668	2	191	394	128	2	140	465	2054	118	54
Rpain		0	1	0	0	67	0	0	0	65	0	0	0	0	40	0	0	0	1	0	15	0	2	347	0	34	191	1	0	57	0	1047	99	51
6330403K07Rik		0	1	46	0	30	81	1225	58	590	138	1	0	91	17	0	1	38	1	61	1064	157	385	753	8	295	6	554	21	66	809	4865	121	397
Slc13a3		0	0	0	0	0	0	0	0	0	0	0	0	0	0	0	0	0	0	0	5	0	0	1	0	1	0	0	0	0	0	289	0	1
Kcnab3		0	140	1	0	218	0	85	0	0	0	0	0	0	0	0	0	0	0	1	2	0	0	0	0	0	0	3	0	0	0	764	0	59
Chd3		1	258	0	99	0	64	541	56	545	138	0	98	0	0	0	0	0	0	5	234	3	181	629	0	125	72	192	2	19	1	8782	71	417
Kdm6b		0	0	0	0	0	56	1	0	0	0	0	0	0	0	0	0	0	0	0	22	1	2	2	27	1	0	0	0	0	0	837	0	115
1700125H20Rik		0	0	0	0	0	0	0	0	0	0	0	0	0	0	0	0	0	0	0	7	0	0	0	0	0	0	0	0	0	5	57	0	1
Appbp2		1	0	0	0	0	69	394	0	49	14	0	0	0	0	0	0	0	1	5	515	134	135	278	0	69	13	2	0	63	2	2103	304	182
Wnt9b		0	0	0	0	0	0	0	0	0	0	0	0	0	0	0	0	0	0	0	0	0	0	0	0	0	0	0	0	0	0	0	0	0
Adora2b		0	0	0	0	0	0	0	0	0	0	0	0	0	0	0	0	0	0	0	0	0	0	0	0	0	0	0	0	0	0	0	0	0
Ncor1		0	3	4	1	573	140	1649	0	859	403	124	24	1	0	0	0	0	1	3	178	227	4	639	4	8	364	726	1	235	1190	8928	250	713
Trpv2		1	155	2	0	0	0	96	1	106	0	0	0	124	0	0	0	0	0	3	0	3	0	2	1	138	0	65	3	67	2	325	3	53
Cenpv		0	1	0	1	0	0	160	50	89	82	0	0	125	0	0	0	0	0	0	27	2	1	53	1	27	1	25	0	10	38	1281	96	0
Pcgf2		0	0	0	0	0	4	40	0	1	0	0	0	0	0	0	0	0	24	0	8	1	0	25	0	1	0	38	0	49	2	67	44	56
Cwc25		0	0	0	0	48	0	1	0	169	42	0	0	0	0	0	0	0	0	0	20	0	0	278	0	0	0	112	0	114	19	1067	307	254
1700001P01Rik		0	0	0	0	0	0	0	0	0	0	0	0	0	0	0	0	0	0	0	0	0	0	0	0	0	0	0	0	0	0	59	0	0
Pip4k2b		0	1	0	0	0	60	0	2	0	0	0	0	0	0	0	0	0	1	0	346	1	2	33	229	118	5	1	1	1	0	2066	1	111
Trim37		1	3	0	0	49	49	715	0	710	0	20	0	0	0	44	0	0	0	3	246	139	1	217	4	90	0	149	0	1	276	5349	77	304
Ybx2		0	0	0	0	0	0	0	0	0	0	0	0	0	0	0	0	0	0	0	0	0	0	0	0	0	0	0	0	0	0	46	0	0
Ctdnep1		1	0	260	0	0	0	116	0	80	0	4	0	0	0	1	0	0	0	1	56	36	1	16	1	15	129	1	0	81	0	1204	10	12
Elp5		0	11	1	0	13	115	51	0	311	45	0	1	49	38	0	0	0	0	3	66	1	0	283	0	1	2	33	0	43	213	856	72	173
Slc2a4		0	0	0	0	0	0	0	0	0	0	0	0	0	0	0	0	0	0	0	0	0	0	0	0	0	0	0	0	0	0	30	0	0
Gabarap		0	107	347	47	71	214	179	3	382	65	1	0	32	14	0	0	0	7	22	212	135	103	679	185	2	484	168	228	119	125	6836	6	575
Cldn7		0	0	0	0	0	0	0	0	0	0	0	0	0	0	0	0	0	0	0	0	0	0	0	0	0	0	0	0	0	0	0	0	0
2810408A11Rik		0	0	0	0	0	0	0	0	0	0	0	0	0	0	0	0	0	0	0	0	0	0	0	0	0	0	0	0	0	0	0	0	0
Phf23		0	75	152	0	0	0	0	0	160	0	3	0	157	0	0	0	1	1	0	162	8	0	439	0	48	0	0	0	97	0	1052	185	181
Acadvl		0	108	0	0	0	29	154	0	2	72	0	0	0	0	0	0	0	1	1	229	0	0	5	1	3	1	166	1	0	2	652	165	4
Dnah11		0	0	0	0	0	0	5	0	0	0	1	0	0	0	0	0	0	0	0	8	0	0	0	0	1	0	2	0	4	1	129	0	29
G3bp1		0	83	0	224	72	276	607	0	192	73	0	0	0	0	0	1	0	0	3	64	28	2	505	1	1	94	91	1	168	218	2449	389	131
Atox1		1	496	248	230	57	573	370	2	100	218	1	0	175	121	0	2	1	2	5	162	90	126	629	139	1	128	87	273	1	176	6110	158	454
Glra2		0	0	10	0	0	0	0	0	0	0	0	0	0	0	0	1	0	0	1	171	0	0	0	0	0	0	58	0	0	0	367	0	0
Sparc		0	1	53	32	0	27	0	0	131	0	50	0	60	0	0	8	0	13	6	3071	27	18	9	8	3	1859	56	203	9	15	11265	12	813
Glra4		0	0	0	0	0	0	0	0	0	0	0	0	0	0	0	0	0	0	0	0	0	0	0	0	0	0	0	0	0	0	0	0	0
Mief2		0	0	0	0	0	0	80	0	0	0	0	0	0	0	0	0	0	0	0	1	0	0	0	0	0	0	0	0	0	0	233	16	0
Tbx3		0	0	0	0	0	0	0	0	0	0	0	0	0	0	0	0	0	0	0	0	0	0	0	0	0	0	0	0	0	0	156	0	70
Mmp20		0	0	0	0	0	0	0	0	0	0	0	0	0	0	0	0	0	0	0	0	0	0	0	0	0	0	0	0	0	0	106	0	2
Mmp7		0	0	0	0	0	0	0	0	0	0	0	0	0	0	0	0	0	0	0	0	0	0	0	0	0	0	0	0	0	0	0	0	0
Crhr1		0	0	0	0	0	0	39	0	38	14	0	0	0	0	0	0	0	0	0	6	0	0	1	0	0	0	0	0	0	0	291	0	0
Dusp14		0	1	0	0	53	215	950	44	460	185	0	0	172	31	0	1	0	0	37	225	458	229	529	1	403	4	471	3	319	819	2103	777	96
Tada2a		0	0	0	0	0	1	159	0	192	1	1	0	0	0	0	0	0	0	0	13	1	1	115	2	102	1	149	0	75	237	760	0	3
Ikzf1		0	0	0	0	0	0	0	0	0	1	0	0	0	0	0	0	0	0	0	4	0	0	0	0	0	0	0	0	1	0	109	0	0
Tcaf3		0	0	1	0	0	0	0	0	0	1	0	0	0	0	0	0	0	0	0	4	0	0	1	0	0	1	3	0	0	0	3	0	0
Pnpo		0	0	0	1	0	162	63	64	63	12	0	0	0	0	0	0	0	0	0	94	173	2	465	2	0	0	52	0	164	31	894	44	45
Cog1		0	1	0	0	1	95	243	1	102	35	0	0	0	0	0	0	0	0	2	4	0	1	228	0	2	0	104	0	23	198	572	1	56
Cbx1		0	0	12	0	39	30	190	146	8	0	0	0	195	0	0	0	0	0	0	9	1	1	57	0	0	0	131	3	72	1	1208	173	123
Cdk5rap3		0	0	0	4	0	0	115	0	10	0	0	0	0	0	0	0	0	0	0	342	0	2	305	0	0	1	147	0	1	1	860	2	3
Copz2		0	0	164	0	0	0	2	0	0	0	0	0	0	0	0	0	0	0	0	3	0	0	0	1	0	0	0	106	41	1	216	0	0
Slc25a39		0	58	228	4	39	180	101	1	208	0	0	0	33	0	0	0	0	1	2	113	170	289	712	1	68	1	29	0	97	1	1303	29	158
Sp2		0	0	0	0	0	0	113	25	3	0	0	0	0	0	0	0	0	1	0	87	22	0	145	1	0	1	30	0	27	0	131	63	140
Aatf		0	0	0	28	1	0	84	0	0	0	0	0	0	0	0	0	0	0	0	51	1	0	10	0	53	0	54	0	72	148	532	0	1
Lhx1		0	0	0	0	0	0	0	0	0	0	0	0	0	0	0	0	0	0	0	2	0	0	0	1	0	0	0	0	0	0	0	0	0
Dync1h1		0	68	1	0	0	74	80	134	150	0	0	0	0	0	0	0	0	0	1	528	4	37	513	1	2	2	102	1	88	6	3620	104	250
Cpsf4l		0	0	0	0	0	0	0	0	0	0	0	0	0	0	0	0	0	0	0	0	0	0	0	0	0	0	0	0	0	0	7	0	0
Pex12		0	1	0	0	0	0	119	0	4	0	0	0	0	0	0	0	0	0	0	12	0	0	1	1	0	1	0	1	86	161	455	0	62
Ndel1		0	3	2	209	0	138	924	0	156	169	2	0	74	0	0	0	0	3	3	136	5	2	917	238	205	2	136	1	98	855	3049	4	334
Slc25a35		0	0	0	0	0	0	0	0	0	0	0	0	0	0	0	0	0	0	0	0	0	0	0	0	0	0	0	0	0	0	72	0	0
Zbtb4		1	0	0	124	0	105	6	0	9	0	0	163	0	0	0	0	0	1	1	753	29	1	2	1	2	110	87	0	89	1	3781	1	265
Tnfsfm13		0	0	0	0	0	0	0	0	0	0	0	0	0	0	0	0	0	0	0	12	0	0	0	0	0	0	0	0	0	0	207	0	0
Mpdu1		0	33	1	0	1	19	67	18	43	0	0	0	20	0	0	0	0	0	0	4	0	0	38	0	0	0	1	28	0	1	338	29	0
Fxr2		0	1	0	48	26	30	199	1	143	0	0	0	0	0	9	0	0	0	0	58	1	0	239	1	22	0	58	16	119	0	1077	0	57
Atp5g3		0	93	139	461	191	762	1239	200	653	78	0	18	418	40	0	78	0	177	76	1228	823	690	3262	46	266	496	661	439	807	2447	24415	881	2037
Cd68		0	0	0	0	0	188	0	0	35	56	0	0	67	0	0	0	0	1	0	127	2	4	0	0	0	587	0	560	0	0	540	3	0
Slc35g3		0	0	0	0	0	0	0	0	0	0	0	0	0	0	0	0	0	0	0	0	0	0	0	0	0	0	0	0	0	0	0	0	0
Acsl1		0	0	0	0	2	163	81	0	85	0	3	0	0	0	0	0	0	1	0	34	0	314	59	2	1	1	45	0	39	2	1238	2	117
Abca5		0	0	0	0	0	0	94	0	48	0	0	0	0	0	0	0	0	0	1	29	49	1	12	0	0	0	235	1	0	2	1174	218	2
[truncated: 47,586 more rows]
