# Supplementary material for: Thalamocortical feedback selectively controls pyramidal neuron excitability
Source: Nat Commun. 2025 Jul 1;16:5663. doi: 10.1038/s41467-025-60835-w (PMC12215560; doi:10.1038/s41467-025-60835-w)
Supplement: Supplementary file 4 — Source data [file 41467_2025_60835_MOESM4_ESM.zip › Source data/ED Fig 13/ED Fig 13b.xlsx]

## Sheet: Sheet1
log10 (RPM)
Grm1			Grm5			Grm2			Grm3			Grm7			Grm8
BT	ST		BT	ST		BT	ST		BT	ST		BT	ST		BT	ST
0	0		1.46074	0.656739		0	0		0.526325	0		2.2875	0		1.35951	0
0.767574	0.3058		1.59794	1.49585		0.420105	0		0.988896	0.3058		0.791637	0.3058		0.523116	0.706577
1.54204	0		1.60265	1.89911		0	0		1.25202	0		1.68326	0		1.03142	0
2.02298	0.132423		1.94738	0.132423		0	0		0.193534	0		2.23474	1.35006		0.193534	0.444442
0	0		1.6699	0.977493		0	0		0	0.699969		0	0.972063		0	0.167891
0.652328	0		0.833662	2.06811		0	0.161752		0	0		0.902095	0.161752		0.522083	0.569105
0.153314	0		1.23625	0		0	0		0	0		0.382232	0		0	0.472938
0.666444	0		1.45435	0		0.142988	0		0.99291	0		1.81673	0		1.34522	0
0.443608	0.772864		0.975052	1.69522		0.698858	0		0.858551	0		1.64877	0		1.06682	0
0.491804	0		0.461325	0		0	0		1.52085	0		1.51252	0.651297		0	0
1.19231	0.419022		1.62827	0		0	0		1.41753	0		2.08339	1.03125		0.316731	0
0.485548	0		2.00279	0		0	0		0	0		1.42745	1.69587		0.0729857	0
1.011	0		1.60124	1.09106		0.220805	0		0.98666	0		1.6155	0.823886		0.951082	0.383201
0.0375583	0.85264		1.86329	1.33286		0	0		0.0375583	0.678315		1.90818	1.15803		0.0375583	0.507896
1.28593	0		1.50285	0.738682		0.0240271	0		1.05073	0		1.42391	0.934217		1.07007	0.250155
	0			0.804107			0			0.223026			0			0
	0.679793			0.375848			0			0.1284			0.227373			0
	0.311652			1.50462			0			0.183202			0.476265			0.118878
