# Supplementary material for: Thalamocortical feedback selectively controls pyramidal neuron excitability
Source: Nat Commun. 2025 Jul 1;16:5663. doi: 10.1038/s41467-025-60835-w (PMC12215560; doi:10.1038/s41467-025-60835-w)
Supplement: Supplementary file 4 — Source data [file 41467_2025_60835_MOESM4_ESM.zip › Source data/ED Fig 14/ED Fig 14bc.xlsx]

## Sheet: Sheet1
POm stim				POm stim + TBOA				POm stim +TBOA +APV				POm stim +TBOA +APV +LY367385
Duration (s)	Amplitude (mV)			Duration (s)	Amplitude (mV)			Duration (s)	Amplitude (mV)			Duration (s)	Amplitude (mV)
NaN	NaN			200	5.95369			922	4.64979			121	1.53385
160	1.23451			5	0.508792			9	0.768779			44	1.56443
76	0.944827			130	2.52581			248	1.29974			19	1.26944
114	1.745			2	0.687894			10	0.879594			13	1.1123
2	0.938318			4	0.65104			13	0.817643			19	1.16639
58	1.00042			24	0.736198			44	0.837707			NaN	NaN
199	1.83732			8	0.608609			23	0.786178			13	1.00842
154	1.36406			22	0.663949			29	0.819617			91	1.62314
10	0.614501			31	0.639154			1436	1.14591			19	2.61021
9	0.557889			559	4.9657			109	0.926549			10	1.03247
259	2.58598			49	0.655159			149	0.872892			2	1.54856
3	0.48506			38	0.700114			20	0.823222			13	0.945334
35	0.770789			8	0.836481			269	1.9677			NaN	NaN
11	0.549175			3	0.701159			60	0.77576			11	0.979582
6	0.582631			5	0.498687			22	0.845825			16	1.62104
16	0.491912			9	0.579441			28	0.770675			49	2.99382
NaN	NaN			17	0.605238			20	0.880444			37	1.08318
343	2.76397			10	0.721099			3	1.07137			16	1.24379
7	0.545843			6	0.500309			4	1.19427			81	1.41102
401	1.78063			2	0.641157			2	0.662549			36	1.12736
4	0.755854			115	0.793736			2	0.82308			18	1.4192
69	0.939316			12	0.783443			17	0.794793			18	1.17578
59	0.850313			5	0.728115			25	0.638148			3	0.473434
596	1.05974			29	0.673021			4	0.763844			4	0.364049
35	0.508442			28	0.679624			40	1.07434			16	0.37677
2	0.490852			15	0.688474			6	0.789187			20	0.388782
2	0.360065			38	0.558822			1031	2.99628			11	0.365766
11	0.37504			16	0.640831			5	0.722384			4	0.427367
9	0.361977			9	0.662845			13	0.63674			4	0.46574
3	0.440771			12	0.617182			246	3.43047			NaN	NaN
3	0.463546			3	0.543034			371	2.41802			53	0.654291
NaN	NaN			8	0.668209			3	0.65816			727	0.708256
305	2.17027			17	0.598927			10	0.852839			12	0.386923
17	0.487311			13	1.26708			2	0.68711			42	0.48001
9	0.417424			5	0.696507			16	0.637225			25	0.606959
1210	1.04467			5	0.649667			13	0.504728			15	0.451853
52	0.658414			35	0.786781			259	2.57773			21	0.493814
93	0.726262			5	1.1816			4	0.451778			63	0.467305
613	0.716177			3	0.868917			35	0.762376			10	0.425073
11	0.385942			20	0.808872			11	0.543605			25	0.600129
18	0.588055			54	0.599985			7	0.606887			11	0.501209
24	0.609379			33	0.665854			6	0.485706			16	0.446503
14	0.451662			95	0.64198			344	2.7538			16	0.357259
20	0.492962			30	0.563767			16	0.558697			73	0.594403
62	0.467615			28	0.638262			3	0.439798			5	0.388695
8	0.414088			18	0.6452			403	1.77038			49	0.452022
25	0.600129			42	1.05174			12	0.45861			4	0.452874
11	0.501209			32	0.644214			2	0.759075			5	0.365215
15	0.434054			2	0.664146			67	0.940881			3	0.470634
14	0.359004			3	0.495191			56	0.862291			5	0.63927
73	0.594403			11	0.736965			532	1.13221			3	0.35503
5	0.388695			977	5.9484			6	0.541779			41	0.530168
48	0.451121			57	0.547815			31	0.508148			25	0.459095
4	0.452874			11	0.767044			302	2.18095			14	0.408602
4	0.364121			72	0.797914			13	0.481228			3	0.840448
2	0.455426			49	0.628008			11	0.503023			13	0.777221
4	0.64155			3	0.513764			1168	1.06497			5	0.810321
3	0.35503			1197	3.2451			37	0.704617			51	0.852718
41	0.530168			19	0.610323			87	0.737041			14	0.717239
24	0.460734			2	0.54062			99	0.695605			5	0.753344
13	0.404602			2	0.525346			34	0.792731			16	1.31422
NaN	NaN			7	0.608114			22	0.498519			53	0.835999
NaN	NaN			4	0.593469			33	0.726666			6	0.726853
NaN	NaN			3	0.513693			285	0.830409			455	1.09697
NaN	NaN			2	0.557566			11	0.574717			5	0.71985
NaN	NaN			25	0.560683			11	0.592679			7	0.873191
NaN	NaN			12	0.770409			21	0.607752			34	1.24491
NaN	NaN			3	0.841417			8	0.563513			43	1.12683
NaN	NaN			50	0.776098			20	0.621658			4	0.889798
26	1.73498			6	0.506009			57	0.616882			16	0.803158
6	1.62699			58	0.646045			NaN	NaN			40	0.94535
1611	5.63316			8	0.75386			17	0.521884			13	0.727248
118	2.13148			103	0.968988			14	0.675691			7	0.783978
				17	0.786666			16	0.576377			109	0.894399
				27	0.764142			7	0.628863			58	0.851487
				7	0.784719			21	0.614729			49	0.842459
				404	1.81402			23	0.528817			134	0.989687
				80	0.653367			8	0.474725			159	0.922368
				4	0.554557			19	0.493699			735	1.40385
				338	2.40456			8	0.545186			61	0.772809
				22	0.565658			18	0.57066			108	0.88651
				41	0.677515			41	0.584828			398	1.58438
				3	0.561412			662	2.23496			20	1.01896
				6	0.868015			111	0.775764			18	0.853685
				3	0.491478			NaN	NaN			14	0.821079
				18	0.728428			NaN	NaN			45	1.29356
				352	4.37			1199	6.40861			36	0.764622
				26	0.584822			21	4.34184			2	0.766422
				23	0.507024			42	4.01114			7	0.767414
				NaN	NaN			108	4.23774			47	0.938395
				NaN	NaN			NaN	NaN			41	0.90014
				61	1.471			NaN	NaN			11	0.96966
				NaN	NaN			NaN	NaN			105	0.781868
				NaN	NaN			NaN	NaN			6	0.727349
				210	9.29743			NaN	NaN			28	0.872832
				614	16.9727			NaN	NaN			78	1.15859
				703	3.30296							2	0.734681
				NaN	NaN							115	1.07802
				NaN	NaN							86	1.06333
				NaN	NaN							79	1.0085
				1774	7.29548							23	0.842969
				63	0.90944							58	0.892053
				63	0.875396							82	0.96931
				59	0.82532							84	0.96227
				40	1.02602							23	0.771301
				33	2.54433							9	0.81899
				566	8.49445							22	0.793882
				278	1.88772
				8	0.802003
				91	1.00998
				84	1.08115
				5	1.40851
				47	1.94994
				80	2.75669
				362	3.30734
				5	0.970934
				35	1.06503
				21	0.852826
				105	1.03788
				71	0.958608
				80	1.05001
				43	1.15395
				275	1.55053
				1068	6.28535
				443	1.45538
				11	1.75326
				13	1.1364
				47	1.86942
				7	0.939792
				30	1.55348
				NaN	NaN
				NaN	NaN
				NaN	NaN
				NaN	NaN
				5	0.998337
				NaN	NaN
