# Supplementary material for: Thalamocortical feedback selectively controls pyramidal neuron excitability
Source: Nat Commun. 2025 Jul 1;16:5663. doi: 10.1038/s41467-025-60835-w (PMC12215560; doi:10.1038/s41467-025-60835-w)
Supplement: Supplementary file 4 — Source data [file 41467_2025_60835_MOESM4_ESM.zip › Source data/ED Fig 15/ED Fig 15a.xlsx]

## Sheet: Sheet1
Upper L2/3 neurons			Lower L2/3 neurons
Noise power in baseline	Noise power after DHPG injection		Noise power in baseline	Noise power after DHPG injection
60277.6	227906		105012	175314
37626.2	196285		72073	123695
59602.8	162808		63536.1	90796.7
79948.3	135681		119241	92183.7
90096	171702		113545	150293
76766.3	98000.5		96109.1	146706
62424.2	160387		126252	137635
43755.8	107285		138048	124474
33602.2	87975.8		86511.4	127462
46508.5	77664.7		178175	196295
40343.7	78446.1		113602	153526
59840.3	117579		75235.1	144077
85012.3	74389.6		134010	234230
100969	112897		281254	179728
43659.5	48087.5		239045	211673
203829	214572		268048	268379
143445	613118		39914.6	105771
153314	317143		42673.5	137982
35306.1	68055.9		39343.1	123096
70018.3	56450		56993.9	136543
154535	207252		54762	81408.9
36632.9	106568		71165.9	167936
104546	327401		81616.7	188106
118900	204383		58153.5	127177
77652.1	163446		72385.7	145071
39427.7	83397.7		93300.4	194628
65371.6	98813.4		95048.1	217555
77922.7	82766.6		275023	297321
80159.1	105970		173007	237517
172316	240075		141527	160013
93396.6	143428		169406	229109
111891	165547		176403	100128
48287	61534.6		126799	92108.5
41228.6	101893		95183.9	92485.3
39186.9	92634.8		137735	59776
36257.3	50739.7		119742	107570
58033.2	80004.5		105456	116618
33441.1	76698.3		67999.2	239686
25192.3	68196.6		82472	222160
35574.6	72112.4		60603.2	224510
52704.9	125700
36924.6	64328.7
31231.1	47607.1
23436.3	47813.6
21869.4	65168.8
44349.9	57963.3
28276.2	86759.5
22427	84828.2
25400.1	104931
58511.4	106178
41552.2	104701
40945.9	74633.3
22613.1	62418.6
35558.5	56192.7
110249	269844
136102	233423
76156.3	136968
66088.6	404597
69395.1	68234
94721.9	68275.1
126841	321068
140382	181682
38912.7	57074.9
72125.4	374156
86306	366386
153752	341602
123364	309277
122763	250884
151544	287866
313583	574733
229016	269114
77022.9	232169
85126.9	85169.5
83053.6	85965.2
101014	95689.9
89533.5	106902
79834.9	140449
84346.7	87048.7
100949	96670.2
103093	188545
104162	197684
50638.4	165770
92531.8	347333
308516	347783
275249	254927
42096.6	178397
71147.6	175988
38461.7	123503
83748.1	139792
67735.1	149878
