# Supplementary material for: Thalamocortical feedback selectively controls pyramidal neuron excitability
Source: Nat Commun. 2025 Jul 1;16:5663. doi: 10.1038/s41467-025-60835-w (PMC12215560; doi:10.1038/s41467-025-60835-w)
Supplement: Supplementary file 4 — Source data [file 41467_2025_60835_MOESM4_ESM.zip › Source data/ED Fig 15/ED Fig 15b.xlsx]

## Sheet: Sheet1
Upper L2/3 neurons			Lower L2/3 neurons
Noise power in baseline	Noise power after DHPG injection		Noise power in baseline	Noise power after DHPG injection
106559	56804.9		173938	273430
103348	156038		96086.6	169316
141299	196738		160197	202136
68723.9	210454		145611	216719
82411	184994		144934	336925
74668.1	109256		308649	278151
67077.8	91297.7		94952.1	205468
103973	161703		121750	242823
114714	194514		188612	310050
104660	148374		151141	237108
126113	195065		117995	236469
88773.3	107999		184855	396514
84466	127276		113171	249653
75484.3	118713		105731	198333
133445	242520		109150	196116
152375	266230		255543	442097
220621	149436		150227	242390
123451	191164		69286.5	50304.3
146353	117599		92470.8	75603.3
267003	210257		102408	115055
43640.9	53478.1		75473.6	95383
88471.1	190526		162172	209098
170423	225991		65043.7	63439.1
116480	56224.4		65630.9	69065.5
97912.5	43300.7		67788.8	63734.8
102568	190608		84733.9	95987.8
85266.7	142102		69433.2	91519.4
141195	238159		79685.5	97798.8
122188	219178		103952	124206
84524.5	123486		98098.3	128985
127397	301510		118983	135495
63896.6	144722		160653	176317
89395	149305		118782	176675
47652.8	93977.5		109960	146483
53414.3	94950.8		77832.3	91995.7
138681	186010		59113	61597.9
104296	212044		112491	114139
110641	143814		106869	98386.6
134364	91115.6		105992	148524
251520	234627		98503.4	109555
106214	67300.4		117124	165312
138550	113158		132379	134567
133723	114593		183190	249157
221203	175100		116384	125155
191590	218452		110068	129832
62942.1	55785		106358	103116
88386.1	81916.5		90178.9	117193
83010.9	81542		126439	164266
97945	93267.6		138143	147045
47565.7	52683.3		58040	80139.1
65489.5	67372.3		185215	193892
119880	158296		127346	177160
53439.4	59159		88765.1	228935
86880.5	131473		131689	261077
57312.6	82281.9		112833	363272
165763	141513		178893	379980
98685.7	106394		210910	435905
79570.5	75230.9		426373	492055
78011.1	64954.3		248872	363260
132651	144321		285331	394893
84065.5	131404		270217	604004
93288.4	140681
54978.2	82180.6
64266	60509.7
56064	79546.8
108729	99088.5
47187.2	65454
134862	133819
98755.4	101728
56137.5	81210.5
74214	84235.6
159833	126546
36830.7	34449.2
90549.2	104135
159832	186671
93320.6	257173
70653.9	218294
171196	207365
24536.8	59370
51582.9	88760.5
30277.8	90736.1
72603.1	168092
90423.6	210396
83829	139974
109947	266611
42853.5	124859
83820.3	142711
82620	210966
78948.3	198944
124290	287232
94362.3	286840
54890.3	136155
125016	300549
112328	374889
77538.8	200682
124883	297297
79584.6	175237
66113.5	191459
107464	246714
78189.7	144777
115305	363842
69798.1	202169
124881	299727
109577	289801
