# Supplementary material for: Thalamocortical feedback selectively controls pyramidal neuron excitability
Source: Nat Commun. 2025 Jul 1;16:5663. doi: 10.1038/s41467-025-60835-w (PMC12215560; doi:10.1038/s41467-025-60835-w)
Supplement: Supplementary file 4 — Source data [file 41467_2025_60835_MOESM4_ESM.zip › Source data/ED Fig 15/ED Fig 15c.xlsx]

## Sheet: Sheet1
after DHPG injection
Upper			lower
Delta PP value	Delta noise power		Delta PP value	Delta noise power
-0.174429	167628		-0.322373	70302.4
-0.242571	158659		-0.0795807	51622.5
-0.0103207	103205		-0.220935	27260.7
-0.139217	55732.9		-0.185958	-27057.1
-0.152303	81606.4		-0.155671	36748.4
-0.130381	21234.2		-0.0786582	50596.4
-0.332876	97962.4		-0.0920306	11383.2
-0.233833	63529.3		-0.25172	-13574.5
-0.167907	54373.6		-0.161572	40950.8
-0.077106	31156.2		0.228403	18120
0.0244548	38102.3		0.241992	39923.8
-0.0373137	57738.8		0.278491	68841.9
-0.12593	-10622.7		0.187609	100221
0.184342	11928.3		0.290949	-101526
0.170079	4427.98		0.287665	-27372.2
0.376713	10743.7		0.13605	330.731
0.344127	469673		0.0268714	65856.3
0.316187	163829		-0.0145595	95308.7
0.300079	32749.8		-0.000333414	83753
0.381978	-13568.3		0.0223325	79548.9
0.189724	52717		0.294066	26646.9
0.23506	69935.3		0.0359315	96770.4
0.138123	222855		0.113998	106489
0.403128	85483.3		0.0466995	69023
0.30809	85793.9		-0.00461507	72684.9
0.307375	43970		0.158766	101328
0.462876	33441.8		-0.00190644	122507
0.411132	4843.95		0.0948902	22297.9
0.372101	25810.6		0.112261	64510.6
0.155264	67759.4		0.134704	18485.9
0.466503	50031.7		-0.282096	59702.6
0.303574	53656		0.139156	-76275.2
0.104905	13247.6		0.105412	-34690.8
0.0230142	60664.6		-0.00855061	-2698.66
0.202008	53447.8		-0.0671792	-77959.3
0.0948698	14482.4		0.177348	-12171.6
-0.0826346	21971.4		0.125034	11162
0.0546269	43257.1		-0.191473	171687
0.166637	43004.4		-0.170634	139688
0.0837768	36537.8		-0.103968	163907
0.0617214	72995
0.142773	27404
0.150382	16376
-0.0579884	24377.3
0.0867459	43299.4
0.099042	13613.4
0.255315	58483.4
0.0877635	62401.2
0.178929	79530.8
0.105414	47666.4
-0.0582035	63148.7
-0.0473616	33687.4
-0.0797707	39805.4
0.199701	20634.2
0.16867	159595
-0.0533685	97320.2
0.0568683	60811.4
0.132955	338509
-0.13244	-1161.07
-0.161485	-26446.8
0.110463	194227
-0.135117	41300.2
-0.0382155	18162.2
0.198505	302031
0.0917301	280080
0.0929007	187850
0.0967916	185913
-0.0529212	128121
-0.328271	136322
-0.110404	261150
0.00305637	40098.1
0.104054	155146
-0.0693971	42.5292
-0.216271	2911.54
-0.0483031	-5324.5
-0.123943	17368.1
-0.144159	60614.1
0.0566179	2702.05
-0.152681	-4279.26
-0.0198515	85452.2
-0.0958064	93521.2
-0.219389	115131
-0.223152	254801
-0.10348	39267.5
-0.30058	-20321.1
0.0235787	136301
0.00502421	104840
-0.0780234	85041.3
-0.0481355	56043.9
-0.0238491	82143.4
