# Supplementary material for: Thalamocortical feedback selectively controls pyramidal neuron excitability
Source: Nat Commun. 2025 Jul 1;16:5663. doi: 10.1038/s41467-025-60835-w (PMC12215560; doi:10.1038/s41467-025-60835-w)
Supplement: Supplementary file 4 — Source data [file 41467_2025_60835_MOESM4_ESM.zip › Source data/ED Fig 15/ED Fig 15d.xlsx]

## Sheet: Sheet1
after MCPG injection
Upper			lower
Delta PP value	Delta noise power		Delta PP value	Delta noise power
-0.167747	-49753.9		0.0070726	99492
-0.0965536	52689.6		-0.17217	73229.1
-0.157291	55439.2		0.0432004	41939.6
-0.266089	141730		-0.0641849	71108.6
-0.0531601	102583		-0.153587	191991
-0.0959579	34587.9		-0.0487493	-30498.2
-0.163133	24219.9		-0.291283	110516
-0.00248497	57730.1		-0.100569	121073
-0.2027	79799.9		-0.0628245	121438
-0.0788593	43713.6		-0.146477	85966.6
-0.0196389	68951.7		-0.143158	118474
-0.0884172	19225.5		-0.0646891	211658
-0.105418	42810.1		-0.198225	136482
-0.213042	43229.2		-0.142435	92602.1
-0.234516	109075		-0.0590286	86965.8
-0.0512048	113855		-0.11896	186554
-0.174266	-71184.4		-0.189332	92163.2
-0.17177	67712.4		0.0243394	-18982.3
-0.188948	-28754.1		0.0541627	-16867.6
0.0151534	-56746.2		-0.00441759	12647.5
-0.125391	9837.14		-0.0524879	19909.4
-0.218633	102055		0.0660697	46926.4
-0.0562575	55567.7		0.0619468	-1604.59
-0.133892	-60255.9		0.0182309	3434.58
-0.179175	-54611.8		0.0140391	-4053.99
-0.0403865	88039.6		0.0593664	11253.9
-0.108685	56834.9		-0.00162017	22086.2
-0.134121	96963.4		-0.0280718	18113.4
-0.0409162	96989.8		-0.0279287	20253.5
-0.204176	38961.9		0.0857357	30886.8
-0.203384	174114		0.103033	16512.1
-0.172329	80825.6		-0.0332116	15664.1
-0.103092	59909.5		-0.0649549	57892.9
-0.0131083	46324.7		-0.0759841	36522.9
-0.14935	41536.5		0.00550718	14163.4
-0.13469	47328.6		0.0787914	2484.85
-0.0346346	107748		0.133807	1648.09
-0.167353	33172.5		0.118659	-8481.89
-0.1366	-43248		0.0696444	42531.9
0.0599225	-16892.2		0.101158	11052
0.0442982	-38913.5		0.07607	48188.8
0.0441867	-25391.7		0.104894	2188.72
0.0664849	-19130.1		-0.0268496	65966.4
0.0722589	-46102.8		0.085562	8771.03
-0.0132184	26861.5		-0.00578179	19764.6
0.0690277	-7157.03		0.0863034	-3242.49
-0.0113254	-6469.62		-0.0197763	27014.6
0.0510686	-1468.83		-0.0335734	37826.7
-0.0520681	-4677.44		0.00463494	8902.19
-0.00570177	5117.65		-0.0450394	22099.1
-0.00383805	1882.8		0.0311045	8676.74
0.0256089	38416.2		-0.00994386	49814.4
0.0289677	5719.51		-0.0196962	140170
0.0633046	44593		-0.0153339	129388
0.131834	24969.3		0.103095	250439
0.00241266	-24250.4		0.075018	201087
-0.0191282	7708.73		0.0747923	224995
0.114141	-4339.56		-0.0189427	65682.2
0.017682	-13056.9		0.166207	114388
-0.0497383	11669.7		0.00499534	109561
-0.0093722	47338.6		0.051014	333787
-0.0127288	47392.5
0.0639695	27202.4
0.0559435	-3756.31
0.00473937	23482.8
0.0942361	-9640.47
0.128842	18266.8
0.0616183	-1042.6
0.136963	2973.03
0.125043	25073
0.0130541	10021.7
0.141827	-33287.5
0.00968608	-2381.51
0.0357248	13585.4
0.056489	26839
-0.0933794	163853
0.0249712	147640
-0.166081	36168.8
-0.0658743	34833.2
0.0372038	37177.6
-0.0701011	60458.3
0.0522488	95489.1
0.0800089	119972
0.0322821	56144.9
-0.0956458	156664
0.0503166	82006
0.0817053	58890.3
-0.0565557	128346
-0.119449	119995
0.0431029	162942
0.0246879	192478
-0.0983952	81264.8
0.092337	175533
-0.0275858	262561
0.0121614	123143
-0.019473	172415
0.0741918	95652.3
-0.178934	125346
0.0179446	139250
-0.00844939	66586.9
-0.0499888	248537
0.0347041	132371
-0.0188715	174846
0.0742192	180224
