# Supplementary material for: Thalamocortical feedback selectively controls pyramidal neuron excitability
Source: Nat Commun. 2025 Jul 1;16:5663. doi: 10.1038/s41467-025-60835-w (PMC12215560; doi:10.1038/s41467-025-60835-w)
Supplement: Supplementary file 4 — Source data [file 41467_2025_60835_MOESM4_ESM.zip › Source data/ED Fig 16/ED Fig 16a.xlsx]

## Sheet: Sheet1
upper L2/3			lower L2/3
Snout mov. PP in baseline	Fold change in activity after MCPG		Snout mov. PP in baseline	Fold change in activity after MCPG
0.442597	0.336654		0.178346	1.10763
0.444425	0.813423		0.523903	0.82571
0.413601	0.707236		0.0371832	0.758844
0.382915	1.58136		0.387937	0.943418
0.500533	1.23432		0.384952	1.35059
0.240763	0.661474		0.177585	0.82076
0.257496	0.626201		0.538654	0.935602
0.232578	1.10999		0.274813	1.32523
0.352045	1.24291		0.284817	1.21267
0.287677	0.557105		0.304232	1.12644
0.31154	1.01794		0.386628	1.06972
0.186556	0.636355		0.361313	1.45316
0.39491	0.917111		0.312689	1.23248
0.319065	0.567009		0.316801	1.38289
0.243445	0.885092		0.270404	1.15102
0.161788	0.829117		0.318207	1.33275
0.275274	0.314633		0.307077	1.15993
0.484001	0.647673		0.288053	0.831208
0.483104	0.408319		0.231784	0.951349
0.552445	0.724661		0.167035	1.02883
0.263365	0.553471		0.257129	1.11809
0.255862	1.29274		0.087048	1.15445
0.105007	0.948546		0.233689	0.881396
0.284438	0.2555		0.131081	0.997321
0.323438	0.258823		0.0329376	1.06168
0.245166	1.1089		0.233932	1.08164
0.259423	1.14067		0.219121	1.16855
0.430732	1.02544		0.169099	1.1328
0.282208	1.23579		0.209546	1.19365
0.427991	1.00985		0.185592	1.26847
0.298432	1.02748		0.287159	1.08886
0.326977	1.00495		0.274564	1.03823
0.403129	0.764745		0.198953	1.11968
0.150719	1.01131		0.188534	1.15118
0.314733	0.99101		0.266299	1.08358
0.152485	1.17066		0.182377	1.12837
0.177032	1.37363		0.149879	1.05614
0.272464	1.03554		0.155993	1.12465
0.44529	0.588628		0.206169	1.22547
0.170626	0.840264		0.157254	1.02906
0.279451	0.87378		0.215783	1.1354
0.170399	1.1984		0.244715	1.02819
0.308772	0.769608		0.167864	1.08809
0.25636	0.8374		0.111309	1.06105
0.20735	1.26429		0.152488	1.09873
0.0850818	0.861462		0.206324	1.01737
0.263269	0.842029		0.198254	1.02437
0.250175	0.989776		0.164354	1.10741
0.134473	0.918788		0.0674612	1.04547
0.236406	0.99529		0.0722431	1.15559
0.274743	1.05119		0.105252	1.00297
0.095771	1.36301		0.166166	1.086
0.0703344	1.04098		0.126735	1.26665
0.0970366	1.28644		0.211041	1.3651
0.249756	1.23193		0.0406585	1.59707
0.416679	1.17893		0.182813	1.52972
0.152145	1.01104		0.0535972	1.45785
0.186732	1.02536		0.0294462	1.06826
0.133303	0.762976		0.0698977	1.19536
0.11767	1.0484		0.120398	1.15941
0.128345	1.20602		0.142004	1.47647
0.172774	1.21371
0.154218	1.15522
0.107347	1.01786
0.209834	1.13705
0.0496563	1.07522
0.152054	1.06576
0.176974	1.19695
-0.0274061	1.04184
0.117379	1.25164
0.106844	0.981705
0.0804078	0.902359
0.0545868	0.97813
0.149209	1.18062
0.323744	1.17677
0.260606	1.48094
0.170397	1.39424
0.256779	0.811621
0.0711361	1.4876
0.110723	0.932419
0.172103	1.59128
0.0494143	1.53357
0.198679	1.35045
0.0416109	0.984705
0.108979	1.45545
0.243092	1.25685
0.26212	0.754082
0.117344	1.17165
0.191237	1.08811
0.0652487	1.51616
0.0964436	1.72661
0.296523	1.10583
0.0258068	1.44531
0.128339	1.83176
0.214049	1.02533
0.110295	1.33932
0.166864	1.3943
0.130703	1.17353
0.0367056	1.27963
0.0618476	1.08668
0.0979422	1.69497
0.0741016	1.40495
0.0922064	1.52755
0.117704	1.37083
