# Supplementary material for: Thalamocortical feedback selectively controls pyramidal neuron excitability
Source: Nat Commun. 2025 Jul 1;16:5663. doi: 10.1038/s41467-025-60835-w (PMC12215560; doi:10.1038/s41467-025-60835-w)
Supplement: Supplementary file 4 — Source data [file 41467_2025_60835_MOESM4_ESM.zip › Source data/ED Fig 17/ED Fig 17.xlsx]

## Sheet: PanelC
Baseline (mV)
Ringers											DHPG													MCPG
Before, n=5 cells					After, n=5 cells						Before, n=6 cells						After, n=6 cells							Before, n=8 cells								After, n=8 cells
-76.2891	-66.0306	-66.8458	-57.136	-64.2412	-76.7743	-55.0164	-70.0773	-60.1184	-59.8072		-60.8549	-65.502	-62.525	-52.3786	-66.5582	-58.5059	-50.4927	-68.9562	-54.0885	-61.8767	-62.9291	-53.3106		-70.5134	-64.2963	-59.8481	-58.7538	-60.5888	-63.2599	-71.5533	-68.2675	-77.386	-70.0343	-44.8577	-53.6356	-65.4204	-58.3629	-61.832	-74.0862
-75.4732	-64.8631	-67.7486	-57.5321	-64.4066	-75.868	-54.3275	-67.8811	-61.5035	-58.7399		-59.3134	-64.7195	-68.0248	-57.7081	-65.6302	-59.136	-47.9092	-69.2854	-52.2509	-60.5476	-63.7173	-52.2465		-69.9553	-64.1629	-59.8383	-61.3189	-62.3535	-64.8743	-69.7982	-67.6391	-80.3697	-70.5719	-44.7513	-53.7141	-63.0587	-57.6972	-60.6239	-74.5209
-74.1273	-64.7584	-66.8171	-57.29	-62.3651	-78.5052	-52.8071	-67.3624	-60.1639	-59.4373		-58.6804	-67.5064	-69.9296	-64.6644	-65.4206	-61.2802	-52.8271	-66.9788	-52.7569	-61.2536	-62.7287	-53.2687		-69.8116	-65.1847	-61.7733	-60.9272	-61.6006	-63.308	-70.202	-64.8916	-73.7358	-68.8969	-45.4627	-53.7837	-62.719	-56.556	-62.0964	-76.5208
-72.2136	-64.9034	-67.8523	-55.7739	-64.3248	-73.1834	-55.6524	-67.626	-61.72	-58.185		-59.7266	-64.9078	-68.6847	-64.4058	-66.4413	-59.5839	-51.8285	-68.7474	-51.256	-60.3584	-63.4103	-53.5197		-68.5893	-64.6962	-58.9777	-61.3524	-60.2047	-61.1416	-71.5461	-65.1201	-75.0993	-69.0445	-43.5586	-53.3338	-64.5538	-58.3065	-63.8384	-72.6398
-71.3212	-62.5813	-68.3357	-58.9956	-63.9133	-74.1371	-61.8562	-66.2302	-61.2611	-59.111		-58.0966	-64.851	-67.116	-64.3479	-66.2819	-60.3476	-50.3669	-67.2432	-51.5664	-60.4219	-64.2775	-54.1311		-70.6955	-64.4495	-60.4536	-61.115	-61.4622	-63.5031	-70.6592	-64.2206	-59.4263	-70.3225	-44.1382	-53.6023	-65.6535	-57.5195	-64.8139	-70.5408
-71.9281	-64.2108	-65.6625	-54.7066	-60.8033	-77.7541	-51.285	-67.4457	-60.9281	-59.6713		-56.9949	-64.4611	-68.9789	-63.1981	-63.0926	-60.0172	-46.9539	-65.9053	-53.1846	-61.9686	-63.3458	-54.4517		-70.7577	-65.0909	-58.1505	-60.1064	-61.4091	-63.6671	-68.7541	-68.3079	-58.4007	-69.2723		-53.3672	-63.3273	-54.6911	-63.6247	-70.2182
-72.8934	-57.8782	-65.1057	-54.6781	-61.543	-77.5589	-50.7123	-70.4836	-60.9319	-61.1029		-57.6628	-66.0092	-70.391	-60.8744	-61.5014	-58.6712	-47.9483	-67.1977	-53.4478	-60.3264	-62.6551	-55.9543		-69.856	-65.5424	-61.1355	-60.7221	-62.2352	-65.0094	-67.9904	-67.338	-60.6175	-71.5482		-55.5233	-64.6383	-55.0181	-60.6779	-69.4194
-72.4873	-59.6108	-66.7813	-57.4715	-60.8834	-74.2088		-71.8238	-58.6137	-61.3943		-58.6939	-67.6635	-70.2051	-63.1537	-61.6874	-61.3486	-47.5074	-65.1284	-53.5957	-60.8196	-62.566	-58.6229		-67.3917	-65.7447	-59.2919	-61.753	-62.462	-64.9081	-70.9564	-65.224	-61.3141	-65.2319		-52.6117	-64.6876	-55.0906	-62.2946	-65.9832
-73.7389	-52.2217	-64.9998	-54.2313	-57.8807	-78.4321		-71.7884	-55.5997	-60.0923		-60.8092	-68.2133	-67.8277	-60.1714	-64.4463	-61.6862	-47.4506	-68.6563	-53.3986	-62.0518	-62.3762	-57.5621		-68.9738	-63.4845	-60.3146		-62.4026	-62.4697	-70.5319	-66.4626	-76.4247	-67.4922		-58.6903	-64.0417	-57.277	-67.6647	-76.1801
-74.923	-63.2622	-65.9856	-57.7889	-58.6017	-71.9058		-73.3647	-53.2596	-60.4012		-57.5755	-65.092	-68.3289	-61.0536	-63.6109	-61.001	-50.0105	-66.5652	-54.5135	-60.5515	-65.173	-53.7017		-69.3631	-65.5288	-60.748		-62.0327	-61.4181	-69.6766	-68.2273	-76.4766	-66.3291		-56.9972	-64.9868	-51.5358	-63.1042	-75.8812
-73.7359	-61.9789	-62.5884	-58.7115	-58.1663	-75.5796		-71.8415	-52.3545	-60.6693		-57.9805	-68.8435	-70.8424	-63.6619	-66.0006	-62.868	-41.2808	-70.3132	-55.2086	-60.2338	-62.8429	-55.3302			-65.7935	-59.6114		-61.8283	-63.8583	-70.6843	-63.8047	-78.1232	-68.3316			-63.2367	-53.1559	-67.0086	-73.7754
-76.0017	-65.3821	-64.1158	-58.448	-58.1186	-76.5815		-72.0761	-60.646	-57.7242		-57.0866	-67.6035		-64.0916	-68.872	-60.354	-49.0657	-66.8529	-52.7137	-62.4763	-62.2735	-55.1942			-64.268			-62.3264	-65.0481	-67.097	-64.5073	-69.8563	-68.4742			-65.437	-56.6224	-63.0329	-71.2797
-70.2987	-63.5286	-64.8092	-56.6739	-62.3921			-73.6041	-58.4109	-59.1237		-59.5613	-67.6875		-64.5205	-69.1443	-63.3838	-52.5999	-67.9626	-54.6567	-58.8641	-64.6002	-53.798			-65.6721			-60.087	-64.3236	-67.6554	-63.6085	-57.8175	-67.4944			-64.129	-55.0899	-64.0946	-69.3574
-70.9747	-63.1383	-62.7262	-58.4147	-61.432			-73.6556	-60.6761	-59.8951		-56.663	-64.9655		-62.4954	-68.1879	-64.362	-49.3346	-68.2822	-54.2622	-59.457	-64.0162	-57.9386			-62.9234			-62.5911	-62.829	-70.5298	-64.7391	-55.4566	-67.4796			-63.5685	-54.5809	-64.9028	-69.3709
-72.1392	-64.4609	-61.6497	-55.797	-61.8735			-72.1308		-60.6902		-59.7203	-65.7257		-61.9787	-67.819	-63.5402	-48.8828	-68.8916	-54.3027	-58.1478	-65.2965	-58.874			-63.6571			-63.8986	-63.7443	-69.671	-64.4394		-67.2246			-64.7655	-55.7194	-60.9476	-70.001
-70.7549	-62.8409	-61.3652		-64.7498			-74.2203		-58.4785		-57.9703	-67.5185			-66.949	-58.5757	-50.342	-68.2115	-54.8237	-57.0016	-63.9242	-57.5602			-64.5668			-63.4209	-62.783	-69.6058	-66.936		-67.9438			-62.8096	-58.3174	-56.8991	-64.5503
	-51.9092	-61.223		-58.3927			-71.1195		-58.6461		-60.5595	-65.8425			-67.3764	-60.4899	-51.1149	-64.2756	-55.3187	-58.7173	-64.0646	-56.8379			-62.8074			-62.9871	-60.5349	-62.9127	-67.0268		-70.2159			-64.2856	-57.6896	-56.6801	-65.8839
	-52.6537	-58.484		-58.7429			-66.5928		-57.5847		-58.7165				-64.8192	-62.2386	-52.2785	-67.6231	-54.7085	-56.1146	-62.8727	-56.2042			-64.66			-63.5955	-63.4616	-64.1855	-68.1918		-69.941			-64.2445	-60.252	-56.1432	-60.4939
	-52.3626	-59.2961		-59.2806			-67.2809		-58.8325		-53.7529				-66.0184	-58.5927	-45.1306	-67.3655	-54.9994	-53.5018	-64.3568	-54.8295			-64.7598			-62.9976	-61.973	-64.1648	-66.2825		-70.0842			-65.3269	-58.228	-56.2109	-56.1363
	-52.6837	-60.5946		-57.1644			-67.1413		-58.2911		-52.9699				-67.3326	-58.9832	-48.2633	-65.3336	-54.1046	-52.9375	-63.3907	-51.3156			-66.9498			-62.6616	-64.1335	-66.7322	-66.6374		-70.5752			-66.5438	-60.0756	-57.1558
	-53.4096	-65.2276		-58.6537			-67.7578		-60.3357		-53.2383				-63.529	-61.1356	-46.7456	-67.349	-53.6178	-60.5464	-60.6221	-51.1255			-67.4632			-60.9963	-63.3706	-63.8693	-65.5282		-67.9433			-65.5087	-56.9426	-56.2501
	-53.4761	-67.1061					-66.7778		-59.5229		-51.2396				-64.4852	-63.8339	-46.3372	-66.5978	-53.5996	-61.6598	-62.7618							-59.7872	-64.0876	-65.1782	-64.8043		-67.5647			-65.8124	-52.7344	-57.5286
	-52.5925	-65.3165					-66.4069		-58.3687		-51.9014				-62.8881	-64.0234			-53.6206	-62.6248	-62.4498							-61.561	-63.5796	-68.8802	-67.8711		-66.4645			-66.8006	-54.6702	-62.8305
		-66.4622					-72.4696		-60.6235		-52.6359				-63.4082	-59.6951			-51.8104	-58.9816	-61.4779							-61.1311	-63.297	-68.9601	-66.9068		-66.5188			-66.3299	-55.3975	-60.8726
		-64.6905					-70.5681		-60.5129		-59.9661					-60.1719			-52.0403	-57.5009	-62.3661							-61.4063	-62.4776	-68.9517	-66.2456		-66.5755			-63.7128	-54.2673	-60.1131
		-63.6935					-72.4493		-60.5382		-59.4279					-61.4441			-53.6156	-58.7063	-61.3373							-61.6763	-65.5982	-69.022	-65.6697		-68.1773			-67.1024	-54.3583	-56.3112
		-64.9699					-70.8208		-60.2235		-57.9087					-61.5379			-55.0915	-58.3956	-59.7228							-62.3	-62.6058	-67.559	-63.4265		-66.9039			-65.4895	-51.2001	-66.6669
		-65.9877					-71.7119		-61.569		-60.7151					-61.2464			-54.3691	-56.5627	-61.2172							-62.7706	-62.7126	-66.1431	-65.2139		-65.4271			-65.1231	-55.4036	-65.2571
		-63.8282					-71.8368		-57.2339		-59.8224								-53.543	-55.0564	-61.7407							-60.1011	-61.8568	-66.9506	-66.6787					-66.8835	-57.5657	-64.9001
		-65.106					-73.6699		-61.0922		-60.6018								-53.8248	-55.9984	-62.039							-61.2339	-63.0364	-61.5086						-67.3851	-52.5255	-63.6716
		-63.8444					-71.5694		-59.3399		-58.3934								-54.5727	-51.8151	-64.9657							-61.6215	-61.5827	-61.3862						-67.113	-52.1872	-66.8127
		-60.9921					-74.217				-59.2348									-50.9787	-65.1841							-62.9697	-63.375	-63.4857						-67.112		-64.0068
		-61.1868					-72.4756				-58.6475									-51.534	-65.3514							-62.7553	-63.601	-62.1216						-66.9566		-63.4665
		-60.7957					-71.4397				-57.0855										-64.3881							-62.9856	-62.3397	-64.6724						-67.7705		-64.8377
		-62.1995					-71.2041														-65.5391							-62.6225	-62.63	-62.2141						-67.9655		-64.2754
		-62.5648					-71.639														-65.0884							-60.6278	-62.28							-66.768		-63.7201
		-59.8007																			-65.2313							-60.04	-63.1037							-65.5233		-61.5692
																					-63.7276							-61.5604	-61.4571							-67.6601		-56.4351
																					-63.0233							-62.0232	-61.1828							-63.7407		-59.3576
																					-63.079							-62.0682	-59.577							-62.161		-56.5257
																					-63.5467							-62.8598	-60.979							-62.3028		-59.06
																					-63.8565							-61.4871								-62.7794		-60.0642
																					-63.2857							-63.3392								-63.805		-57.6723
																					-61.5847							-61.5138								-63.3926		-58.4684
																					-63.3445							-63.0478								-64.2278		-57.9719
																					-63.6192							-61.942								-65.6024		-59.0848
																					-63.469							-62.7652								-65.1967		-62.5542
																					-63.7172							-64.6352								-65.0318		-63.8292
																					-62.7275							-61.8121								-64.8956		-64.4498
																					-63.9228							-64.3762								-64.8982		-59.8088
																					-61.3438							-61.5679								-63.8241		-62.4148
																					-61.6768							-61.8519								-65.4176		-58.5201
																					-63.2762							-60.8207								-64.1411		-59.3901
																					-61.9477							-62.5828								-65.3476		-57.2246
																					-60.7298							-62.5097								-65.2116		-57.5804
																					-62.9473							-63.6652								-64.498
																					-63.4742							-61.5577								-63.8812
																					-62.7706							-61.6372								-65.8015
																					-63.0694							-62.3755								-64.4118
																					-63.6018							-59.8254								-64.2103
																					-62.2767															-64.349
																					-62.046															-64.7903
																					-62.7242															-62.9853
																					-62.211															-63.0988
																					-62.8335															-63.7701
																					-64.2715															-64.4192
																																				-66.9532
																																				-63.9121
																																				-66.426
																																				-65.4395
																																				-66.7795
																																				-65.9216
																																				-66.5337
																																				-66.8307
																																				-64.7465
																																				-67.8017
																																				-67.0564
																																				-65.3143
																																				-62.8372
																																				-64.4659

## Sheet: PanelD
Threshold of Up/Down-state (mV)
Ringers											DHPG													MCPG
Before, n=5 cells					After, n=5 cells						Before, n=6 cells						After, n=6 cells							Before, n=8 cells								After, n=8 cells
-71.5662	-62.7367	-64.8417	-55.468	-61.5617	-74.5436	-53.2424	-66.8793	-59.1525	-57.7738		-57.6755	-63.9487	-61.9886	-51.3479	-63.7544	-57.3269	-48.5291	-65.2296	-50.7711	-59.1005	-60.5741	-50.0349		-69.2782	-62.1384	-59.1402	-58.4254	-59.6969	-61.6113	-69.0111	-65.363	-75.8037	-68.7296	-43.654	-52.186	-63.5299	-56.7227	-60.7702	-72.3188
-71.5507	-61.9394	-65.1747	-55.6865	-61.5863	-74.9548	-53.0344	-66.8549	-59.684	-56.6451		-57.1698	-63.7198	-65.2782	-55.41	-63.8732	-56.8575	-47.6882	-65.7079	-50.7556	-58.9712	-60.8951	-50.8625		-67.1975	-62.0257	-59.0338	-58.9439	-59.5763	-61.3393	-67.8824	-65.2123	-76.8897	-68.8224	-44.4488	-52.708	-62.4714	-56.6768	-60.2426	-73.9128
-71.5311	-61.6887	-64.912	-56.2415	-61.353	-74.2127	-47.9012	-66.7108	-59.1353	-56.3155		-56.3433	-64.2592	-66.8446	-61.8514	-63.0318	-56.7281	-48.8229	-64.9909	-50.5335	-58.9171	-60.6327	-50.5684		-67.5273	-62.0572	-58.7149	-58.9266	-59.3156	-61.2991	-67.3926	-64.4658	-72.6896	-68.298	-43.0359	-53.068	-61.8782	-56.2737	-60.5965	-72.5271
-70.2403	-60.9733	-65.1402	-55.3241	-61.6124	-71.962	-54.2649	-66.5936	-58.6834	-56.0363		-56.2857	-63.4514	-65.8489	-61.4972	-64.2694	-58.6217	-48.531	-65.0309	-50.2761	-59.0843	-60.8588	-50.502		-67.3427	-62.2629	-56.2088	-58.6677	-59.7216	-60.3437	-68.1867	-64.8089	-72.1786	-68.3209	-43.2095	-52.5547	-61.9814	-54.1864	-60.4624	-71.6245
-69.8797	-61.8424	-65.2153	-56.0927	-62.0871	-74.1302	-60.3291	-66.1586	-58.4843	-56.1241		-56.5435	-63.9713	-66.2819	-61.6995	-64.2467	-58.6147	-48.2509	-64.87	-51.3226	-58.9577	-61.589	-53.2065		-68.8996	-62.5871	-58.1721	-58.8424	-59.6968	-60.6293	-67.8166	-64.0909	-57.766	-68.1264	-41.8191	-52.2638	-62.4602	-53.9149	-60.7889	-69.0631
-69.9408	-61.8893	-64.3494	-54.6997	-59.3186	-74.1838	-48.0402	-65.9483	-58.2826	-58.7806		-56.0797	-63.9639	-66.5757	-61.4373	-61.9038	-58.7873	-46.0461	-64.0462	-51.3125	-58.9842	-61.0024	-51.0006		-69.0105	-62.4082	-57.9426	-59.0292	-60.4334	-60.9297	-68.0109	-64.8163	-57.4844	-67.9083		-52.3557	-61.7793	-53.2386	-60.1213	-67.2608
-69.4493	-57.3747	-64.2118	-54.5248	-59.3832	-74.3619	-46.1651	-70.0073	-58.2102	-59.6344		-55.892	-63.5873	-66.834	-60.4049	-61.3875	-58.2555	-47.1166	-64.1534	-51.0179	-59.0267	-61.5465	-54.7694		-67.4721	-62.7723	-58.6886	-58.7113	-60.1631	-61.7586	-67.8613	-64.472	-58.6071	-68.4102		-52.751	-62.1975	-52.834	-59.7641	-65.847
-72.2211	-56.8854	-64.4088	-54.4392	-59.4103	-73.5741		-70.0238	-54.7479	-58.8229		-57.4267	-64.0538	-66.9777	-60.8529	-60.9006	-57.6849	-46.9953	-64.2636	-51.6205	-59.3775	-61.5893	-57.4532		-67.3165	-62.733	-58.4509	-58.3724	-59.8062	-61.6216	-68.5635	-64.1583	-58.9967	-65.2151		-52.3654	-61.9435	-53.9142	-59.8619	-64.6714
-72.8938	-50.2852	-64.3497	-54.0966	-56.1075	-73.66		-70.9726	-51.6738	-57.7308		-57.1691	-65.2164	-67.1843	-58.2715	-61.6569	-58.0889	-46.4805	-64.6981	-51.7977	-59.2925	-62.0735	-55.6108		-67.4784	-62.5888	-59.1384		-59.1892	-60.9757	-67.3292	-64.8276	-75.4831	-65.8538		-55.4265	-62.0461	-53.7078	-62.8168	-73.8597
-72.8039	-61.2069	-64.0226	-54.9776	-55.9829	-70.3125		-71.1609	-50.8273	-57.1641		-56.8638	-64.854	-67.6073	-59.9377	-60.9701	-59.4536	-47.3323	-65.3973	-51.8655	-59.2882	-61.7845	-52.6647		-67.5935	-64.0698	-56.9402		-58.8058	-61.2472	-67.2242	-64.3688	-74.7754	-65.2524		-56.258	-62.7338	-47.1774	-62.4135	-73.8499
-72.5438	-61.642	-61.3625	-55.6474	-56.8298	-72.2055		-69.6401	-48.5709	-56.5265		-57.6705	-64.9081	-67.3189	-60.9558	-65.8067	-59.8346	-39.5599	-65.5227	-51.7098	-59.3375	-61.3283	-54.7673			-63.992	-57.3812		-59.3289	-61.8148	-67.0972	-63.7289	-75.2094	-65.1949			-62.5017	-50.2597	-62.8476	-71.0923
-71.7005	-62.4668	-60.7806	-56.2757	-56.9289	-75.0452		-70.7221	-57.3829	-56.7882		-56.5641	-64.069		-61.4071	-66.1124	-60.3187	-46.5401	-65.2602	-51.0474	-59.3111	-61.0031	-51.9013			-63.4579			-59.4988	-61.6256	-66.9448	-63.2228	-68.4712	-65.8242			-62.7017	-53.5871	-62.0769	-69.886
-69.7529	-60.7053	-61.5576	-54.2284	-61.5577			-70.8428	-57.7767	-57.2707		-56.8315	-64.7592		-60.9708	-66.3765	-60.8733	-50.2019	-65.7811	-52.2262	-55.8303	-61.4408	-52.621			-63.5332			-59.5773	-61.8922	-66.5321	-63.1038	-57.1171	-65.5648			-62.4697	-54.8183	-62.5043	-67.6201
-70.487	-59.5269	-61.2718	-54.2918	-61.2556			-70.6988	-57.2271	-57.8326		-55.6714	-64.7488		-60.8558	-65.7942	-60.9362	-47.8449	-65.9434	-51.9008	-56.0033	-61.1258	-55.4035			-62.2699			-60.4856	-60.9398	-66.9988	-63.7081	-55.2542	-64.8904			-62.2778	-52.5725	-61.729	-67.5807
-69.8648	-62.2575	-58.886	-54.5013	-61.7124			-70.4741		-58.2184		-56.8748	-64.4341		-61.5801	-65.215	-60.9765	-47.1532	-66.0902	-51.9948	-55.8629	-62.2444	-55.077			-61.8377			-60.8066	-60.6096	-67.5894	-63.9703		-66.4554			-62.6568	-54.4355	-60.808	-68.05
-69.6875	-60.4516	-59.0276		-61.4487			-71.0405		-55.9903		-57.7334	-64.1399			-64.7853	-57.5632	-46.8298	-65.2636	-51.937	-55.2211	-61.981	-54.3167			-62.0698			-60.6638	-60.0682	-67.8661	-64.8439		-67.2293			-62.3087	-55.3412	-56.6227	-64.4574
	-51.0367	-58.5944		-56.393			-70.5246		-56.0389		-56.2437	-64.972			-64.5948	-58.8985	-48.2157	-64.2207	-51.2886	-55.5159	-61.8773	-52.6451			-62.3247			-60.7756	-59.7905	-61.1305	-64.1717		-67.2689			-62.2104	-56.1715	-55.4949	-62.5352
	-50.5712	-58.3529		-56.4988			-65.1144		-54.7427		-54.7574				-64.3938	-58.8183	-49.4918	-64.748	-51.4548	-53.6069	-61.5911	-53.0241			-62.3038			-60.6665	-59.8257	-62.8674	-64.6919		-67.6831			-63.1466	-57.0159	-54.8822	-58.1361
	-51.3613	-58.8767		-55.8636			-64.9403		-54.9851		-50.9042				-64.5172	-58.1589	-45.0116	-64.4827	-51.0762	-53.4273	-61.151	-53.3706			-62.1483			-60.5169	-58.4531	-63.2512	-64.3785		-68.0001			-63.5381	-56.6142	-54.2725	-53.1517
	-51.5403	-59.1845		-56.2486			-64.6324		-55.4566		-51.8637				-64.4716	-58.2327	-45.0775	-64.3102	-52.0636	-52.6562	-61.2128	-50.2524			-63.6627			-60.4933	-60.5727	-63.6967	-64.6455		-67.4925			-63.7639	-56.8038	-55.4771
	-51.2497	-64.1919		-55.8869			-65.0811		-57.8184		-50.4193				-62.1549	-58.6647	-44.0953	-64.1509	-51.8167	-58.51	-60.418	-48.5634			-64.8484			-60.2558	-61.0972	-61.7773	-64.1863		-66.7064			-63.4539	-55.4322	-56.093
	-51.3711	-64.4912					-64.6268		-57.6048		-51.0643				-62.0429	-60.9767	-43.6521	-64.1022	-51.5991	-59.7544	-60.43							-59.4406	-61.356	-63.0501	-64.6532		-67.4942			-63.7256	-51.3744	-54.5648
	-51.9492	-63.9561					-64.3444		-57.8957		-51.1324				-62.0764	-60.4257			-51.7992	-59.9684	-60.1644							-59.2779	-60.9302	-68.8213	-64.2177		-64.8428			-63.6889	-53.3396	-61.9661
		-63.6574					-70.1484		-57.9363		-51.6113				-61.928	-59.4076			-51.5421	-58.2012	-59.7765							-59.6218	-61.4649	-67.0268	-64.1041		-64.3765			-63.6846	-52.6747	-58.3161
		-62.8602					-69.4992		-58.5469		-57.303					-59.4986			-51.9386	-55.8782	-59.6767							-59.4677	-61.2006	-67.1836	-64.3966		-65.1309			-63.3056	-52.6328	-57.5124
		-62.5175					-69.3693		-58.3252		-57.53					-58.0814			-51.4549	-55.6317	-59.876							-59.5447	-61.6995	-66.902	-63.9639		-64.9432			-64.4184	-51.8198	-53.9854
		-62.6339					-70.5023		-58.2693		-56.6248					-59.6937			-52.059	-55.442	-59.6564							-59.8789	-62.1101	-66.9251	-62.7498		-65.6449			-64.7116	-50.0194	-64.4282
		-63.3909					-70.5484		-57.8485		-57.6034					-58.2175			-51.8652	-55.1061	-60.0742							-59.9515	-61.8338	-65.88	-62.7544		-65.3097			-64.8974	-53.3887	-63.1414
		-62.2221					-70.2127		-57.182		-56.7754								-51.9173	-54.317	-61.6555							-59.1852	-60.9173	-66.4397	-63.187					-64.8801	-53.692	-62.1243
		-62.1133					-70.681		-57.8891		-56.8573								-52.2237	-54.2615	-61.2219							-58.9252	-61.4869	-60.1124						-64.6443	-49.9991	-63.1841
		-61.7933					-70.3077		-58.2391		-56.5184								-52.111	-48.9326	-62.2891							-58.8596	-61.0189	-60.2987						-64.7225	-49.1502	-63.1367
		-58.7481					-70.6835				-56.3478									-48.9116	-62.0743							-59.908	-61.6534	-61.0334						-64.6133		-62.3274
		-59.4676					-69.5824				-56.4964									-49.1555	-61.946							-60.1152	-61.5073	-61.3087						-65.0505		-62.8652
		-59.2395					-70.183				-56.9923										-62.0427							-60.089	-61.2334	-61.0704						-64.7485		-61.922
		-58.8638					-69.7232														-62.386							-59.8144	-60.5341	-61.4929						-64.9718		-60.7089
		-59.3723					-69.6124														-63.1726							-59.1287	-60.1498							-64.5856		-60.6415
		-58.9182																			-62.6593							-58.8185	-60.3793							-64.7118		-59.9605
																					-62.3388							-58.6105	-59.9723							-64.7745		-55.3512
																					-62.1709							-58.9147	-59.3584							-60.6816		-57.9216
																					-62.9324							-59.0029	-59.1825							-60.5555		-56.2527
																					-62.626							-60.156	-59.4851							-60.2913		-56.8983
																					-61.8797							-59.8456								-60.8697		-57.2722
																					-61.2103							-61.4135								-60.7975		-56.1947
																					-60.7493							-60.9309								-61.1126		-55.266
																					-60.6212							-60.831								-61.5894		-56.939
																					-60.5801							-60.4483								-62.7087		-56.7484
																					-60.4077							-61.087								-62.5403		-61.5599
																					-61.2048							-61.2245								-62.2733		-61.3138
																					-60.519							-61.2309								-62.4482		-61.5404
																					-60.9398							-60.9899								-62.8374		-59.2026
																					-60.4156							-61.2377								-62.5576		-60.6636
																					-60.5102							-60.7296								-62.2843		-55.9663
																					-60.7002							-60.2131								-61.7911		-57.1689
																					-59.1643							-60.3041								-62.5725		-55.4885
																					-59.6777							-61.3324								-62.3641		-54.8477
																					-60.402							-60.5533								-62.4647
																					-60.9151							-59.4155								-62.5397
																					-60.5794							-59.3842								-62.6309
																					-60.4796							-59.8973								-61.9502
																					-60.6459							-59.5237								-61.821
																					-59.6819															-61.9639
																					-61.7815															-61.7289
																					-61.4351															-62.0275
																					-61.6839															-62.8686
																					-61.2868															-63.7126
																					-60.4685															-63.7023
																																				-64.0189
																																				-63.8991
																																				-63.5916
																																				-64.0117
																																				-63.4697
																																				-63.3975
																																				-63.9938
																																				-64.4457
																																				-64.5047
																																				-64.5471
																																				-63.8825
																																				-63.2262
																																				-62.3734
																																				-62.3788

## Sheet: PanelE
Input resistance (MΩ)
Ringers											DHPG													MCPG
Before, n=5 cells					After, n=5 cells						Before, n=6 cells						After, n=6 cells							Before, n=8 cells								After, n=8 cells
43.1704	192.34	132.515	169.114	93.4514	87.1587	186.294	235.601	139.684	179.405		166.55	178.216	85.8057	165.354	85.0979	207.62	234.512	164.02	156.811	110.309	87.6192	409.142		184.679	55.9009	215.256	212.722	225.695	196.187	129.254	195.743	209.66	65.0757	355.868	187.911	247.645	266.07	192.573	289.667
125.525	188.678	197.363	135.919	114.596	101.454	200.345	234.875	109.736	102.326		210.146	120.835	69.4939	101.575	83.6356	232.521	367.387	174.192	190.629	100.272	106.61	323.623		161.275	58.7623	234.203	131.203	195.676	258.464	160.56	229.493	224.43	66.5489	723.745	193.73	199.332	96.1697	175.51	259.554
52.8689	227.466	196.577	155.693	141.617	96.8901	183.276	251.983	144.669	116.582		190.65	107.227	85.3435	107.562	83.8603	156.962	340.631	302.349	175.38	93.7487	85.345	224.441		206.021	106.402	271.148	201.215	223.04	249.554	165.772	196.461	201.753	93.0832	763.429	224.443	277.37	255.692	255.927	192.773
91.6372	241.461	197.953	178.959	175.533	101.563	246.559	235.56	156.435	129.962		152.146	143.801	95.8889	111.016	90.4297	228.986	405.097	329.909	136.328	165.344	95.2762	286.962		203.978	75.0876	284.988	215.511	225.518	275.216	136.51	162.741	156.162	100.712	666.897	152.97	131.809	274.526	214.827	201.168
94.2544	201.777	180.99	165.197	140.174	139.26	195.985	301.57	162.526	176.512		228.629	181.458	90.9097	145.119	152.536	80.8298	333.317	233.324	100.886	181.965	106.983	306.063		197.02	57.0556	244.63	229.308	227.172	222.533	166.489	208.837	171.417	107.993		217.833	255.228	309.005	238.782	178.878
137.023	180.698	263.657	131.596	79.4826	45.2227	273.071	210.126	182.741	87.2554		207.574	129.451	56.6005	103.098	45.7849	302.923	376.734	111.838	203.963	153.325	98.6821	256.173		179.638	61.4773	313.81		179.098	193.525	190.223	184.057	286.648	78.6631		225.661	271.307	271.86	122.405	290.683
67.0534	119.367	230.694		198.407	111.18	169.689	201.102	160.454	102.751		180.902	177.768	56.4275	96.0629	85.7933	118.585	360.066	199.271	79.5854	77.1969	105.473	439.936		184.275	62.0526	201.551		203.361	231.459	213.062	242.826	562.524	85.1929		214.421	196.71	383.953	181.59	274.779
85.2154	161.632	320.762		114.845	98.4144	167.09	227.084	259.934	110.903		227.473	142.632	55.7797	210.199	94.6168	110.058	406.641	150.541	163.652	220.502	64.1956	331.234		176.443	34.7978	126.293		205.811	198.211	195.486	169.608		80.0084		232.75	227.769	340.653	287.423	261.954
61.1534	146.901	313.538		121.503		177.97	204.333	241.553	148.842		282.746	173.31		130.938	85.3126	253.199	297.84	200.524	129.748	104.747	97.6136	339.911			73.2185	261.264		231.642	287.558	205.969	177.761		84.7745		156.805	253.105	272.586	227.512	282.385
130.303	196.3	238.963		159.769		239.257	210.299	199.774	71.1829		235.508	130.443			83.6274	282.61	335.819	169.65	138.696	109.482	87.4831	345.697			47.7837	229.603		202.442	197.234	240.46	149.41		57.6746		217.814	207.938	290.233	258.68	181.849
77.0647	199.26	175.764		110.245		205.59	221.434	152.057	122.805		201.71	140.368			79.9427	138.279	363.468	270.695	181.384	111.786	129.653	290.161			59.8286			189.376	216.623	222.509	112.866		61.7			207.854	272.386	209.057	273.142
	166.669	170.336		125.736			235.757	161.567	165.448		235.739	246.63			113.127	250.142	337.888	235.454	156.51	178.246	49.8066	321.551			58.9425			195.02	211.923	182.763	179.097		70.3231			266.853	265.139	196.482
	163.729	166.007					186.681	142.831	159.253		177.845	192.334			94.0001	209.642	369.688	168.041	180.636	101.145	132.205	409.642			62.3215			219.054	188.991	161.258	202.973		80.5878			223.03	315.861	254.187
	185.953	186.759					245.329		151.021		215.158	162.484			101.924	2.54228	287.303	233.127	84.2546	139.039	115.569	404.926						241.312	202.643	166.426	210.613		74.1375			205.972	263.017	178.271
	189.264	197.902					255.518		131.483		115.86				73.9052		346.588	272.076	179.993	132.526	88.9756	401.808						204.383	185.023	208.505	250.533		60.7347			210.679	215.028	162.627
		222.907					277.792		97.3955		168.666				52.3747		403.587	168.568	202.145	159.683	158.292	417.724						181.963	195.613	190.657	169.466		70.9066			210.839	226.795	178.621
		253.29					254.019		113.533		186.427				122.599			240.538	135.904	175.741	117.941	328.009						272.282	243.065	179.047	189.431		83.2012			190.245	349.206	218.941
		191.064					241.803		146.525		256.363				94.0005			36.3703	148.893	151.547	124.98	430.024						212.524	194.724	217.607	218.941		93.4362			256.32	276.812	123.932
		224.37					233.698		120.401		261.372							100.92		217.963	121.791	374.441						177.079	213.928	242.623	175.633		49.3168			223.282	292.74	265.158
		243.903					232.072		137.341		223.936							134.971		193.207	56.5726	366.569						224.266	144.029	264.867	147.885		71.8416			238.475	247.68	287.417
		246.406					241.368		127.348		203.365							209.624		165.15	63.3379	472.133						223.517	227.139	234.389	142.384		44.2075			254.908	254.179	204.411
		354.303					218.429		184.784		318.22									163.591	96.4219	346.026						190.376	210.059	241.465	129.221		29.8528			254.743	302.68	212.424
		312.375					257.414				249.097									277.463	36.3181							189.781	214.619	168.32			89.883			251.838	251.807	210.354
		167.175									250.89									252.902	95.4118							203.853	213.896	215.947						231.184	291.78	143.79
											179.954										76.433							219.04	254.389	242.4						280.956	228.147	238.303
											152.435										45.7962							235.672	202.048							211.366	283.311	221.938
											276.382										76.1451							213.5	257.437							163.12	413.094	186.47
											209.466										78.8358							213.093	253.318							240.382		256.495
											231.248										81.9248							176.282	247.24							141.762		256.385
											209.156										82.7675							234.027	231.856							230.549		252.235
																					116.155							241.447								274.542
																					98.3262							236.061								224.251
																					131.988							195.363								174.686
																					92.7944							191.687								217.645
																					114.349							216.924								223.216
																					111.317							185.079								225.761
																					129.776							180.612								260.88
																					80.3933							177.825								226.491
																					78.4119							179.7								199.215
																					75.1167							210.346								268.011
																					79.1971							205.998								274.641
																												238.552								233.365
																												228.894								167.073
																												223.547								265.985
																												246.368								210.401
																												200.342								190.357
																																				206.755
																																				215.334
																																				260.946
																																				279.772
																																				203.45
																																				223.068
