# Supplementary material for: Thalamocortical feedback selectively controls pyramidal neuron excitability
Source: Nat Commun. 2025 Jul 1;16:5663. doi: 10.1038/s41467-025-60835-w (PMC12215560; doi:10.1038/s41467-025-60835-w)
Supplement: Supplementary file 4 — Source data [file 41467_2025_60835_MOESM4_ESM.zip › Source data/ED Fig 2/ED Fig 2b.xlsx]

## Sheet: Sheet1
Fluorescence int. (a.u.)
ROI_1	ROI_2	ROI_3	ROI_4	ROI_5	ROI_6	ROI_7
93.79	87.6	91.27	84.18	79.72	97.19	89.82
89.58	92.77	80.88	96.66	85.51	84.85	96.96
94.8	77.04	87.01	83.1	87.49	88.55	92.7
100.6	78.41	91.57	92.59	99.06	93.01	86.02
88.95	86.9	82.78	78.2	93.62	97.49	92.7
88.95	83.61	93.42	82.39	77.55	87.36	100.5
100.98	93.29	86.62	92.51	93.47	89.41	90.06
95.59	84.37	88.77	96.1	88.06	82.99	100.68
87.39	80.7	86.61	92.34	85.84	82.37	72.92
94.1	101.69	103.7	90.43	95.67	96.36	95.75
87.43	89.35	90.71	89.2	98.86	100.15	90.88
