# Supplementary material for: Thalamocortical feedback selectively controls pyramidal neuron excitability
Source: Nat Commun. 2025 Jul 1;16:5663. doi: 10.1038/s41467-025-60835-w (PMC12215560; doi:10.1038/s41467-025-60835-w)
Supplement: Supplementary file 4 — Source data [file 41467_2025_60835_MOESM4_ESM.zip › Source data/ED Fig 2/ED Fig 2c.xlsx]

## Sheet: Sheet1
BT_fluo_intensity (a.u.)	BT_PSP (mV)		ST_fluo_intensity (a.u.)	ST_PSP (mV)
81.683	1.8		81.683	0.5
138.05	18.8796		138.05	7.16195
94.508	4.3		94.508	1.8
88.916	4.8		88.916	2.71606
81.566	3.4731		81.566	2
73.729	3.79944		73.729	2.45117
93.525	3.4731		93.525	2
93.686	6.6		93.686	4
118.686	13		118.686	3.5
96.864	4.8		96.864	2.71606
57.985	1.8		57.985	0.5
