# Supplementary material for: Thalamocortical feedback selectively controls pyramidal neuron excitability
Source: Nat Commun. 2025 Jul 1;16:5663. doi: 10.1038/s41467-025-60835-w (PMC12215560; doi:10.1038/s41467-025-60835-w)
Supplement: Supplementary file 4 — Source data [file 41467_2025_60835_MOESM4_ESM.zip › Source data/ED Fig 2/ED Fig 2d.xlsx]

## Sheet: Sheet1
Rise Time (ms)
POm			VPM			M1			S2			S1 intracortical
BT	ST		BT	ST		BT	ST		BT	ST		BT	ST
1.8	3.00024		1.1	3.6		2.3	2.9		1.68233	2.08864		2.2	2
3.21007	2.8		4.3	4.8		2.7	2.6		2.68412	1.96		2.7	2.1
2.17005	2.2		5.67214	2.45525		3.1	1.8		3.15	2.4		2.1	2.3
1.79985	1.16757		5.2	4.1		2.8	2.7		3.81224	4.2		3.6	3.4
2.6563	2.49007		3.4	3.6		2.52629	2.5		3.5	3.7		2.9	3.2
1.1406	3.27038		3.1	2.42489								2.3	3.42266
2.12	1.95		4.5	4.8								3	2.8
2.85625	2.34125
1.28204	1.12973
