# Supplementary material for: Thalamocortical feedback selectively controls pyramidal neuron excitability
Source: Nat Commun. 2025 Jul 1;16:5663. doi: 10.1038/s41467-025-60835-w (PMC12215560; doi:10.1038/s41467-025-60835-w)
Supplement: Supplementary file 4 — Source data [file 41467_2025_60835_MOESM4_ESM.zip › Source data/ED Fig 3/EDFig3b.xlsx]

## Sheet: Sheet1
PSP amplitude (mV)
BT			BT			ST			ST
POm stim			VPM stim			POm stim			VPM stim
Control	TTX+4AP		Control	TTX+4AP		Control	TTX+4AP		Control	TTX+4AP
7.2	1.84		9.34	0.05		8.23	3.1		0.82	0.75
1.93	1.89		1.51	0.08		2.45	1.2		5.32	2.28
2.03	1.98		0.51	0.09		1.83	1.45		0.81	0.26
0.67	0.66		0.43	0.1					3.23	2.78
									1.11	1.22
