# Supplementary material for: Thalamocortical feedback selectively controls pyramidal neuron excitability
Source: Nat Commun. 2025 Jul 1;16:5663. doi: 10.1038/s41467-025-60835-w (PMC12215560; doi:10.1038/s41467-025-60835-w)
Supplement: Supplementary file 4 — Source data [file 41467_2025_60835_MOESM4_ESM.zip › Source data/ED Fig 4/ED Fig 4c.xlsx]

## Sheet: Sheet1
Distance from pia (um)
POm	VPM
341.821	184.717
117.273	348.01
138.855	135.999
74.4263	381.018
62.6831	314.368
109.338	346.106
71.5698	162.024
159.802	79.5044
27.771	286.755
109.656	182.019
177.893	316.907
138.855	179.797
196.301	215.662
119.177	235.339
177.417	308.337
240.417	160.437
107.117	152.185
93.1519	129.968
191.858	203.918
215.027	295.959
149.646	219.788
51.5747	183.923
171.545	256.287
247.717	181.384
193.127	207.092
174.084	237.244
99.1821	319.763
107.751	56.0181
70.6177	221.375
23.645	185.828
201.379	231.213
146.155	322.302
66.4917	145.837
100.452	173.132
154.089	227.563
136.951	268.347
219.788	123.303
169.006	120.447
122.351	99.4995
159.485	90.9302
139.49	107.434
201.697	120.447
218.835	118.225
226.135	174.084
100.134	129.651
36.3403	169.958
83.9478	109.656
72.8394	94.104
136.951	163.293
148.694	216.614
76.6479	203.601
47.7661	216.931
192.493	187.732
218.201	159.167
232.8	130.603
183.289	112.195
76.6479	76.0132
281.042	159.485
86.1694	120.129
170.276	225.5
98.8647	119.177
68.0786	85.8521
116.321	189.954
96.9604	252.478
152.185	147.107
157.581	239.148
43.6401	285.168
77.6001	270.886
212.17	262.952
64.9048	309.607
37.6099	291.833
101.721	155.994
53.1616	116.321
59.5093	187.732
49.353	104.895
51.8921	149.329
210.901	101.404
29.834	43.6401
35.3882	196.301
43.0054	268.982
72.8394	186.78
54.7485	153.296
150.598	167.419
155.994	264.221
144.568	176.624
94.7388	139.172
129.968	29.9927
247.717	387.683
29.3579	396.252
101.721	389.905
59.8267	254.7
226.453	61.731
95.3735	101.086
240.417	103.308
102.673	260.095
42.0532	310.559
164.88	260.095
134.094	169.958
65.8569	212.17
67.4438	147.107
95.3735	207.727
128.699	226.77
169.324	278.186
200.11	298.181
45.8618	163.928
38.2446	192.81
144.25	172.18
185.51	101.404
216.931	275.012
125.525	295.007
208.679	306.116
89.3433	157.581
27.771	103.625
100.452	225.183
173.45	338.806
187.732	317.542
152.185	320.081
138.855	165.198
242.957	233.435
77.2827	181.702
118.384	137.903
48.0835	253.748
110.925	289.929
106.482	330.554
88.0737	203.918
48.4009	308.655
107.117	277.234
92.5171	122.034
167.419	256.921
191.223	319.763
115.369	164.88
125.525	125.208
72.8394	158.533
70.6177	94.104
36.0229	122.034
163.611	279.138
237.244	151.55
183.606	335.315
105.212	223.596
260.095	166.467
291.833	51.5747
-4.60205	274.06
-19.2017	326.746
75.061	228.992
78.8696	374.353
139.807	205.505
165.515	237.878
96.0083	124.255
153.455	129.968
101.404	146.472
98.23	247.083
290.881	123.938
170.911	175.037
196.301	142.029
141.394	240.735
86.4868	216.296
108.704	251.843
305.798	161.072
240.735	229.944
90.6128	257.556
142.029	126.794
193.445	146.472
117.59	156.311
78.8696	205.823
92.5171	232.8
79.8218	252.161
70.9351	260.413
154.724	259.143
23.0103	220.74
103.308	281.36
158.85	157.263
149.011	237.561
233.435	269.617
88.0737	182.971
166.785	167.419
132.19	155.994
146.472	249.939
282.629	292.468
289.612	185.352
208.679	222.644
215.027	98.5474
95.3735	105.847
88.8672	354.993
83.9478
153.455
159.167
162.659
44.5923
186.78
139.172
109.338
225.818
260.413
106.165
139.807
135.364
73.4741
144.568
166.15
158.215
55.7007
62.0483
63.6353
63.0005
192.81
201.697
99.8169
73.1567
185.193
283.264
212.488
85.8521
40.7837
39.8315
151.868
171.228
234.07
197.888
200.11
199.158
152.82
230.896
191.223
58.2397
94.7388
53.479
54.4312
215.027
195.667
252.795
112.512
172.498
197.888
154.724
23.645
158.215
222.327
122.986
196.936
143.933
213.757
111.877
107.751
69.6655
69.3481
224.231
212.805
109.973
110.608
21.7407
48.0835
39.1968
84.2651
36.9751
136.316
152.82
183.289
173.132
178.21
142.664
171.863
171.863
79.187
135.999
160.437
203.284
33.4839
38.562
39.3555
87.7563
92.1997
156.946
108.704
148.376
158.85
69.6655
76.6479
130.286
135.999
183.923
139.49
61.0962
54.4312
95.0562
100.134
21.4233
149.963
195.032
195.032
274.377
154.089
215.662
54.1138
70.6177
188.684
221.692
177.258
34.7534
87.439
155.042
208.679
189.001
188.367
141.711
56.0181
92.8345
243.909
172.18
33.8013
186.78
211.536
165.833
111.243
48.4009
54.7485
207.41
267.078
144.568
147.742
118.225
22.3755
177.576
81.0913
102.673
65.8569
217.566
69.0308
236.926
103.625
108.386
33.8013
22.0581
73.1567
110.608
177.258
130.286
48.0835
84.5825
170.276
43.3228
40.4663
174.402
129.968
92.3584
37.9272
182.336
116.321
56.9702
88.0737
88.7085
53.7964
135.046
125.842
294.373
185.828
194.714
65.2222
136.633
75.6958
31.2622
276.917
148.694
158.85
41.7358
225.5
122.351
50.9399
171.545
211.853
142.664
132.507
255.017
150.281
111.877
179.797
94.7388
108.069
86.1694
185.51
299.133
293.42
173.132
241.687
226.135
197.888
188.049
177.893
106.165
108.704
178.845
203.601
209.949
151.233
26.8188
102.991
119.177
195.984
340.076
390.857
375.94
87.915
37.9272
44.2749
59.8267
34.7534
96.6431
28.0884
134.412
138.855
106.799
94.4214
96.6431
77.6001
126.477
258.508
277.551
134.412
114.099
29.3579
36.0229
88.0737
59.1919
194.397
226.453
65.8569
193.127
65.8569
87.7563
83.9478
114.734
106.482
67.4438
112.195
136.951
70.6177
29.0405
51.8921
100.769
175.037
96.6431
110.291
172.815
99.8169
27.4536
42.3706
133.777
126.477
69.3481
173.132
186.145
75.5371
395.3
162.976
115.369
119.177
62.0483
122.034
54.1138
286.121
170.593
235.974
304.211
129.016
101.086
151.233
29.3579
87.439
64.5874
191.858
179.797
374.036
204.236
107.434
76.0132
192.493
287.073
135.999
120.447
73.7915
88.3911
287.073
204.553
149.646
126.477
29.3579
271.838
362.927
74.7437
65.8569
86.1694
116.638
115.051
67.7612
84.8999
177.893
64.5874
150.281
20.7886
108.386
186.462
75.061
103.625
225.183
163.293
143.933
108.069
51.7334
120.129
149.011
142.981
164.88
189.001
108.386
143.616
70.9351
126.477
181.702
78.2349
209.314
76.0132
113.147
44.9097
37.6099
194.08
58.8745
39.1968
44.9097
161.707
267.395
129.968
52.8442
76.0132
116.956
204.553
169.324
126.794
188.684
60.144
26.1841
133.459
118.542
286.755
183.289
259.143
218.201
85.8521
116.321
194.08
113.147
57.605
89.978
37.6099
45.5444
174.719
171.228
29.9927
143.933
161.072
157.263
248.669
258.826
152.82
189.954
64.5874
59.8267
49.8291
40.4663
136.633
21.106
67.4438
35.3882
75.061
86.1694
212.805
182.336
113.147
40.7837
60.144
103.625
95.6909
55.7007
242.639
66.1743
95.0562
44.5923
180.432
147.742
104.26
68.396
122.668
153.772
45.5444
51.5747
140.442
200.745
153.137
223.596
70.9351
142.664
31.897
199.792
68.7134
188.049
142.029
67.1265
98.5474
70.3003
118.225
53.479
212.17
121.082
87.7563
180.432
69.9829
195.032
39.3555
34.436
27.4536
57.9224
150.916
146.472
125.842
141.077
92.5171
247.083
230.579
158.215
128.381
149.011
98.8647
96.0083
175.671
146.472
72.2046
92.1997
66.4917
60.4614
66.1743
133.777
162.024
141.394
128.699
203.918
50.3052
64.9048
86.1694
189.954
214.709
125.208
215.662
92.5171
33.8013
145.52
115.051
179.797
99.8169
154.407
186.78
138.22
248.352
85.8521
91.8823
209.79
117.273
239.148
102.039
106.165
149.963
133.459
88.7085
57.9224
82.0435
145.837
132.825
188.049
190.271
102.991
63.3179
164.563
153.772
226.453
206.458
101.086
195.032
110.608
185.828
220.105
151.233
49.353
97.9126
86.4868
113.464
147.742
52.2095
30.9448
166.785
188.049
154.724
111.877
176.624
164.88
206.458
232.483
243.591
198.206
59.8267
123.303
105.847
166.15
256.287
92.5171
164.88
53.1616
149.011
147.424
107.117
121.082
162.341
285.803
88.3911
141.077
135.046
125.208
177.258
177.576
224.231
263.904
137.268
54.1138
159.802
145.837
116.321
214.075
199.792
171.545
102.673
62.3657
143.933
124.255
251.843
97.9126
77.6001
150.281
276.917
117.59
128.699
128.699
100.452
230.261
184.558
148.376
185.51
186.462
103.943
110.291
141.711
247.4
82.6782
111.56
104.578
183.289
167.737
198.206
150.598
190.906
232.166
130.603
117.908
142.664
147.424
101.086
132.031
115.051
61.731
36.3403
56.0181
238.831
138.855
139.807
55.7007
107.751
189.636
211.853
167.419
189.001
202.649
65.5396
100.134
184.875
236.926
165.833
246.13
83.6304
43.0054
47.1313
191.223
82.3608
139.807
68.7134
285.803
370.862
55.0659
46.814
60.144
194.08
394.666
68.7134
131.555
138.855
133.459
192.175
203.601
198.206
167.419
216.296
43.0054
109.338
140.442
209.949
245.813
150.281
248.669
215.979
209.631
195.667
71.5698
138.538
119.177
75.061
83.313
29.3579
49.0356
142.346
75.6958
77.6001
85.2173
220.422
191.223
287.073
217.249
68.0786
55.7007
160.754
99.4995
117.908
217.883
206.14
151.55
62.6831
82.3608
149.329
60.144
296.594
261.047
168.689
96.9604
72.522
273.425
181.702
378.162
144.25
105.847
86.8042
78.8696
235.022
281.36
238.196
225.183
287.708
63.9526
99.8169
64.27
173.132
201.062
118.225
148.059
118.225
124.89
67.7612
97.5952
34.7534
60.144
149.329
222.009
164.563
217.883
116.321
113.147
92.8345
172.498
66.4917
102.356
116.956
242.957
207.727
227.405
155.359
