# Supplementary material for: Thalamocortical feedback selectively controls pyramidal neuron excitability
Source: Nat Commun. 2025 Jul 1;16:5663. doi: 10.1038/s41467-025-60835-w (PMC12215560; doi:10.1038/s41467-025-60835-w)
Supplement: Supplementary file 4 — Source data [file 41467_2025_60835_MOESM4_ESM.zip › Source data/ED Fig 5/ED Fig 5c.xlsx]

## Sheet: Sheet1
Blue Irradiance Chr2 vs ChrimsonR
ChR2						ChrimsonR
Power (%)	Cell 1	Cell 2	Cell 3			Power (%)	Cell 1	Cell 2	Cell 3
1	14.5	13.3	9.7			1	0	0	0
5	81	79	83			5	0	0	0
10	81	79	83			10	2.8	0	1.5
20	81	79	83			20	14	3.7	7.5
30	81	79	83			30	75	9.7	13.54
40	81	79	83			40	75	81	78
50	81	79	83			50	75	81	78
60	81	79	83			60	75	81	78
70	81	79	83			70	75	81	78
80	81	79	83			80	75	81	78
Amber Irradiance Chr2 vs ChrimsonR
ChR2						ChrimsonR
Power (%)	Cell 1	Cell 2	Cell 3			Power (%)	Cell 1	Cell 2	Cell 3
1	0	0	0			1	0	0	0
5	0	0	0			5	4.3	3.7	5.4
10	0	0	0			10	75	81	78
20	0	0	0			20	75	81	78
30	0	0	0			30	75	81	78
40	0	3.2	0			40	75	81	78
50	2.8	4.4	2.4			50	75	81	78
60	4.7	6.3	5.2			60	75	81	78
70	8.9	7.2	7.1			70	75	81	78
80	9.3	8.8	7.9			80	75	81	78
