# Supplementary material for: Thalamocortical feedback selectively controls pyramidal neuron excitability
Source: Nat Commun. 2025 Jul 1;16:5663. doi: 10.1038/s41467-025-60835-w (PMC12215560; doi:10.1038/s41467-025-60835-w)
Supplement: Supplementary file 4 — Source data [file 41467_2025_60835_MOESM4_ESM.zip › Source data/ED Fig 5/ED Fig 5g.xlsx]

## Sheet: Sheet1
PSP amplitude (mV)
	Blue light 10%	Blue light 40%	Blue light 40% NBQX APV	Blue light 70% NBQX APV	Blue light 20% NBQX APV	Amber light (30%)	Amber light (60%)	Amber light (60%) bicuculline	Blu channel (10%) wash
Cell 1	12	3.5	-7	-10	0	-9	-9.5	0	11.5
Cell 2	5	2	-3	-6	0	-3	-3	0	6.5
Cell 3	2.5	1	-3.5	-4	0	-5	-2.5	-1	2
