# Supplementary material for: Thalamocortical feedback selectively controls pyramidal neuron excitability
Source: Nat Commun. 2025 Jul 1;16:5663. doi: 10.1038/s41467-025-60835-w (PMC12215560; doi:10.1038/s41467-025-60835-w)
Supplement: Supplementary file 4 — Source data [file 41467_2025_60835_MOESM4_ESM.zip › Source data/ED Fig 6/ED Fig 6ab.xlsx]

## Sheet: Feuil1
	Event size (mV.ms.10²)				Event size (mV.ms.10²)
Trial	Control	hyperpolarization		Trial	Control	APV
1	2.245395	0.684965		1	2.530616	1.053129
2	0.70788	1.233713		2	1.417371	0.920114
3	2.465041	0.769749		3	1.023457	1.070072
4	0.928745	0.73885		4	0.922822	0.959425
5	1.81219	0.766043		5	0.993071	0.721764
6	0.530839	0.69113		6	0.760592	0.756157
7	0.75	0.38914		7	0.823435	0.991158
8	0.385277	1.149931		8	0.908825	1.086234
9	0.547482	0.9885		9	2.08	1.036023
10	0.85	0.938593		10	0.873832	0.851501
11	2.6065	0.887208		11	0.78751	0.901624
12	2.7664	0.580712		12	0.838888	1.046079
13	1.967967	1.215397		13	0.919933	0.84218
14	1.866	0.68821		14	2.05	0.92102
15	0.680305	0.808267		15	0.897187	1.216979
16	1.058304	0.808267		16	2.363931	0.918982
17	2.479727	0.5031		17	0.908449	0.985138
18	1.626057	0.890296		18	0.917749	0.839947
19	0.467834	0.705589		19	0.818937	0.746436
20	0.5037	0.966382		20	0.838259	0.7556
21	1.784261	0.775647		21	2.434873	1.09729
22	2.285727	0.547966		22	1.187898	1.013825
23	0.941091	0.603478		23	1.149291	0.864891
24	2.05073	0.893763		24	0.718233	0.838956
25	0.885712	0.893763		25	1.006247	0.9354
26	0.674583	0.542352		26	0.863704	0.932513
27	1.98	0.443101		27	2.437772	0.888404
28	1.8449	0.774869		28	2.526426	0.763755
29	0.9	0.622593		29	0.715944	0.758675
30	0.575	0.905075		30	1.006247	0.686019
