# Supplementary material for: Thalamocortical feedback selectively controls pyramidal neuron excitability
Source: Nat Commun. 2025 Jul 1;16:5663. doi: 10.1038/s41467-025-60835-w (PMC12215560; doi:10.1038/s41467-025-60835-w)
Supplement: Supplementary file 4 — Source data [file 41467_2025_60835_MOESM4_ESM.zip › Source data/ED Fig 7/ED Fig7cd.xlsx]

## Sheet: Sheet1
BT cell 1			BT cell 2			BT cell 3			ST cell 1			ST cell 2			ST cell 3
PSP slow (mV/ms)	PSP fast (mV/ms)		PSP slow (mV/ms)	PSP fast (mV/ms)		PSP slow (mV/ms)	PSP fast (mV/ms)		PSP slow (mV/ms)	PSP fast (mV/ms)		PSP slow (mV/ms)	PSP fast (mV/ms)		PSP slow (mV/ms)	PSP fast (mV/ms)
41.7918	231.458		15.8304	286.117		65.0316	145.838		39.8043	135.093		36.7702	86.7521		47.3478	183.801
60.6585	282.368		19.3084	187.199		71.9145	196.136		34.459	140.524		39.9347	194.488		36.8345	200.996
41.9508	167.002		36.5185	329.808		70.0924	189.042		39.3136	159.44		43.9901	111.339		39.3674	291.432
10.6622	232.206		50.027	119.162		71.476	187.146		48.7874	256.034		36.2902	116.668		30.8989	239.432
43.0578	172.719		36.543	135.968		71.2519	126.978		33.9841	144.772		35.4472	160.512		40.4509	73.8879
51.1621	141.32		24.645	85.5447		74.9415	378.186		48.7583	151.732		37.558	201.591		44.296	53.8729
28.8142	126.512		94.7708	86.5381		73.4964	227.204		36.3255	149.646		44.3994	221.856		32.791	191.321
31.1337	61.7271		27.5593	98.6777		73.5483	293.646		42.3981	158.352		35.1084	176.484		48.1717	271.543
37.7788	43.3976		57.2183	296.975		73.7659	340.4		41.4659	150.029		33.617	147.089		34.1338	92.9007
23.5786	232.298		33.2004	110.538		80.7655	382.681		37.394	141.23		32.2183	143.84		39.4743	53.8365
26.758	163.261		19.1377	111.345		53.139	277.157		72.3354	71.5499		40.3121	71.3585		75.8713	261.321
31.6955	103.759		50.6707	299.643		42.772	191.014		66.9752	74.8323		35.3616	181.941		46.3367	262.453
73.1265	229.673		35.6215	120.78		43.1209	373.881		64.5231	75.2502		42.1691	166.549		46.9855	88.5342
30.4217	226.644		25.1396	106.123		47.7327	299.957		72.8252	282.999		28.8825	124.213		52.1084	161.026
44.484	97.0666		51.3159	270.755		42.7003	335.67		68.4261	90.7348		38.2574	104.434		44.9832	53.5432
22.1088	89.2764		35.7106	207.509		42.7873	339.061		77.7208	75.3822		42.9718	122.958		54.8878	48.4324
47.1453	359.87		48.5378	241.094		47.2543	132.395		69.1263	70.5903		42.1518	276.4		45.3127	293.432
77.3141	96.8605		12.5228	244.835		39.9931	136.717		62.7423	83.4653		38.4405	279.924		49.0103	34.1974
49.3927	396.722		28.432	173.877		45.9748	334.43		72.8965	86.9251		35.8777	141.335		41.7551	229.792
53.1507	231.552		85.1673	274.074		41.6158	334.142		72.657	82.0837		33.0847	76.649		60.7308	71.4981
23.0566	331.491		36.5768	24.5019		76.481	369.747		25.2188	317.649		19.9445	22.7148		56.7997	84.3985
63.0275	151.594		35.4055	151.903		66.3229	163.655		23.8542	19.3961		23.5776	242.217		53.2646	24.2548
35.1263	58.597		53.0547	145.072		61.6397	122.734		40.5669	31.594		20.3146	98.2387		48.3737	49.0658
16.8278	335.874		75.8902	125.49		61.1706	117.999		44.4477	29.8477		27.3332	176.577		37.4296	206.43
21.7094	294.751		88.5073	108.362		62.8077	137.777		41.4408	30.0863		20.7919	111.394		37.1896	34.2547
62.1032	38.6941		83.307	225.582		62.3851	141.011		36.3039	328.085		23.0627	120.366		47.6746	274.076
73.5602	299.343		33.8774	285.173		59.3481	171.932		19.282	105.845		25.8543	216.862		47.1791	48.6402
42.2374	77.4819		23.5335	201.886		57.526	295.3		26.7196	103.926		24.9974	297.189		46.1484	29.2637
50.3305	116.647		24.223	288.561		62.5145	133.799		29.3679	222.572		20.6545	160.459		55.7126	315.334
13.9744	145.34		47.3763	331.878		58.6773	118.808		27.1086	300.064		22.2385	270.403		51.6031	25.4931
36.521	24.1634		68.9349	364.269		34.6504	125.868		67.5164	194.356		30.8443	226.761
52.362	172.346		81.9202	331.469		19.4098	126.57		34.9567	107.867		30.6838	253.443
72.9874	52.4782		63.6569	249.6		19.624	112.335		33.3476	96.432		35.0777	86.9214
48.5082	232.254		47.1136	300.951		21.1652	343.424		45.2689	108.297		39.9774	67.2057
85.7789	96.8061		32.0473	297.393		21.2571	133.087		44.8519	299.487		33.6675	238.209
52.3309	107.194		46.3039	102.116		21.0522	137.004		51.0851	321.432		35.4184	246.548
						19.5984	128.037					37.6937	216.593
						21.785	139.661					37.2868	226.891
						21.6628	114.459					31.9105	136.167
						22.2721	138.538					21.8207	125.618
