# Supplementary material for: Thalamocortical feedback selectively controls pyramidal neuron excitability
Source: Nat Commun. 2025 Jul 1;16:5663. doi: 10.1038/s41467-025-60835-w (PMC12215560; doi:10.1038/s41467-025-60835-w)
Supplement: Supplementary file 4 — Source data [file 41467_2025_60835_MOESM4_ESM.zip › Source data/ED Fig 8/ED Fig 8b.xlsx]

## Sheet: Sheet1
Duration (ms)			Rise time (ms)			Amplitude (mV)			Relative amplitude to PSP
NMDA spikes	DSDPs		NMDA spikes	DSDPs		NMDA spikes	DSDPs		NMDA spikes	DSDPs
80	140		25.6852	16.8451		11.3	4.7		2.40426	1.06383
105	310		7.47767	19.3229		4.1	1.5		2.73333	3.86667
98	450		6.26167	12.39		4.1	10		2.5625	0.25
87	790		23.8333	10.8978		6.4	6		2.78261	0.283333
91	700		28.9335	8.29166		3.8	2		3.8	1.75
68	350		16.5862	10.7964		4.3	20		3.58333	0.125
70	750		10.8553	5.85219		9	3		1.125	2
110	554.5		25.2664	8.57444		8	2		4	1.38571
80	750		17.4492	9.06657		13	2		3.47826	0.75
80	2000		39.4359	20.6767		8	2		3.5	1
115	1500		51.6942	22.2		7	6		1.8	0.166667
80	1100		57.87	7.99		9	1.5		2.85714	1.66667
125	500		6.92319	10.7032		10	2		4	2
220	1300		27.7913	15.6287		8	6		2	0.833333
90	2500		28.0942	9.66026		4	3		2.42857	0.6
130			70.6731	15.2134		17	9		0.666667	0.555556
300			25.9971			8			2
90			26.8842			5
110			46.7891
125
