# Supplementary material for: Thalamocortical feedback selectively controls pyramidal neuron excitability
Source: Nat Commun. 2025 Jul 1;16:5663. doi: 10.1038/s41467-025-60835-w (PMC12215560; doi:10.1038/s41467-025-60835-w)
Supplement: Supplementary file 4 — Source data [file 41467_2025_60835_MOESM4_ESM.zip › Source data/ED Fig 9/ED Fig 9a.xlsx]

## Sheet: Sheet1
Onsets of 1st DSDP (ms)		Onsets of all DSDP (ms)
4045		4045
2786		479
479		2915
2915		2524
2524		2957
692		3960
3870		692
186		2786
2258		3920
341		3870
546		186
3202		2258
1497		3248
867		341
2555		1920
2306		546
1557		1679
1917		2107
587		2538
3870		3382
2286		3202
356		1497
2715		1740
3543		2708
3872		3063
868		3677
2490		4020
3040		2286
1656		2715
1445		3543
389		3872
1223		868
974		2490
391		356
2798		2555
2326		2306
1638		1557
2587		1917
2317		587
3498		3870
605		867
3026		1656
3077		2255
2153		2823
1586		3177
2936		3615
3794		1445
2043		2387
3385		3040
2028		3784
2194		389
2755		649
		974
		2220
		391
		2209
		2798
		1223
		2326
		1638
		2587
		3700
		2317
		3498
		605
		2332
		3026
		3884
		3077
		2153
		3898
		2936
		3794
		2043
		3385
		1586
		1863
		2028
		2643
		3504
		3942
		2194
		2719
		3174
		2755
		4073
