# Supplementary material for: Thalamocortical feedback selectively controls pyramidal neuron excitability
Source: Nat Commun. 2025 Jul 1;16:5663. doi: 10.1038/s41467-025-60835-w (PMC12215560; doi:10.1038/s41467-025-60835-w)
Supplement: Supplementary file 4 — Source data [file 41467_2025_60835_MOESM4_ESM.zip › Source data/ED Fig 9/ED Fig 9cdefgh.xlsx]

## Sheet: Sheet1
1st DSDPs				Secondary DSDPs
DSDP onsets (ms)	Duration (ms)	Amplitude (mV)	Cell index	DSDP onsets (ms)	Duration (ms)	Amplitude (mV)
4045	256	4.3701	1	2957	217	1.53918
2786	1109	2.39969	1	3960	282	1.41293
479	213	1.46574	1	3920	381	1.75817
2915	1019	2.97628	1	3248	1053	4.39302
2524	368	1.37157	1	1920	634	4.77045
692	278	1.66158	1	1679	399	0.505021
3870	210	6.87386	2	2107	410	0.533758
186	309	23.7499	2	2538	824	0.578263
2258	220	4.65878	3	3382	919	0.600739
341	1033	2.11516	3	1740	859	0.788027
546	213	0.653824	4	2708	310	0.6895
3202	334	0.637119	4	3063	439	0.661985
1497	223	0.734006	4	3677	307	0.644339
867	958	4.50018	5	4020	234	0.612382
2555	269	7.42761	5	2255	523	1.61125
2306	622	16.6181	5	2823	319	1.58429
1557	893	2.78473	5	3177	270	1.56962
1917	514	2.59139	5	3615	358	1.54307
587	201	5.80949	5	2387	300	1.81203
3870	431	2.91086	5	3784	226	1.35827
2286	972	3.36564	6	649	275	0.556565
356	971	6.04256	6	2220	239	0.621236
2715	1099	1.4217	6	2209	218	0.593347
3543	758	2.06029	6	3700	217	2.01985
3872	387	3.1587	6	2332	702	5.32692
868	918	4.66721	6	3884	311	1.97053
2490	1416	1.15265	6	3898	201	1.66416
3040	667	2.02199	7	1863	213	0.709679
1656	424	1.89785	7	2643	368	0.867148
1445	373	1.80423	7	3504	338	0.828722
389	224	0.537109	8	3942	290	0.816458
1223	1041	8.49809	8	2719	434	0.914603
974	1153	0.587858	8	3174	302	0.927402
391	1638	0.71041	8	4073	228	0.920387
2798	1503	0.852702	8
2326	1585	2.0717	9
1638	212	1.4642	9
2587	256	1.96202	9
2317	1984	6.3884	9
3498	529	3.8776	10
605	905	4.76908	10
3026	232	2.05551	10
3077	746	2.12905	10
2153	476	2.36188	10
1586	255	0.745197	11
2936	218	0.834169	11
3794	507	2.58547	11
2043	206	0.909623	11
3385	626	1.08667	11
2028	552	0.898098	12
2194	452	0.864348	12
2755	1298	0.980197	12
