# Supplementary material for: Thalamocortical feedback selectively controls pyramidal neuron excitability
Source: Nat Commun. 2025 Jul 1;16:5663. doi: 10.1038/s41467-025-60835-w (PMC12215560; doi:10.1038/s41467-025-60835-w)
Supplement: Supplementary file 4 — Source data [file 41467_2025_60835_MOESM4_ESM.zip › Source data/Fig 1/Fig1b.xlsx]

## Sheet: Sheet1
Dendritic span (um)	Dendritic density (a.u.)
413.478	0.0434443
420	0.044227
410	0.0568604
458.261	0.041245
331.739	0.0318405
479.13	0.0305697
339.565	0.0313888
360.435	0.053279
321.304	0.0344631
409.565	0.037482
390.87	0.0257694
416.522	0.0241995
295.217	0.0210317
417.826	0.044485
274.783	0.0164188
165.652	0.0046065
252.609	0.0296909
86.087	0.00552714
123.478	0.00529517
174.783	0.0132874
191.739	0.0157485
247.826	0.0102612
241.304	0.0231173
196.957	0.00954569
228.696	0.015998
238.261	0.0323563
346.522	0.0361689
