# Supplementary material for: Thalamocortical feedback selectively controls pyramidal neuron excitability
Source: Nat Commun. 2025 Jul 1;16:5663. doi: 10.1038/s41467-025-60835-w (PMC12215560; doi:10.1038/s41467-025-60835-w)
Supplement: Supplementary file 4 — Source data [file 41467_2025_60835_MOESM4_ESM.zip › Source data/Fig 1/Fig1c.xlsx]

## Sheet: Sheet1
Ratio length ap/bas
BT	ST
6.05148	0.407831
0.700402	0.288489
6.03731	0.841663
2.839	0.631707
6.40373	0.997445
1.16931	0.536056
2.51544	0.540298
3.12268	1.01709
2.60633	0.508734
3.21696	0.734206
3.1406	0.832423
6.88974	0.922527
2.17407	0.749316
4.44223
