# Supplementary material for: Thalamocortical feedback selectively controls pyramidal neuron excitability
Source: Nat Commun. 2025 Jul 1;16:5663. doi: 10.1038/s41467-025-60835-w (PMC12215560; doi:10.1038/s41467-025-60835-w)
Supplement: Supplementary file 4 — Source data [file 41467_2025_60835_MOESM4_ESM.zip › Source data/Fig 1/Fig1d.xlsx]

## Sheet: Sheet1
Ratio branches Ap/Bas
BT	ST
3.54545	0.368421
0.384615	0.344828
4.25	0.923077
2.23077	0.608696
4.6	1.05
0.642857	0.4
3.83333	0.909091
3.2	0.833333
2.71429	1
2.7	0.875
2.18182	0.866667
3.83333	0.842105
0.555556	0.666667
2.875
