# Supplementary material for: Thalamocortical feedback selectively controls pyramidal neuron excitability
Source: Nat Commun. 2025 Jul 1;16:5663. doi: 10.1038/s41467-025-60835-w (PMC12215560; doi:10.1038/s41467-025-60835-w)
Supplement: Supplementary file 4 — Source data [file 41467_2025_60835_MOESM4_ESM.zip › Source data/Fig 1/Fig1e.xlsx]

## Sheet: Sheet1
Soma depth (um)
BT	ST
240	135
140	72
75	260
135	300
72	280
65	180
83	275
58	85
93	190
190	230
235	133
280	160
110	175
80
