# Supplementary material for: Thalamocortical feedback selectively controls pyramidal neuron excitability
Source: Nat Commun. 2025 Jul 1;16:5663. doi: 10.1038/s41467-025-60835-w (PMC12215560; doi:10.1038/s41467-025-60835-w)
Supplement: Supplementary file 4 — Source data [file 41467_2025_60835_MOESM4_ESM.zip › Source data/Fig 1/Fig1h.xlsx]

## Sheet: Sheet1
M1				VPM				Pom				S2
depth in microns	avg density	error bar		depth in microns	avg density	error bar		depth in microns	avg density	error bar		depth in microns	avg density	error bar
1	0.74178	0.07367		1	0.48507	0.03346		1	0.938264	0.0255303		1	0.81274	0.05289
2	0.75258	0.10454		2	0.50797	0.02329		2	0.931817	0.0374271		2	0.90294	0.04662
3	0.76127	0.12488		3	0.44634	0.07075		3	0.889811	0.0465099		3	0.95159	0.02446
4	0.91738	0.03358		4	0.47936	0.04724		4	0.881892	0.0535521		4	0.94978	0.01759
5	0.95604	0.03141		5	0.49885	0.03889		5	0.884124	0.0548684		5	0.96392	0.0115
6	0.91897	0.04132		6	0.52019	0.03046		6	0.826712	0.0456532		6	0.95693	0.01875
7	0.91262	0.03774		7	0.52062	0.0346		7	0.816349	0.0450517		7	0.96781	0.01258
8	0.94655	0.04384		8	0.53404	0.03316		8	0.760778	0.0348618		8	0.95697	0.01527
9	0.88106	0.04951		9	0.53499	0.03368		9	0.701344	0.0251169		9	0.9383	0.02942
10	0.8487	0.08524		10	0.54025	0.03601		10	0.684903	0.0380052		10	0.90664	0.0493
11	0.84455	0.06416		11	0.54912	0.03923		11	0.665822	0.0306349		11	0.87288	0.06523
12	0.75486	0.092		12	0.55594	0.03698		12	0.639629	0.0341784		12	0.83396	0.07662
13	0.72275	0.07644		13	0.55964	0.03825		13	0.627859	0.0293525		13	0.8029	0.08674
14	0.71614	0.08174		14	0.57695	0.0393		14	0.628864	0.0329094		14	0.76469	0.08535
15	0.65095	0.07081		15	0.59192	0.03659		15	0.623185	0.0314488		15	0.70275	0.07693
16	0.60173	0.05903		16	0.61038	0.04029		16	0.614974	0.0339617		16	0.67883	0.0751
17	0.58265	0.05549		17	0.61361	0.04392		17	0.621514	0.0334316		17	0.65826	0.06887
18	0.55663	0.04556		18	0.64279	0.04256		18	0.61987	0.0329687		18	0.64747	0.06545
19	0.53562	0.0442		19	0.6585	0.03367		19	0.621947	0.032562		19	0.624	0.06529
20	0.53624	0.04214		20	0.65568	0.04645		20	0.62701	0.0347824		20	0.62301	0.06349
21	0.51647	0.03072		21	0.68657	0.0579		21	0.631336	0.0375156		21	0.62143	0.05403
22	0.51812	0.03143		22	0.70408	0.03593		22	0.63105	0.0352851		22	0.60544	0.05014
23	0.51043	0.035		23	0.72696	0.02951		23	0.622176	0.0354881		23	0.59161	0.05702
24	0.52967	0.03973		24	0.76121	0.04809		24	0.634156	0.0374872		24	0.575	0.0479
25	0.5503	0.04984		25	0.80067	0.01899		25	0.637757	0.0376225		25	0.57162	0.05224
26	0.5598	0.05025		26	0.84561	0.02446		26	0.640138	0.0369854		26	0.56716	0.052
27	0.52214	0.04633		27	0.83164	0.04003		27	0.642877	0.0388249		27	0.55012	0.05309
28	0.53572	0.06282		28	0.88398	0.03151		28	0.637663	0.0353278		28	0.57176	0.07689
29	0.53076	0.05236		29	0.92541	0.02589		29	0.657285	0.0380949		29	0.56394	0.08425
30	0.53606	0.05529		30	0.97956	0.02311		30	0.653969	0.0399258		30	0.56196	0.09009
31	0.60841	0.076		31	0.97238	0.02967		31	0.685416	0.0504188		31	0.55984	0.09588
32	0.61328	0.07348		32	0.99901	0.01723		32	0.69675	0.0495532		32	0.57341	0.0993
33	0.6047	0.06632		33	0.99731	0.01666		33	0.687875	0.050702		33	0.58164	0.10538
34	0.62	0.05649		34	0.98993	0.0152		34	0.700263	0.0511272		34	0.5925	0.11107
35	0.63248	0.05506		35	0.96775	0.02416		35	0.722988	0.0626073		35	0.59209	0.11214
36	0.62788	0.05634		36	0.95387	0.02211		36	0.734094	0.0731752		36	0.60513	0.11223
37	0.63723	0.05644		37	0.92932	0.0245		37	0.731659	0.0699161		37	0.60474	0.11227
38	0.64612	0.04818		38	0.90101	0.0242		38	0.736188	0.0775366		38	0.61495	0.10974
39	0.64915	0.05884		39	0.84029	0.03576		39	0.762352	0.0814579		39	0.5792	0.1067
40	0.66342	0.06273		40	0.80505	0.03069		40	0.767103	0.083164		40	0.57896	0.10128
41	0.6595	0.06591		41	0.77735	0.0299		41	0.782148	0.0722489		41	0.57963	0.09486
42	0.66857	0.07398		42	0.75187	0.03059		42	0.799945	0.0669352		42	0.58798	0.09171
43	0.69554	0.0879		43	0.75468	0.03579		43	0.807205	0.0672241		43	0.59506	0.08788
44	0.73973	0.10318		44	0.75119	0.03422		44	0.791291	0.0633159		44	0.58357	0.08477
45	0.7623	0.11251		45	0.75406	0.03427		45	0.804544	0.0675376		45	0.57143	0.08053
46	0.77203	0.12208		46	0.7528	0.03729		46	0.773633	0.0632929		46	0.5615	0.08011
47	0.77888	0.12568		47	0.75861	0.04079		47	0.752296	0.0641789		47	0.5642	0.08033
48	0.7907	0.12659		48	0.75381	0.04827		48	0.724785	0.0498909		48	0.53945	0.08563
49	0.78087	0.12244		49	0.75803	0.04909		49	0.704687	0.0518427		49	0.54733	0.08753
50	0.77386	0.12238		50	0.77248	0.04205		50	0.677275	0.0449097		50	0.54064	0.08937
51	0.76336	0.11895		51	0.77993	0.03905		51	0.676569	0.0494381		51	0.54988	0.08917
52	0.76196	0.11759		52	0.78771	0.03612		52	0.669232	0.0476161		52	0.54258	0.08341
53	0.75302	0.12062		53	0.79175	0.03527		53	0.67933	0.0530037		53	0.52924	0.08407
54	0.73228	0.11738		54	0.79282	0.03622		54	0.693852	0.0585139		54	0.505	0.08342
55	0.73084	0.11711		55	0.79896	0.03413		55	0.701668	0.0612746		55	0.4568	0.08181
56	0.73365	0.11597		56	0.8023	0.03945		56	0.706067	0.0630623		56	0.44934	0.08315
57	0.73282	0.11378		57	0.8035	0.03698		57	0.698277	0.0589557		57	0.45945	0.0851
58	0.73181	0.10484		58	0.78824	0.04376		58	0.703099	0.0588682		58	0.46473	0.08816
59	0.70512	0.08743		59	0.79413	0.04908		59	0.697828	0.0562723		59	0.45042	0.09033
60	0.70398	0.08791		60	0.79219	0.05007		60	0.70408	0.054898		60	0.44641	0.09452
61	0.69985	0.08261		61	0.76353	0.04525		61	0.702389	0.0498655		61	0.44718	0.09356
62	0.7764	0.09263		62	0.7447	0.05007		62	0.668202	0.0491311		62	0.41141	0.12783
63	0.76593	0.11239		63	0.74242	0.05323		63	0.629564	0.0340723		63	0.3947	0.12475
64	0.71706	0.17186		64	0.72165	0.0451		64	0.633454	0.0335654		64	0.28563	0.09619
65	0.5452	0		65	0.70261	0.09259		65	0.626672	0.0307782		65	0.20307	0.20307
