# Supplementary material for: Thalamocortical feedback selectively controls pyramidal neuron excitability
Source: Nat Commun. 2025 Jul 1;16:5663. doi: 10.1038/s41467-025-60835-w (PMC12215560; doi:10.1038/s41467-025-60835-w)
Supplement: Supplementary file 4 — Source data [file 41467_2025_60835_MOESM4_ESM.zip › Source data/Fig 1/Fig1i.xlsx]

## Sheet: Sheet1
Dendritic density (a.u.)																	Dendritic density (a.u.)
BT																	ST
depth (um)	profiles																depth (um)	profiles
0.329193	3.58619	0	0	0	17.4321	0	0	0	0	0	0	0	0	10.112			0.144727	0	0	0	1.1052	3.80699	20.8051	10.5876	7.50895	0	0	16.6675	0	0
0.763975	5.29412	0	0	0	18.9853	0.00153453	0	0	0	0	0	0	0	10.7026			0.57951	0	0	0	1.24007	3.94936	20.932	10.6413	7.93538	0	0	17.2087	0	0
1.19876	6.45627	0	0	0	20.6036	0.233248	0	0	0	0	0	0	0	11.8225			1.01429	0	0	0	1.37801	4.06292	21.0844	10.7313	8.35857	0	0	17.8532	0	0
1.63354	7.02063	0	0	0	22.8445	0.944757	0	0	0	0	0	0	0	13.8675			1.44907	0	0	0	1.5272	4.06121	21.1867	10.9156	8.79079	0	0	18.7328	0	0
2.06832	7.21586	0	0	0	25.252	2.58789	0	0	0.218414	0	0	0	0	16.8237			1.88386	0	0	0	1.66922	4.0237	21.1727	11.1214	9.18312	0	0	19.7541	0	0
2.50311	7.38176	0	0	0	27.3453	4.86002	0	0	1.08235	0	0	0	0	21.2832			2.31864	0	0	0	1.81773	3.99864	21.0561	11.3712	9.53043	0	0	20.6893	0	0
2.93789	7.55055	0	0	0	29.0152	7.33299	0	0	2.09548	0	0	0	0	26.3451			2.75342	0	0	0	1.9676	4.00563	20.9091	11.5591	9.88082	0	0	21.6597	0.0630861	0.086786
3.37267	7.72293	0	0	0	30.3971	9.53316	0	0	3.20733	0	0	0	0	31.4488			3.18821	0	0	0	2.10673	3.99915	20.8003	11.7304	10.1918	0	0	22.865	0.209889	0.426598
3.80745	7.8948	0	0	0	31.6384	11.4382	0	0	3.79096	0	0	0	0	34.9986			3.62299	0	0	0	2.25183	3.97391	20.8217	11.8888	10.4752	0	0	24.3306	0.399488	0.897187
4.24224	8.06002	0	0	0	32.5959	13.021	0	0	4.37954	0	0	0	0	37.3194			4.05777	0	0	0	2.39523	3.9139	20.994	12.0285	10.7645	0	0	25.8926	0.592668	1.36232
4.67702	8.23257	0	0	0	33.4084	14.3719	0	0	4.98346	0	0	0	0	40.6036			4.49255	0	0	0	2.53725	3.86019	21.2694	12.1874	11.0675	0	0	27.2326	0.751918	1.69224
5.1118	8.40512	0	0.136573	0	34.3299	15.3449	0	0	5.52225	0	0	0	0	44.3292			4.92734	0	0	0.00630861	2.68167	3.82813	21.563	12.393	11.4404	0	0	28.319	0.952941	2.07263
5.54658	8.57306	0	0.944757	0	35.7575	16.3937	0	0	6.12072	0	0	0	0	48.6701			5.36212	0	0	0.0845695	2.82404	3.81159	21.7398	12.6027	11.8796	0	0	29.3497	1.40358	2.9584
5.98137	8.74135	0	2.54015	0	37.3211	18.1066	0	0	6.71458	0	0	0	0	52.2972			5.7969	0	0	0.224552	2.96641	3.80273	21.8443	12.8121	12.4351	0	0	30.5209	2.04314	4.03325
6.41615	9.00512	0	4.88014	0	38.6286	20.445	0	0	7.1809	0	0	0	0	56.0084			6.23168	0	0	0.368116	3.10878	3.8046	21.9049	13.024	13.185	0	0	31.8759	2.92924	5.26905
6.85093	9.34339	0	7.43154	0	39.1422	22.8084	0	0	7.57272	0	0	0	0	60.8278			6.66647	0	0	0.507928	3.22268	3.8046	21.8876	13.2053	13.9666	0	0	33.3139	3.8948	6.28508
7.28571	9.91526	0	9.67008	0	38.7708	25.178	0.0944587	0	7.89105	0	0	0	0	67.1722			7.10125	0	0	0.644842	3.25524	3.80222	21.9028	13.3581	14.7795	0	0	34.8711	5.05081	7.24791
7.7205	11.0818	0	11.2749	0	37.8094	27.2692	0.39659	0	8.18465	0	0	0	0	73.2769			7.53603	0	0	0.78977	3.25524	3.8087	22.0332	13.5253	15.3134	0	0	36.6474	6.51151	8.48321
8.15528	12.5886	0	12.2808	0	36.4493	28.8634	0.934356	0	8.48389	0	0	0	0	77.7045			7.97081	0	0	0.952259	3.24433	3.81381	22.3685	13.6936	15.7714	0	0	38.2583	8.1717	10.0484
8.59006	14.3934	0	13.0271	0	35.2494	30.2027	1.58261	0.126854	8.79045	0	0	0	0	79.998			8.4056	0	0	1.09429	3.2295	3.78193	22.8027	13.8348	16.1981	0	0	39.4329	10.0367	11.7393
9.02484	16.2322	0	13.5417	0	35.0558	31.1674	2.11049	0.960614	9.09616	0	0	0	0	82.0293			8.84038	0	0	1.25644	3.22626	3.7139	23.0781	13.9628	16.7333	0	0	40.3886	11.6281	13.1011
9.45963	17.3947	0	14.1574	0	35.5787	31.9212	2.66513	2.06957	9.40921	0	0	0	0	84.6926			9.27516	0	0	1.43444	3.23632	3.67263	23.2225	14.081	17.4568	0	0	41.1199	12.9241	13.8968
9.89441	17.5826	0	14.6767	0	36.2425	32.977	3.29787	3.26769	9.72157	0	0	0	0	88.2561			9.70994	0	0	1.61125	3.25149	3.65575	23.5621	14.1812	18.2754	0	0	42.4038	13.8043	14.6017
10.3292	16.9488	0	15.1332	0	37.3932	34.2426	3.99318	3.8861	10.1836	0	0	0	0	92.1548			10.1447	0	0	1.78806	3.26752	3.63734	23.9862	14.2805	19.1473	0	0	43.8031	14.4087	15.4368
10.764	16.9074	0	15.5062	0	39.6055	35.6563	4.81006	4.27707	10.8298	0	0	0	0	95.4766			10.5795	0	0	1.96607	3.2902	3.62762	24.2636	14.4114	20.0152	0	0	45.1453	14.9221	16.2885
11.1988	17.7923	0	15.8629	0	41.8784	36.925	6.10486	4.66411	11.5889	0	0	0	0	98.0286			11.0143	0	0	2.15124	3.30673	3.63069	24.452	14.4718	20.872	0	0	46.2607	15.4188	16.9983
11.6335	19.387	0	16.2957	0	43.2953	37.6813	7.94476	5.04876	12.4162	0	0	0	0	99.0963			11.4491	0	0	2.32566	3.30196	3.63751	24.7292	14.4622	21.8361	0	0	47.0585	15.8986	17.6363
12.0683	21.3473	0	16.9091	0	43.7775	37.4917	11.2962	5.34578	13.7008	0	0	0	0.0318841	98.6099			11.8839	0	0	2.48167	3.37732	3.63359	25.1901	14.4476	22.5497	0	0	48.0276	16.3594	18.5238
12.5031	23.2228	0	17.6338	0	44.5966	36.335	16.2643	5.61125	15.2863	0	0	0	0.174084	96.4114			12.3186	0	0	2.62523	3.7838	3.61671	25.6827	14.4558	23.3025	0	0	49.0257	16.8471	19.4452
12.9379	24.9633	0	18.4271	0	46.3838	34.6193	21.6832	5.87928	17.2537	0	0	0	0.373231	94.4217			12.7534	0	0	2.76266	4.61705	3.56777	26.1741	14.5078	24.0198	0	0	49.7698	17.2868	20.3159
13.3727	26.8938	0	19.2413	0	49.2501	33.2939	26.2191	6.16402	19.3405	0	0	0	0.60341	93.3463			13.1882	0	0	2.89668	5.59693	3.52191	26.7009	14.5465	24.791	0	0.105541	49.9657	17.6523	21.1185
13.8075	28.6019	0	20.0031	0	53.0673	32.2616	28.8569	6.44672	21.6454	0	0	0	0.83717	93.9749			13.623	0	0	3.04109	6.45405	3.50077	27.2805	14.5754	25.6853	0	0.252174	49.9743	17.9751	21.9671
14.2422	30.0593	0	20.6546	0	57.9826	31.5509	30.4152	6.74373	24.0084	0	0	0	1.06888	95.3748			14.0578	0	0	3.18448	6.99966	3.51611	27.6849	14.6113	26.3705	0	0.592498	50.11	18.2939	22.9223
14.677	31.7147	0	21.3959	0	63.3557	30.9662	31.6808	7.07451	25.9291	0	0	0	1.71032	95.9124			14.4926	0	0	3.32805	7.53913	3.51509	27.9483	14.6275	26.8012	0	0.943564	50.4121	18.6322	24.2588
15.1118	34.3413	0	22.5309	0.0446718	68.2266	30.6982	33.0922	7.42097	27.326	0	0	0	3.30315	95.7625			14.9273	0	0	3.46155	8.38261	3.49071	28.2754	14.6092	26.9442	0	1.29463	50.7867	18.9325	26.0991
15.5466	37.3187	0	23.258	0.382097	72.7598	30.3035	35.0714	7.79932	28.3176	0	0	0	5.04842	95.1393			15.3621	0	0	3.52975	9.16931	3.47229	28.7388	14.6029	27.0256	0	1.51032	51.15	18.985	27.9032
15.9814	40.0859	0	23.1076	1.58312	77.2518	29.1649	37.5025	8.20716	29.5848	0	0	0	6.92856	94.607			15.7969	0	0	3.55294	9.84518	3.46121	29.2667	14.5766	27.0104	0	1.70162	51.4247	18.8479	29.5449
16.4161	41.9257	0	21.9448	4.148	80.6505	27.3437	40.149	8.64638	31.2655	0	0	0	7.75908	94.0281			16.2317	0	0	3.57954	10.1961	3.45934	29.8344	14.5361	26.8332	0	1.88934	51.5226	18.4851	30.673
16.8509	43.0813	0	20.4523	7.51509	83.102	25.446	42.993	9.0757	33.0728	0	0	0	8.58551	92.46			16.6665	0	0	3.61262	10.4655	3.46769	30.6423	14.5357	26.6755	0	2.07298	51.55	18	31.7453
17.2857	43.9417	0	19.5944	11.0194	84.7991	23.578	45.6849	9.50043	34.4791	0	0	0	9.52975	89.6859			17.1012	0	0	3.64058	10.7021	3.47298	31.3298	14.5367	26.4174	0	2.25575	51.4989	17.2939	32.8361
17.7205	44.5303	0	19.3836	13.6332	86.2512	22.0537	48.2143	9.92617	36.0726	0	0	0	10.9512	87.7436			17.536	0	0	3.64416	10.9217	3.43785	31.5507	14.5224	26.3212	0	2.43853	51.3916	16.2772	33.8242
18.1553	44.9829	0	20.1954	16.5748	87.4549	21.0411	50.7158	10.3483	37.9945	0	0	0	12.3581	87.887			17.9708	0	0	3.61858	11.1533	3.38107	31.4271	14.4912	26.1887	0	2.62131	51.3246	15.357	34.4121
18.5901	45.0457	0	21.1882	20.0581	88.5714	20.5352	53.0039	10.735	40.037	0	0	0	13.9509	89.4084			18.4056	0	0	3.61637	11.408	3.3613	31.5093	14.4789	26.0094	0	2.80563	51.8558	15.1144	34.8563
19.0248	44.8982	0	22.194	23.6344	89.793	20.6051	55.2989	10.5898	41.9893	0	0	0	15.1478	90.4014			18.8404	0	0	3.61569	11.6597	3.39829	31.904	14.4728	25.7766	0	2.98926	53.0757	16.1224	35.4929
19.4596	45.0617	0	22.697	26.0636	90.7681	20.9422	57.2535	10.5608	43.4788	0	0	0	16.319	89.9662			19.2752	0	0	3.6324	11.8617	3.43223	32.4072	14.4687	25.3949	0	3.17869	54.5565	17.9841	36.7054
19.8944	45.8124	0	23.4639	27.6164	91.3451	20.7884	59.2508	11.4095	44.5882	0	0	0	17.3932	89.5507			19.7099	0	0	3.6503	12.0346	3.49241	32.6182	14.4639	24.9231	0	3.39642	55.65	19.8193	37.8723
20.3292	46.8505	0	24.5347	29.4951	90.8827	20.2743	61.7011	13.2223	45.6634	0	0	0	18.4737	89.2721			20.1447	0	0	3.69139	12.2462	3.63887	32.7555	14.4547	24.3178	0	3.94817	56.5062	21.0005	38.8762
20.764	47.3526	0	25.7611	31.8764	89.675	19.4636	64.283	15.6984	46.7993	0	0	0	19.6438	89.851			20.5795	0	0	3.76522	12.576	3.78704	32.6104	14.4573	23.652	0	4.5717	57.2626	21.7016	39.7436
21.1988	47.9615	0	26.8271	34.7228	88.6818	18.4404	66.482	17.7136	48.1845	0	0	0	21.0682	90.5037			21.0143	0	0	3.85269	12.9272	3.94425	32.4382	14.5299	22.9867	0	5.29327	57.9139	22.1407	40.9683
21.6335	49.3376	0	27.6725	37.3088	88.0297	17.5911	68.2087	19.5061	49.4563	0	0	0	22.7546	91.8007			21.4491	0	0	3.90009	13.2505	4.14646	32.2844	14.6217	22.1299	0	5.91799	58.2092	22.5405	42.4503
22.0683	51.0338	0	28.3702	39.5064	87.9811	16.8331	68.9838	21.2834	49.9668	0	0	0	24.6766	93.4099			21.8839	0	0	3.91765	13.4401	4.36812	32.1454	14.6824	21.4252	0	6.58056	57.8063	22.8493	43.8929
22.5031	53.3004	0	28.9725	42.0092	87.742	16.7163	68.7688	23.7506	49.3132	0	0	0	26.4945	95.1016			22.3186	0	0	3.97016	13.2723	4.51765	32.1188	14.6835	20.6401	0	7.26428	57.3729	23.0561	45.0425
22.9379	54.8198	0	29.4631	44.7935	86.9889	17.1466	67.9533	27.413	48.2435	0	0	0	28.4005	96.512			22.7534	0	0	4.20699	12.6749	4.6428	31.9925	14.6711	19.9402	0	7.91151	57.0864	23.2558	45.9166
23.3727	56.208	0	29.9216	48.0106	85.6078	17.6126	67.5599	31.4578	47.0148	0	0	0	30.9881	96.8145			23.1882	0	0	4.48559	11.955	4.78483	31.7514	14.6805	19.2788	0	8.41756	57.0375	23.451	46.3466
23.8075	57.2827	0	30.4269	51.298	83.2534	18.283	67.8373	35.3086	45.8743	0	0	0	33.5976	97.0048			23.623	0	0	4.68474	11.3564	4.95175	31.4082	14.6846	18.5896	0	8.87434	56.9328	23.6653	46.7016
24.2422	58.487	0	31.1773	54.4402	79.8276	19.2595	68.5526	38.578	44.9954	0	0	0.0699062	36.2261	97.2119			24.0578	0	0	4.77852	11.0513	5.13777	31.0522	14.6648	18.139	0	9.16658	56.7949	23.8994	46.9067
24.677	59.1691	0	31.8208	57.1369	76.2454	21.1287	69.5928	41.1836	44.9175	0	0	0.212106	38.2455	97.274			24.4926	0	0	4.86343	10.8394	5.33146	30.7246	14.599	17.8812	0	9.43478	56.838	24.154	46.777
25.1118	58.6257	0	31.933	59.0505	73.386	23.7076	70.4082	43.2467	45.3236	0	0	0.405968	41.0148	97.3376			24.9273	0	0	4.95243	10.4135	5.53947	30.3991	14.5117	17.7557	0	9.6399	57.1772	24.3954	45.9427
25.5466	57.7067	0	31.7531	60.222	71.2326	26.2419	70.3962	44.659	45.7274	0	0	0.850128	43.1998	97.402			25.3621	0	0	5.02728	10.0752	5.72788	30.2101	14.4293	17.5528	0	9.90673	57.5049	24.606	44.5565
25.9814	56.9454	0	31.5541	60.8812	69.1485	28.0542	69.5495	45.8597	45.1847	0.00460358	0	1.57033	45.9168	98.1671			25.7969	0	0	5.04416	9.7913	5.9023	30.0169	14.3877	17.326	0	10.1865	57.808	24.7841	43.4278
26.4161	56.9729	0	31.4551	61.5968	68.0818	29.1274	68.4087	46.7482	44.3734	0.146633	0	2.80409	48.0673	99.1342			26.2317	0	0	5.02438	9.89702	6.05234	29.837	14.3877	17.1098	0	10.4757	57.9118	24.9219	42.8824
26.8509	57.8186	0	31.4735	63.8648	68.132	30.0558	67.3526	47.7792	43.5727	0.41364	0	4.28883	50.7828	99.7014			26.6665	0	0	5.00034	10.2928	6.19437	29.3988	14.3843	16.9381	0	10.7616	57.755	25.0651	42.8614
27.2857	58.9471	0	31.2408	68.2587	69.1454	31.2742	66.8472	49.2982	43.3833	0.723615	0	5.05968	52.565	99.9729			27.1012	0	0	5.00904	10.9033	6.34646	28.9877	14.3838	16.7949	0	11.08	57.2604	25.2099	42.8375
27.7205	59.7886	0	31.0123	74.6537	70.6875	32.5076	66.3275	51.1296	43.3407	1.00801	0	5.19062	53.7562	100.225			27.536	0	0	5.11986	11.4938	6.60597	28.7968	14.3829	16.6827	0	11.5166	56.2621	25.3519	42.5625
28.1553	60.6946	0	30.2423	81.095	72.6194	33.4561	65.5424	53.0196	43.3887	1.27076	0	5.30009	54.1649	99.7497			27.9708	0	0	5.44723	11.918	6.9867	28.683	14.386	16.6007	0	12.0619	55.0907	25.245	42.3449
28.5901	61.5398	0	29.5894	86.6905	75.037	33.6909	64.9202	55.2101	43.5876	1.53095	0	5.40477	55.6435	99.4513			28.4056	0	0	5.85473	12.0834	7.3468	28.2926	14.3864	16.6448	0	12.676	53.3598	24.3221	42.2384
29.0248	62.1913	0	29.2464	92.3001	76.638	33.6858	64.4576	58.3456	43.9369	1.77886	0	5.49463	57.4261	99.039			28.8404	0.0492754	0	6.46257	12.1096	7.57477	27.6754	14.399	16.6153	0	13.2164	51.282	22.4246	42.5737
29.4596	62.2186	0	30.2692	98.8479	78.0271	34.1272	64.6167	61.7724	45.6706	1.99829	0	5.58176	59.3584	99.0208			29.2752	0.178517	0	7.3526	12.2563	7.72651	27.0539	14.4232	16.4996	0	13.7362	49.3668	20.0685	43.5054
29.8944	61.8841	0	31.4281	106.809	79.8757	35.03	65.0684	64.7923	48.2373	2.19949	0	5.66206	60.3234	98.4597			29.7099	0.358227	0	8.57783	12.423	7.86036	26.6702	14.4474	16.3165	0	14.2999	47.756	18.2704	45.253
30.3292	61.5465	0.0400682	32.4893	113.729	82.5373	36.9695	65.2963	66.436	51.2554	2.39915	0	5.75038	60.8338	97.4801			30.1447	0.625064	0	9.60904	12.5429	7.95158	26.3263	14.4776	16.1066	0	14.5536	46.3013	17.4508	47.2455
30.764	61.3879	0.390452	33.6031	119.869	85.2075	39.2902	65.1558	66.8351	53.6587	2.59881	0	5.8844	61.3355	96.1069			30.5795	0.915601	0	10.1899	12.4305	8.04689	26.3147	14.4754	15.9255	0	14.7533	44.867	17.1413	49.3141
31.1988	60.9357	0.843137	35.1344	124.775	86.9604	41.7829	64.4515	66.9108	55.0781	2.79847	0	6.05541	61.7108	94.7899			31.0143	1.20853	0	10.3668	12.3052	8.18278	26.3937	14.4116	15.8385	0	14.8053	43.6373	16.9112	50.8203
31.6335	59.556	1.28048	37.0363	129.784	87.8022	43.5112	63.2302	67.0824	55.6587	2.99454	0	6.21194	61.8518	93.3681			31.4491	1.49531	0	10.5204	12.2155	8.30452	26.4638	14.3134	15.8893	0	14.8963	43.0552	16.6687	52.0675
32.0683	57.9231	1.60358	38.7504	134.235	88.2225	44.7347	61.3402	67.9388	56.0595	3.15737	0	6.3318	61.8043	92.3016			31.8839	1.78585	0	10.6595	12.2082	8.4075	26.3869	14.2227	16.0428	0	14.9766	43.0658	16.5205	52.8228
32.5031	55.5887	1.79165	39.7112	137.627	88.4026	45.7274	59.0278	68.3662	57.2515	3.29821	0	6.44058	62.0631	91.4066			32.3186	2.07877	0	10.7454	12.2904	8.49429	26.169	14.1717	16.2121	0	15.0558	43.006	16.4621	53.4986
32.9379	54.1344	2.01756	40.5108	141.005	88.1734	46.8841	57.0172	67.7845	58.7308	3.44484	0	6.54868	62.087	90.097			32.7534	2.36556	0	10.6645	12.454	8.59233	26.0211	14.1349	16.376	0	15.1734	42.6791	16.4147	53.8777
33.3727	52.8646	2.26479	41.4542	143.626	87.9603	48.5093	55.3477	67.1594	60.4922	3.59318	0	6.6711	61.6126	89.0196			33.1882	2.65337	0	10.5528	12.5541	8.63632	26.2051	14.1047	16.5315	0	15.2356	42.3136	16.4962	54.4017
33.8075	52.2113	2.47707	43.0708	146.05	88.2358	50.3821	54.5507	67.2726	62.3441	3.73231	0	6.81262	60.654	88.7311			33.623	2.94118	0	10.5497	12.5028	8.62489	26.7835	14.0846	16.5949	0	15.2762	41.9807	16.643	54.6568
34.2422	51.6024	2.72327	44.7686	147.781	89.3369	52.1974	54.6244	68.1748	63.4372	3.87741	0	6.89378	59.8027	89.8668			34.0578	3.237	0	10.6777	12.363	8.58994	27.5066	14.0558	16.5258	0	15.272	41.5913	16.8629	55.0172
34.677	51.6264	3.04621	46.4155	149.462	90.3968	52.8568	55.0979	69.4408	64.0302	4.02489	0	7.06189	58.7956	91.9376			34.4926	3.60341	0	10.8621	12.0902	8.53981	28.1454	14.031	16.4476	0	15.4656	40.9526	16.9829	55.4612
35.1118	52.2312	3.71765	48.0731	151.581	90.904	52.6677	56.1107	70.74	65.2201	4.16692	0	7.60153	55.9836	95.3502			34.9273	4.03461	0	11.1303	11.6946	8.50384	28.5359	14.0164	16.5749	0.0187553	16.0559	39.9159	17.0131	56.0948
35.5466	53.4188	4.83717	50.1327	153.739	90.3584	52.5625	57.2068	72.9124	67.4142	4.31935	0	8.0266	53.3494	97.9603			35.3621	4.48866	0	11.4186	11.2523	8.47724	28.5905	14.001	16.8951	0.126854	16.7379	38.8769	17.0336	56.8413
35.9814	55.0157	6.43171	52.4685	155.686	90.1729	52.9818	58.586	75.5724	70.2165	4.48218	0	7.73828	50.0249	100.816			35.7969	4.93811	0	11.6965	10.8679	8.41858	28.5669	14.0273	17.2554	0.272805	17.3345	37.85	17.1176	57.6324
36.4161	57.2455	8.61023	54.6027	156.533	90.044	53.9695	59.5841	79.0832	72.4049	4.49855	0	6.74936	48.1146	102.72			36.2317	5.38721	0	11.9546	10.4124	8.36982	28.5466	14.1291	17.5265	0.433248	17.6549	36.9298	17.2552	58.7536
36.8509	59.5055	10.6355	55.887	156.365	90.2235	55.0885	60.0295	81.9719	73.8834	4.39625	0	5.51748	45.5449	104.269			36.6665	5.82165	0	12.1763	9.75533	8.31952	28.6958	14.2941	17.6532	0.666155	17.954	36.0919	17.3737	59.9408
37.2857	61.7265	12.6547	57.0392	154.721	89.7212	55.6217	59.7783	83.979	74.7488	4.24928	0	4.97221	43.7809	105.575			37.1012	6.2491	0	12.3632	8.94851	8.27212	28.9234	14.5076	17.7286	1.0653	18.1391	35.4513	17.4234	61.0503
37.7205	63.8029	14.6464	58.3787	152.532	88.839	56.0162	59.3296	84.8972	75.2145	4.13248	0	5.05439	42.2199	105.911			37.536	6.67656	0	12.4677	8.19216	8.13623	29.0232	14.7228	17.7945	1.84075	18.1284	35.0777	17.4604	61.7848
38.1553	65.6464	16.8159	60.2723	149.649	88.0556	56.2803	59.0157	85.5071	75.6264	4.05405	0	5.15499	41.443	106.577			37.9708	7.09906	0	12.4771	7.58892	7.91645	28.9628	15.0077	17.9282	2.68355	17.9969	34.7789	17.5146	62.3942
38.5901	67.7025	19.5613	62.1521	147.128	87.0897	56.8882	58.8544	85.9838	75.898	3.98517	0	5.24552	39.312	107.326			38.4056	7.5231	0	12.5615	7.22489	7.71782	28.888	15.386	18.0104	3.65439	17.7425	34.5657	17.6101	62.8465
39.0248	70.1432	22.8314	63.3763	143.982	86.5829	58.1134	58.9816	85.4723	76.1154	3.92856	0	5.38483	37.2609	109.162			38.8404	7.90469	0	12.4564	6.96454	7.62012	28.9879	15.7729	18.1052	4.38244	17.519	34.3724	17.7529	62.7523
39.4596	73.1286	26.3714	63.7422	140.835	86.1014	59.3328	58.9809	84.4278	75.058	3.9023	0	5.75942	35.3746	111.294			39.2752	8.20512	0	11.9163	6.63376	7.59147	29.1103	15.9615	18.186	4.8769	17.2979	34.0656	17.8445	61.874
39.8944	75.7582	29.9971	63.8868	135.676	85.465	60.3173	58.668	83.4164	73.6143	3.89548	0	6.3497	35.1366	113.507			39.7099	8.45934	0	10.9279	6.33623	7.55209	29.238	16.0104	18.2327	5.31867	17.001	33.6621	17.9171	60.1413
40.3292	77.851	32.5872	63.5173	130.891	85.0525	60.0522	58.4094	84.4512	72.2464	3.88184	0	6.8503	35.6061	116.778			40.1447	8.63649	0	10.083	6.03274	7.48747	29.546	16.044	18.2696	5.61569	16.711	33.2292	17.8445	58.0425
40.764	79.4581	34.2396	62.6501	125.788	84.6595	59.6392	58.3535	88.1582	71.6827	3.8665	0	7.2295	36.0276	120.188			40.5795	8.82575	0	9.62404	5.8046	7.41449	29.9768	16.1054	18.326	5.92003	16.5891	32.9166	17.7396	55.9671
41.1988	80.5621	35.0421	60.883	121.35	84.7758	59.4373	59.0263	92.6131	71.7318	3.8416	0	7.96675	36.342	123.638			41.0143	9.02217	0	9.50708	5.56556	7.28576	30.3202	16.1915	18.376	6.43052	16.4984	32.7906	17.5442	54.4319
41.6335	81.9882	36.0346	59.0382	116.594	85.3194	60.5021	59.9478	96.8474	72.5096	3.78619	0	9.12856	37.3079	126.769			41.4491	9.1954	0	9.43427	5.32549	7.12344	30.628	16.2627	18.3998	7.08798	16.4095	32.4552	17.3867	53.2824
42.0683	84.1736	37.8759	57.5814	112.045	86.3782	62.3154	60.6331	99.831	73.2525	3.75601	0	10.6285	38.3301	129.656			41.8839	9.35993	0	9.43887	5.0607	6.96351	30.8673	16.2992	18.4406	7.74834	16.1847	31.8143	17.2377	52.5032
42.5031	86.7241	40.1315	57.1903	107.919	87.5676	64.2022	60.8928	102.701	72.6292	3.74476	0	11.7584	39.6689	131.554			42.3186	9.53521	0	9.44638	4.72617	6.87468	31.154	16.3086	18.5071	8.25166	15.9538	30.9118	17.0749	52.2009
42.9379	89.4223	42.476	56.771	103.703	88.6474	65.735	61.0171	105.212	71.236	3.74049	0	12.5241	40.1533	131.934			42.7534	9.77425	0	9.4815	4.3364	6.80409	31.5444	16.3079	18.4708	8.56044	15.7405	30.2058	16.8714	52.505
43.3727	91.4909	45.3697	55.9454	100.023	88.6361	66.7199	61.1453	106.88	69.6227	3.73453	0	14.1265	40.474	131.665			43.1882	10.0017	0	9.76061	4.0283	6.77971	31.6694	16.2853	18.3098	8.86223	15.638	29.6298	16.5615	53.7947
43.8075	93.0244	48.2493	54.1756	96.8242	87.9691	67.2648	61.6987	107.532	68.177	3.79165	0	16.4389	40.7567	130.321			43.623	10.1739	0	10.3848	3.87485	6.80051	31.2394	16.2339	18.1528	9.15669	15.6036	29.1194	16.2174	55.6731
44.2422	94.6542	50.7756	51.7673	94.8697	86.6904	67.4198	61.882	108.235	67.1736	4.33112	0	18.615	40.8709	127.922			44.0578	10.3054	0	11.309	3.82626	6.86377	30.4481	16.1644	18.1049	9.50588	15.5581	28.554	15.9749	57.95
44.677	96.0523	52.5395	49.3325	93.9772	85.3681	68.0046	61.7294	109.12	66.068	5.18483	0	20.3117	41.1061	124.269			44.4926	10.3732	0	12.4882	3.82182	6.93282	29.7714	16.0757	18.1983	10.104	15.2675	27.9959	16.1004	59.8153
45.1118	97.2298	53.6494	46.9306	93.6179	84.6887	68.5541	62.1746	110.734	64.3725	6.51168	0	21.7286	41.1801	119.279			44.9273	10.3688	0	13.6373	3.82575	6.96846	29.444	15.9879	18.3833	10.8941	14.5736	27.6	16.4358	61.2254
45.5466	97.6658	54.141	44.1893	93.4027	84.7361	69.1361	63.7998	112.029	62.5957	7.80256	0	22.7364	41.3852	114.954			45.3621	10.3386	0	14.6844	3.83035	6.98363	29.406	15.9407	18.4297	11.6372	13.8614	27.1823	16.7529	61.8157
45.9814	97.5151	54.0957	41.3129	92.6483	84.5238	69.7939	67.0496	113.133	62.0003	8.85098	0	23.4266	41.6931	110.544			45.7969	10.3214	0	15.2355	3.83734	7.01858	29.3754	15.8602	18.3903	12.2094	13.2636	26.735	16.8992	61.7328
46.4161	97.1862	53.6315	38.9828	91.1592	84.1654	70.2904	70.687	113.698	62.4537	9.70418	0	23.9852	42.2315	107.294			46.2317	10.2962	0	15.3804	3.85524	7.02489	29.0264	15.7217	18.3299	12.5386	12.9656	26.334	16.709	60.8566
46.8509	96.9831	53.4604	37.4646	88.5905	83.498	70.3287	73.6755	115.085	63.289	10.4685	0	24.6184	42.846	105.066			46.6665	10.2854	0	15.4846	3.86053	7.01824	28.4962	15.5471	18.2996	12.8073	12.7364	26.0539	16.8009	59.9337
47.2857	96.8022	53.401	35.9352	85.1727	83.4329	70.6409	75.5569	117.563	63.8851	11.7098	0	25.1966	43.4273	103.303			47.1012	10.2817	0	15.6708	3.83274	7.01296	27.9095	15.3601	18.49	12.9202	12.6061	25.9913	17.096	59.6409
47.7205	96.4912	53.5637	34.0587	80.9538	83.9212	71.5352	76.5935	120.497	64.1018	13.0344	0	25.6055	43.8934	102.388			47.536	10.2779	0	15.9783	3.79898	7.01927	27.4803	15.1727	18.9768	12.6512	12.5562	26.0191	17.3915	60.2455
48.1553	95.8839	53.5061	31.8419	76.3541	84.1809	73.2994	77.5828	123.19	63.9645	14.2085	0	26.3175	44.3338	101.438			47.9708	10.2791	0	16.5359	3.76471	7.04246	27.3236	14.9018	19.7064	12.3821	12.4783	26.0367	17.3971	60.9968
48.5901	95.3761	52.9309	29.7224	71.3553	84.0481	75.3494	79.1318	125.079	64.3248	14.9226	0	27.1422	44.8494	100.472			48.4056	10.3003	0	16.9794	3.73436	7.05473	27.0999	14.5424	20.6827	12.0791	12.4242	26.0254	17.2346	61.6682
49.0248	94.9869	51.8948	28.1703	66.8014	83.6213	75.7654	81.8111	126.371	65.348	15.6247	0	27.8256	45.4554	98.8261			48.8404	10.3446	0	17.3981	3.76198	7.05354	26.7645	14.2493	21.4829	12.0073	12.4431	25.7833	17.0585	62.1686
49.4596	94.6256	50.5654	26.4343	62.4919	83.0211	74.6314	85.1125	127.402	66.6513	16.4058	0	28.5632	45.9908	96.3703			49.2752	10.401	0	17.9458	3.80085	7.03615	26.5008	14.1591	22.082	12.0651	12.525	25.3824	16.8513	62.9338
49.8944	94.3775	48.964	24.6711	59.6815	82.0252	73.0107	88.5942	128.669	67.191	17.555	0	29.6223	46.1722	93.4841			49.7099	10.4651	0	18.8246	3.80205	7.02285	26.2138	14.1908	22.3905	12.1192	12.7074	25.0251	16.5125	63.8396
50.3292	93.728	48.0663	23.3282	57.2477	80.127	71.8242	92.1881	129.711	66.838	19.6544	0	30.6895	46.2957	88.977			50.1447	10.5226	0	19.7413	3.79932	7.00358	25.6488	14.2155	22.7806	12.3937	12.9952	24.5606	16.2488	64.836
50.764	92.8118	47.8032	22.3896	55.5154	78.2989	70.623	95.8273	129.138	66.3226	22.4972	0	31.1997	46.8024	83.9429			50.5795	10.5442	0	20.4892	3.80085	6.99812	24.9959	14.1778	23.0967	12.8363	13.2075	23.9722	16.1165	65.2834
51.1988	92.2532	48.2595	22.1916	53.9234	76.6464	69.0399	98.5635	127.852	66.0868	25.5337	0	31.1023	47.4404	78.9395			51.0143	10.5444	0	20.9623	3.80784	7.00205	24.6218	14.0885	23.1292	13.1616	13.3478	23.1671	16.3473	65.3234
51.6335	91.5311	48.5959	21.9267	52.7633	75.571	66.468	99.9497	126.153	66.0344	28.0728	0	30.4928	48.1485	74.4801			51.4491	10.5569	0	21.4813	3.81466	7.00102	24.3642	14.0239	22.9606	13.3526	13.6292	22.3857	16.6411	65.452
52.0683	90.5444	48.1071	21.4242	52.4496	74.9221	63.4708	101.083	124.598	65.905	29.9577	0	29.3533	48.4397	70.4372			51.8839	10.5611	0	21.9223	3.8266	7.0179	24.2455	14.0078	22.7194	13.5357	14.4789	21.7879	17.1049	66.6529
52.5031	89.5657	47.565	20.4996	53.1107	74.1572	60.2907	102.983	122.917	66.3074	31.7296	0	28.5961	48.594	67.5471			52.3186	10.5671	0	22.3308	3.82438	7.03035	24.1378	13.9829	22.4892	13.865	15.3971	21.5309	17.666	68.1381
52.9379	88.3269	47.0102	19.7746	53.8375	73.4038	57.2481	105.136	121.63	67.7274	33.8338	0	28.1519	48.6382	66.0464			52.7534	10.5066	0	22.9303	3.80835	7.04416	23.8578	13.9763	22.3345	14.3848	16.8532	21.3836	18.2109	69.9066
53.3727	87.1978	46.075	19.3886	54.4888	72.9911	54.3301	107.497	121.375	69.1615	36.0394	0	26.8198	48.2552	65.1564			53.1882	10.4617	0	23.4667	3.76385	7.06428	23.5848	14.0593	22.2472	14.875	18.3899	21.2697	18.5691	71.3681
53.8075	86.4051	45.2523	19.3393	54.3531	72.8924	51.7291	110.09	121.753	70.8522	38.1533	0	24.8428	47.6206	64.3255			53.623	10.4762	0	23.8068	3.71338	7.06513	23.3495	14.2842	22.1811	15.3269	19.8242	21.1311	18.6992	72.6616
54.2422	85.8837	44.9766	19.7107	53.5373	73.1197	49.5378	113.19	121.909	72.0254	40.3105	0	22.9928	46.876	63.5608			54.0578	10.4982	0	23.7393	3.66701	7.06837	23.2875	14.5896	22.1011	15.7059	20.6994	20.9553	18.6053	73.3494
54.677	85.32	45.7562	20.1717	52.4974	73.8172	47.5812	116.795	121.919	72.8757	42.2564	0	21.4397	46.3408	62.9246			54.4926	10.51	0	23.265	3.61705	7.10111	23.2919	14.9294	21.9269	15.7744	21.0167	20.7581	18.2488	73.6309
55.1118	84.453	46.8709	20.4636	51.8041	74.6709	46.4186	118.579	121.249	73.6624	43.7468	0	19.7279	46.7823	62.556			54.9273	10.5349	0	22.7279	3.58875	7.11799	23.2428	15.2796	21.5342	15.7267	21.7973	20.557	17.7558	73.3231
55.5466	83.459	47.9241	20.5983	51.651	75.3055	45.3521	118.249	120.376	73.7577	44.3952	0	18.32	48.1974	62.0979			55.3621	10.5632	0	22.149	3.58159	7.0786	23.2355	15.6014	21.135	15.9439	22.6065	20.3966	17.25	73.6493
55.9814	82.9396	49.5952	20.7386	51.7144	76.0815	44.5872	115.851	119.363	72.6624	44.92	0	17.755	49.8864	61.5093			55.7969	10.6481	0	22.0223	3.56965	7.0237	23.3275	16.0713	20.9204	16.6583	23.4215	20.223	16.8943	74.0116
56.4161	82.3001	51.3354	20.8361	51.8853	76.9234	43.748	113.564	117.965	71.0232	45.5587	0	17.5449	51.1719	60.5014			56.2317	10.7964	0	22.072	3.5422	7.02148	23.7768	16.5528	20.8951	17.7021	23.7874	20.082	16.845	74.4358
56.8509	81.2483	52.9025	21.1712	51.5081	78.7064	43.4986	111.894	116.462	69.8106	46.1066	0	17.1577	51.6774	59.0907			56.6665	10.9794	0	22.0737	3.50963	7.08355	24.1272	16.9461	20.942	18.9269	24.0324	19.9298	16.5004	74.2813
57.2857	79.5734	54.0169	22.1004	51.1296	81.4764	43.1211	111.675	113.99	70.5432	46.3545	0	16.7789	51.9147	57.481			57.1012	11.0892	0	21.9673	3.47775	7.15874	24.3366	17.2153	20.8043	19.9362	24.2696	19.5773	16.0275	73.1918
57.7205	77.6334	54.8946	23.956	50.4639	84.1137	42.4382	112.823	111.665	72.939	46.7625	0	16.5417	52.0696	55.7112			57.536	11.0899	0	21.7292	3.47178	7.23427	24.2849	17.5344	20.4107	20.7983	24.4595	19.1269	15.6126	71.333
58.1553	75.7715	55.8135	26.0631	50.0711	86.1308	41.83	114.61	110.005	75.6936	47.4266	0	15.9434	52.362	53.7364			57.9708	10.9966	0	21.2273	3.4873	7.25865	24.0939	17.8938	19.6951	21.3028	24.5768	18.7275	15.5219	69.5814
58.5901	74.1754	57.5986	28.132	49.7724	86.9071	41.5918	116.189	109.23	77.8967	48.288	0	15.254	52.5836	51.7546			58.4056	10.8488	0	20.6957	3.49548	7.28525	23.9887	18.235	18.6941	21.4822	24.6953	18.3274	15.6218	68.2742
59.0248	72.4305	59.0621	29.9037	49.6549	87.1947	42.5818	116.557	109.351	80.0068	48.8965	0	14.6626	52.6445	49.8926			58.8404	10.6629	0	20.1852	3.46684	7.32754	23.9413	18.5275	17.8767	21.6321	24.8278	18.1502	16.0934	67.3103
59.4596	70.5969	60.1454	31.399	49.5903	88.1628	44.8687	116.154	110.156	82.5096	49.4529	0	13.7754	52.2691	48.8769			59.2752	10.4767	0	19.6535	3.41603	7.33896	23.6648	18.861	17.2835	21.9127	24.9308	18.0696	16.6174	65.9606
59.8944	68.5685	60.5161	32.6723	49.5647	90.7328	47.542	115.41	110.38	85.8172	50.2073	0	12.3579	51.7741	48.2878			59.7099	10.3103	0	18.932	3.37084	7.3272	23.3202	19.2433	17.0535	22.2363	25.0457	17.9512	17.0026	64.9395
60.3292	67.3659	60.6152	33.7233	49.5088	94.0885	50.7038	114.055	110.546	88.1405	49.9669	0	11.0133	51.3765	48.3217			60.1447	10.1598	0	18.2685	3.34595	7.32856	23.0837	19.7043	16.7754	22.4351	25.1482	17.904	17.0723	64.3477
60.764	66.7905	60.6191	34.7228	49.3263	97.5777	54.3934	112.77	111.193	89.4651	48.8087	0	10.3369	50.9685	48.5107			60.5795	10.0094	0	17.8026	3.3676	7.30997	22.792	20.2754	16.5746	22.4561	25.1357	17.8392	16.9807	64.2905
61.1988	66.276	60.7279	36.2909	49.0109	100.26	58.3253	112.426	113.539	89.7018	46.9642	0	10.0041	50.5845	48.5981			61.0143	9.86172	0	17.5308	3.37715	7.28917	22.2486	21.0455	16.5966	22.4351	25.1794	17.8015	16.8177	63.9538
61.6335	65.6404	60.8847	38.0242	48.6176	102.511	61.9337	113.356	117.069	89.0111	45.55	0	9.90384	49.2348	48.215			61.4491	9.70009	0	17.1652	3.43905	7.27263	21.5146	21.6759	16.7809	22.4537	25.3555	17.7465	16.6459	62.682
62.0683	64.6332	61.2667	39.557	48.0414	104.008	64.8607	114.15	120.41	88.5243	44.7168	0.256436	10.081	47.7787	47.4436			61.8839	9.52396	0	16.8597	3.56198	7.23393	20.8339	22.1717	17.0034	22.524	25.0677	17.6462	16.3207	60.5033
62.5031	63.6784	61.3744	40.7557	46.7652	105.776	67.5163	113.34	122.642	88.8196	43.8733	1.12344	10.1729	45.8558	46.4588			62.3186	9.36078	0	16.6962	3.73214	7.20853	20.2638	22.5812	17.2116	22.7311	24.578	17.6711	15.9035	58.0933
62.9379	62.7823	61.273	41.7579	45.2904	106.908	70.4044	112.414	123.681	88.8126	42.5548	2.81466	10.2416	44.9881	45.5719			62.7534	9.23666	0	16.4293	3.89736	7.19028	19.784	22.8465	17.3703	22.9287	23.1415	17.6749	15.5195	55.4145
63.3727	62.1529	61.0228	42.6963	43.7233	108.509	74.3253	111.534	123.49	89.0041	41.0436	4.99403	10.3603	44.6893	44.8436			63.1882	9.10298	0	16.0878	4.07741	7.1497	19.2189	23.0633	17.5436	23.0781	21.5108	17.6568	15.2622	51.964
63.8075	61.6513	60.6805	44.0194	42.7661	110.472	79.2622	111.182	122.222	89.105	39.5456	7.05797	10.5338	45.1961	44.6165			63.623	8.93623	0	15.5049	4.27587	7.12055	18.7159	23.2031	17.7429	23.2525	19.9809	17.5345	15.1461	47.9976
64.2422	60.6764	59.9279	45.9826	42.1424	112.349	84.9836	110.95	121.143	90.1108	37.5199	8.4578	10.839	46.3153	44.3893			64.0578	8.78687	0	14.8858	4.4653	7.04041	18.2355	23.3069	17.9442	23.4118	19.0677	17.4049	15.1424	44.0061
64.677	59.8094	58.6597	48.5951	41.2469	114.615	91.5608	110.214	120.967	92.3291	35.407	9.11014	11.6036	48.0179	44.5754			64.4926	8.64126	0	14.2977	4.64348	6.92566	17.7168	23.3257	18.1107	23.5488	18.7691	17.2673	15.2766	40.8181
65.1118	59.1734	57.2554	51.8191	39.7275	116.845	98.1352	110.146	121.273	94.4795	33.3214	9.45166	12.9945	49.3108	45.0974			64.9273	8.49787	0	13.6697	4.80546	6.82847	17.1328	23.2607	18.3147	23.5529	18.0849	17.06	15.613	38.6614
65.5466	58.8351	56.0334	55.3147	37.9976	119.431	104.499	110.523	121.593	96.5465	32.1402	9.64774	14.3957	49.6276	45.9413			65.3621	8.37749	0	13.0849	4.98107	6.82302	16.408	23.1246	18.5598	23.2494	17.4082	16.8709	16.3432	36.6508
65.9814	58.1042	54.3321	58.5424	36.5233	121.48	109.853	110.781	121.444	99.1899	31.3413	9.8474	15.3287	48.9205	46.511			65.7969	8.2087	0	12.6402	5.15533	6.86223	15.5545	22.8375	18.7158	22.6472	16.7234	16.6651	17.1828	35.0687
66.4161	57.5055	52.6157	61.5154	35.3437	122.765	115.423	110.797	121.804	101.851	30.6585	10.0426	15.949	48.1838	46.9772			66.2317	7.98227	0	12.4194	5.30691	6.87536	14.6324	22.5531	18.7444	22.0413	16.3901	16.4206	18.3009	33.8687
66.8509	56.955	51.1855	64.1188	34.3303	122.348	121.531	110.277	121.778	104.807	30.1565	10.2286	16.4208	47.8841	47.1623			66.6665	7.71697	0	12.2408	5.47451	6.83734	13.8992	22.4073	18.6849	21.3947	16.1067	16.1471	19.7824	33.0411
67.2857	56.6806	50.2916	66.4159	33.2667	120.219	128.22	109.401	122.358	106.366	29.4148	10.387	16.8324	47.6851	47.1562			67.1012	7.48849	0	12.0965	5.64535	6.76692	13.2518	22.3869	18.5865	21.2184	15.8892	15.9294	21.8367	32.6459
67.7205	56.6551	49.5289	67.7429	32.6853	117.432	134.104	107.788	123.528	106.572	28.3976	10.5814	17.8716	47.2991	46.4402			67.536	7.36539	0	11.9847	5.82745	6.71867	12.7961	22.3458	18.5528	21.5829	15.7463	15.682	23.8334	32.2904
68.1553	57.2924	48.75	68.613	32.5495	114.751	138.818	105.582	125.206	106.132	27.318	10.7811	18.8372	46.7819	45.3284			67.9708	7.33981	0	11.8009	6.02506	6.73708	12.4003	22.2692	18.6358	22.2303	15.6373	15.3402	25.4483	31.6595
68.5901	58.098	47.8123	69.2014	32.6392	112.886	142.733	103.329	126.735	105.881	26.5553	10.9847	19.1072	46.3901	44.0573			68.4056	7.40222	0	11.6027	6.36522	6.76777	12.0759	22.2003	18.7652	22.8113	15.4779	14.9797	26.0939	30.5465
69.0248	59.9831	47.9292	70.0172	32.5632	112.672	146.544	101.315	128.195	104.732	26.0924	11.1954	19.3511	46.1045	42.7604			68.8404	7.59693	0	11.364	6.88389	6.78176	11.7959	22.0595	18.8435	23.0916	15.2921	14.5869	25.8691	29.5272
69.4596	62.676	48.8564	70.9671	32.364	113.45	149.502	99.697	129.107	103.127	25.5956	11.4738	20.0479	46.1287	41.0261			69.2752	7.93504	0	11.1248	7.51236	6.8387	11.6506	21.814	18.8796	23.4244	15.0902	14.2005	25.4124	28.7521
69.8944	66.9129	50.4508	72.2101	32.1071	113.673	151.736	97.4472	129.788	101.105	24.5413	12.2656	21.4123	46.1373	39.3311			69.7099	8.35226	0	10.8955	8.12481	6.90878	11.5185	21.4576	18.94	24.1246	14.7962	13.8733	25.1371	27.6201
70.3292	71.1003	51.9833	73.4883	31.8673	113.248	152.107	94.7867	130.096	100.792	23.6235	14.118	22.7824	45.8801	37.8805			70.1447	8.71407	0	10.6222	8.76164	6.95277	11.3072	21.0225	19.0871	24.9761	14.4346	13.6515	25.2049	26.1858
70.764	73.9763	53.1829	74.6184	31.6184	111.344	151.849	91.4963	129.531	101.983	23.0092	16.6147	23.6494	45.4847	36.7925			70.5795	8.92038	0	10.3248	9.21142	6.99642	11.0931	20.5891	19.1985	25.6435	14.1553	13.474	25.4614	24.874
71.1988	75.5132	54.272	74.9163	31.4653	108.909	151.951	88.1038	127.508	104.382	23.4539	19.1642	24.1494	45.0153	35.8624			71.0143	8.95857	0	10.0939	9.64246	7.02472	10.8922	20.0592	19.209	26.0921	13.9345	13.2668	25.882	24.1877
71.6335	75.8285	55.2341	74.9204	31.5115	106.098	152.809	86.1715	124.18	107.335	24.3656	21.2554	24.3942	44.8619	35.2897			71.4491	8.89548	0	9.97698	9.80887	7.07707	10.7637	19.6155	19.2174	26.3603	13.5004	13.0636	26.2774	24.3141
72.0683	76.3275	56.1144	75.4101	31.7182	104.378	154.64	86.0044	121.205	110.669	25.4165	23.0939	24.524	44.9398	34.9731			71.8839	8.86598	0	9.86837	9.889	7.15038	10.631	19.2232	19.2854	26.5927	13.0402	12.8276	26.6039	24.5125
72.5031	77.0339	56.7269	76.2859	31.9569	103.198	157.681	87.4817	119.362	114.04	26.8073	24.8914	24.665	46.4943	34.6421			72.3186	8.80273	0	9.72549	9.93316	7.18909	10.3891	18.8764	19.5311	26.7555	12.7587	12.4588	26.9398	24.7272
72.9379	78.1429	57.1091	77.3743	32.0699	103.051	160.502	89.1521	119.066	116.938	28.6682	26.0665	24.8382	49.4523	34.3238			72.7534	8.71134	0	9.79284	9.96743	7.20477	10.1303	18.6629	19.8491	26.8346	12.8752	12.1253	27.5234	24.876
73.3727	79.1129	57.3136	78.8414	32.1194	102.208	161.435	90.3165	119.851	119.057	31.4329	26.6711	25.4513	52.4921	33.7705			73.1882	8.60119	0	9.90077	10.0066	7.22404	9.91952	18.5122	20.1062	26.9335	12.9739	11.7795	28.3072	25.1093
73.8075	80.0781	58.3347	80.1437	32.0218	100.878	159.992	89.9775	122.135	119.658	33.9108	27.5371	27.0522	54.4138	32.918			73.623	8.49974	0	10.097	10.0179	7.22438	9.73453	18.3546	20.3132	26.8999	12.935	11.4905	29.1833	25.4655
74.2422	81.0551	60.0426	81.1656	31.8273	99.9604	156.69	88.9698	124.676	118.757	36.0167	29.1978	28.5725	54.289	32.0431			74.0578	8.37477	0	10.261	10.0012	7.23922	9.48303	18.1509	20.4048	27.0622	12.8182	11.2223	29.8692	25.6818
74.677	81.9223	61.9304	82.4673	31.5581	98.7625	151.662	87.6662	126.65	116.97	37.6003	31.6123	29.013	53.5335	31.0275			74.4926	8.21671	0	10.445	10.0344	7.26223	9.1763	17.9309	20.4752	27.4641	12.725	11.0408	30.5623	25.7251
75.1118	82.8264	63.0483	83.7344	31.3006	97.6571	145.909	86.5772	129.031	115.498	39.913	33.8725	28.5221	52.1151	29.6752			74.9273	8.04535	0	10.6022	10.2356	7.28968	8.84535	17.7807	20.4812	28.0084	12.6508	10.9596	31.6979	25.7896
75.5466	83.2916	63.7158	85.2677	30.9831	96.7471	139.918	86.4515	131.686	114.782	42.7001	36.0958	27.6232	50.7413	28.3768			75.3621	7.85047	0	10.813	10.5794	7.29309	8.55601	17.6411	20.4856	28.539	12.5137	10.8452	32.681	26.2708
75.9814	83.55	64.8506	87.035	30.5966	96.1697	134.579	86.9543	134.714	114.417	45.8459	38.3507	26.9403	49.7345	27.4875			75.7969	7.63905	0	10.9766	10.9458	7.26871	8.32702	17.4974	20.5608	28.9789	12.3419	10.7736	33.3517	26.6924
76.4161	83.0152	66.2266	88.9594	30.3032	95.9422	128.98	87.6994	136.94	115.002	48.9432	41.3794	27.0218	49.6176	26.8326			76.2317	7.43018	0	11.2213	11.2436	7.25439	8.12396	17.3487	20.7127	29.5001	12.3698	10.7579	33.6196	26.7743
76.8509	82.6213	67.6963	91.7209	30.3134	95.6685	122.389	88.846	138.258	115.291	51.5367	44.6922	28.5047	49.8902	26.2718			76.6665	7.22575	0	11.5374	11.4179	7.2324	7.93828	17.1299	20.8358	29.9141	12.5582	10.7765	33.747	26.5047
77.2857	82.4512	69.1993	94.5318	30.5565	95.7279	115.577	90.4893	137.893	115.461	54.1219	48.1251	30.5991	51.2636	25.8116			77.1012	7.05763	0	11.8363	11.6544	7.21603	7.81057	16.8842	20.8663	30.0421	12.6247	10.748	33.4854	26.2522
77.7205	82.5195	70.6709	96.661	30.8544	96.5139	110.033	93.1835	136.736	115.191	56.213	50.8771	31.3869	52.6677	25.7391			77.536	6.89327	0	12.2114	12.4095	7.16607	7.71577	16.6056	20.7722	29.4433	12.5422	10.6725	33.1422	26.4457
78.1553	82.192	71.9736	98.0343	31.112	98.1292	106.27	97.2934	134.676	114.655	58.2798	52.7287	31.6312	54.9538	25.9819			77.9708	6.72532	0	12.7008	13.1473	7.07519	7.64399	16.3362	20.6651	28.5973	12.4846	10.6087	32.6936	26.8899
78.5901	82.09	71.904	98.5819	31.3449	100.679	103.728	102.249	132.476	113.04	59.9292	54.1361	32.2542	56.1349	25.9577			78.4056	6.50247	0	13.1748	13.599	7.00989	7.51338	16.0723	20.6205	28.1211	12.5279	10.5526	32.8164	27.5263
79.0248	81.1811	70.5812	98.8991	31.7071	102.053	101.41	107.107	129.984	110.816	61.0725	55.2107	32.7344	56.8982	25.9209			78.8404	6.15533	0	13.4882	13.3028	6.98704	7.33248	15.8882	20.6206	28.1124	12.5471	10.5159	33.3316	28.2975
79.4596	79.697	69.2334	99.1874	32.3772	101.3	99.0834	110.626	127.654	109.197	61.7707	56.186	32.8029	56.8179	26.5417			79.2752	5.65422	0	13.8009	12.6626	6.96471	7.20085	15.7355	20.6982	28.1448	12.6038	10.4578	34.1332	29.2496
79.8944	76.896	68.6771	99.5652	33.1947	98.7274	96.349	113.091	125.563	108.97	62.1908	56.8508	32.3478	57.139	27.4539			79.7099	5.04228	0	14.229	12.0452	6.94459	7.12566	15.65	20.8592	27.8153	12.7069	10.369	35.2616	30.7079
80.3292	74.4627	68.8842	100.738	34.0629	95.8818	94.2991	115.083	123.016	109.319	62.5611	56.4626	31.704	57.9357	28.4513			80.1447	4.4665	0	14.7954	11.3901	6.92123	7.08713	15.6344	20.9376	27.2777	12.8094	10.2476	36.5204	31.8742
80.764	73.5758	69.5246	102.238	34.6806	94.4368	92.3731	117.408	120.595	109.229	62.8346	55.2517	31.2793	58.9188	29.0353			80.5795	4.04604	0	15.4203	10.9127	6.88321	7.05388	15.5976	20.9309	26.8157	12.9277	10.163	37.9275	32.7461
81.1988	73.8208	69.6007	103.481	35.1971	94.1055	90.282	119.882	118.692	107.935	62.5453	53.6464	31.1194	59.5801	29.3014			81.0143	3.8029	0	15.9934	10.4662	6.84587	7.00051	15.4795	20.9405	26.5038	12.9546	10.1466	38.9656	33.0201
81.6335	75.1857	69.2003	103.913	35.7591	93.9923	88.7546	121.363	117.806	106.667	61.7966	52.5357	31.2246	59.8837	29.5018			81.4491	3.69207	0	16.5047	10.2598	6.78397	6.92498	15.3531	20.8936	26.2191	12.8459	10.1538	40.9504	32.7998
82.0683	75.8402	68.46	103.707	36.3966	93.1408	87.3666	122.102	117.316	105.234	60.9616	51.5973	31.3378	60.0757	29.6796			81.8839	3.57528	0	17.0285	10.0827	6.71407	6.79113	15.2629	20.6888	25.9001	12.5874	10.1724	43.3269	32.1705
82.5031	75.7511	67.939	103.468	37.2068	92.2285	85.35	122.139	116.842	103.924	60.0181	50.1719	31.4771	58.5398	29.9231			82.3186	3.46445	0	17.5079	9.89565	6.67076	6.67263	15.2015	20.2389	25.5928	12.2111	10.1586	45.8092	31.3451
82.9379	74.8987	67.9366	103.29	38.6292	91.8234	83.6092	122.679	115.751	104.566	58.882	48.705	32.058	55.9306	30.0592			82.7534	3.35158	0	17.7662	9.71543	6.67877	6.62217	15.1376	19.7787	25.4351	11.8648	10.0812	47.6027	30.4038
83.3727	73.9183	68.161	102.822	40.2551	92.7098	82.8656	124.486	114.467	106.289	57.0673	47.2056	32.6559	53.3425	30.7108			83.1882	3.26189	0	17.9461	9.49088	6.72259	6.62114	14.9737	19.4992	25.3134	11.6559	10.0576	48.6581	29.5679
83.8075	72.7205	67.5812	102.324	41.6968	93.8832	83.3829	127.486	112.832	109.391	55.556	45.5705	33.177	52.237	31.6675			83.623	3.1925	0	18.0092	9.27417	6.7809	6.64825	14.8107	19.3575	25.2026	11.5862	10.1221	49.4027	28.8113
84.2422	71.7118	66.1098	101.302	42.9986	94.8355	84.4585	130.175	111.171	112.738	54.3507	43.6206	33.8425	52.253	33.2075			84.0578	3.15448	0	18.0653	9.09719	6.83086	6.72941	14.6914	19.305	24.8165	11.5405	10.1795	49.9877	28.681
84.677	70.7161	64.3968	99.3898	44.0909	95.5257	85.7691	131.977	109.652	115.591	53.7006	41.5572	34.2781	52.1932	34.9269			84.4926	3.14902	0	18.2322	8.88576	6.87178	6.81535	14.6934	19.1328	24.2496	11.4609	10.1893	50.5258	28.8061
85.1118	69.6846	63.8617	97.2227	45.1219	95.637	86.7903	132.73	107.394	118.003	52.667	40.0075	34.3105	51.9171	36.9362			84.9273	3.14902	0	19.2518	8.5289	6.89957	6.87621	14.7269	18.8648	23.6575	11.3398	10.185	50.6573	28.9639
85.5466	68.9342	64.0164	95.5325	46.1715	94.8176	87.3816	132.441	104.888	119.257	51.7669	38.6873	34.3045	52.8321	39.0326			85.3621	3.14902	0	21.1009	8.01211	6.87349	6.97425	14.764	18.5359	23.1202	11.2569	10.1973	50.9557	28.3698
85.9814	68.5292	63.8656	94.313	47.0493	93.1495	87.8846	131.703	102.513	119.639	50.7514	37.2796	34.3349	54.276	41.3163			85.7969	3.14902	0	23.5668	7.46564	6.86547	7.07178	14.7569	18.164	22.577	11.1893	10.214	51.6578	27.6641
86.4161	68.4728	63.4104	93.1864	47.816	91.3758	89.2136	130.512	101.351	119.752	49.5436	35.0767	33.7478	55.2609	44.1715			86.2317	3.14902	0	26.0089	7.00733	6.85916	7.10298	14.7354	17.7204	21.7657	11.036	10.2128	52.6341	27.0164
86.8509	68.5292	62.5686	90.8382	48.4406	89.576	91.3226	129.615	102.17	119.96	48.2853	32.585	31.8738	55.0375	46.9937			86.6665	3.14902	0	28.2384	6.68474	6.87025	7.14646	14.7057	17.2651	20.963	10.8009	10.1853	53.0897	26.585
87.2857	68.9147	61.3098	87.7494	48.9961	87.6205	93.6496	128.129	104.947	121.478	46.8612	30.0348	29.5263	53.4721	48.9424			87.1012	3.14902	0	30.3695	6.30673	6.8994	7.16505	14.6629	16.8602	20.2605	10.6012	10.1616	53.1681	26.1499
87.7205	69.8007	59.8612	85.6271	49.7458	85.5768	94.9078	126.069	108.253	124.553	45.8382	28.1811	27.9258	51.9678	49.9664			87.536	3.14902	0	32.3772	5.41483	6.92771	7.13708	14.5777	16.5195	19.8904	10.3981	10.1574	52.9449	25.562
88.1553	71.1574	58.5262	84.5901	50.6728	83.4164	94.3553	122.723	111.277	128.947	44.8184	27.4184	27.0189	50.0513	50.4841			87.9708	3.14902	0	34.0326	4.48338	6.97613	7.0798	14.4411	16.1591	19.7296	10.2056	10.1656	52.9661	24.8547
88.5901	71.548	57.9529	84.5354	52.1393	80.9113	92.4058	118.351	113.666	134.117	44.2191	27.2834	26.3611	49.2414	51.2682			88.4056	3.14902	0	35.3877	3.67246	7.02165	7.06786	14.2595	15.7526	19.5465	9.98721	10.1717	53.1408	24.0512
89.0248	71.7889	57.9511	84.7188	53.4375	78.2319	89.9896	114.01	114.77	138.964	44.239	27.5311	25.9313	49.3923	52.1557			88.8404	3.14902	0	36.6142	3.43666	7.04774	7.06786	14.001	15.3519	19.3744	9.76795	10.149	53.1465	23.0887
89.4596	71.9569	57.466	85.2534	54.3233	75.6176	88.5797	110.771	115.512	143.116	44.8408	27.5819	26.1144	50.5076	52.3618			89.2752	3.14902	0	38.1441	3.45081	7.05934	7.02506	13.7644	14.9506	19.2706	9.60546	10.1366	52.9819	22.3303
89.8944	72.8769	56.4275	86.252	54.7132	73.7129	88.8829	109.046	115.775	145.108	45.5841	27.3647	26.4457	51.0563	52.4916			89.7099	3.1555	0	40.3633	3.46905	7.05013	6.97067	13.5637	14.4414	19.2766	9.53555	10.1241	52.5802	21.2827
90.3292	73.9865	55.3042	87.3298	54.9274	72.495	91.0662	108.483	116.408	145.217	46.2999	27.2742	26.6142	50.5922	52.7224			90.1447	3.2075	0	42.704	3.47741	7.06735	6.96846	13.3112	13.9333	19.4355	9.41858	10.142	52.3564	20.5592
90.764	74.8883	54.2046	88.4576	55.5487	71.4394	94.4418	108.437	117.197	143.489	46.7773	27.7202	26.8014	49.0938	53.5298			90.5795	3.38431	0	44.6957	3.47639	7.11151	6.98926	12.9905	13.5765	19.7431	9.08355	10.1623	52.1086	20.0564
91.1988	76.1579	53.5376	90.0701	56.5564	71.0808	97.654	109.775	118.157	142.045	47.1216	28.5942	26.8725	47.9531	54.5748			91.0143	3.61773	0	46.0005	3.47536	7.18517	7.01756	12.7049	13.3502	20.1165	8.74817	10.1618	52.2951	19.9661
91.6335	77.274	53.3546	92.4764	57.9773	71.6517	100.211	112.062	119.385	140.318	47.371	29.3756	26.7453	47.126	55.4888			91.4491	3.8861	0	47.2	3.45405	7.26616	7.05269	12.4847	13.1722	20.481	8.56658	10.1352	51.6626	19.9603
92.0683	78.1569	53.466	95.5241	59.398	72.1076	102.018	114.136	120.673	138.258	47.7156	29.6171	26.6708	46.4595	56.4783			91.8839	4.15465	0	48.5821	3.41978	7.31032	7.10367	12.2875	13.0503	20.7847	8.54766	10.0999	50.8336	19.7506
92.5031	78.2946	53.7577	99.3161	60.6251	71.7697	104.36	114.861	122.171	135.662	48.0525	29.6286	26.6411	46.1265	57.4876			92.3186	4.43615	0	50.3964	3.40733	7.36334	7.16078	12.1107	12.9115	21.016	8.57818	10.0645	49.881	19.4288
92.9379	78.4566	54.0186	102.523	61.2131	70.453	106.954	112.902	123.332	131.421	48.2934	29.509	26.2825	47.1838	58.7616			92.7534	4.71117	0	52.3906	3.38772	7.36385	7.2387	11.9439	12.7419	21.0319	8.57886	10.0494	49.5344	19.1814
93.3727	78.8818	53.9862	105.493	61.1662	68.2743	108.911	108.775	124.533	126.879	48.4639	29.8454	25.585	48.1475	59.8864			93.1882	4.99096	0	54.6097	3.39028	7.30742	7.39233	11.8034	12.5067	20.8454	8.52805	10.0032	49.5976	18.955
93.8075	79.3081	53.9783	107.854	60.9908	65.7567	109.294	103.583	127.039	122.381	48.9195	31.0394	24.5545	49.2116	60.8919			93.623	5.34578	0	57.3124	3.39557	7.24604	7.53384	11.6498	12.2176	20.5483	8.40716	9.89668	49.8755	18.7511
94.2422	80.03	54.3814	111.085	60.725	62.6706	108.944	99.2174	130.876	119.236	49.5313	32.7806	24.0095	48.7311	61.2322			94.0578	5.92771	0	60.2672	3.3971	7.23137	7.6237	11.5223	11.9511	20.4087	8.31407	9.8324	50.2314	18.327
94.677	80.6943	54.9511	114.528	60.6355	59.1504	108.693	96.3023	135.004	117.057	50.1466	34.4791	23.9922	48.3485	61.169			94.4926	6.57442	0	63.3562	3.40222	7.25695	7.63444	11.3787	11.816	20.6539	8.23342	9.82353	50.3575	18.1555
95.1118	81.5054	55.1949	117.693	60.5408	55.5616	108.945	94.7074	139.542	115.05	50.0946	35.5238	24.1751	48.1432	60.6723			94.9273	7.28252	0	65.4588	3.41654	7.28099	7.63427	11.1398	11.7494	21.0546	8.1925	9.83393	50.11	17.9072
95.5466	82.0941	55.4438	119.463	60.209	52.0917	109.949	93.4991	144.601	113.084	49.7332	36.4962	24.7003	46.7947	59.6346			95.3621	7.74749	0	66.6566	3.44638	7.34766	7.57766	10.8673	11.7197	21.8171	8.16624	9.85695	49.8697	17.9277
95.9814	82.5683	55.4295	120.556	59.8211	49.4356	111.5	92.4841	149.92	110.425	49.5425	37.6358	25.2032	45.2118	57.8871			95.7969	8.2	0	66.8036	3.48201	7.40256	7.50946	10.6428	11.6912	22.5419	8.16351	9.85507	50.052	17.6097
96.4161	82.7013	55.1366	121.402	59.2945	47.3141	112.757	91.9657	153.908	106.519	49.6443	39.0379	26.0188	43.5681	55.2281			96.2317	8.53129	0	66.5291	3.52208	7.44638	7.47536	10.4061	11.7173	23.5799	8.20682	9.87195	50.8341	17.3125
96.8509	82.3826	55.0416	122.591	58.6864	46.0943	113.513	91.7192	155.388	102.077	50.1937	40.7734	27.1033	43.0699	52.6871			96.6665	8.72566	0	65.8515	3.50963	7.46036	7.40767	10.1359	11.7881	24.5093	8.25916	9.88116	52.0847	17.1519
97.2857	81.1327	55.5746	123.838	58.0575	45.3032	113.061	91.7908	154.781	96.8066	50.5564	43.0677	27.896	43.0721	51.0171			97.1012	8.88014	0	64.7572	3.48474	7.48406	7.35942	9.86172	11.8288	25.2653	8.33453	9.88627	54.0568	16.9625
97.7205	79.0626	56.5098	124.491	57.2218	44.0227	112.075	91.0716	153.539	91.4101	51.0036	45.5103	28.3519	43.4244	50.5154			97.536	9.03308	0	63.4099	3.43495	7.52873	7.36436	9.64228	11.8172	25.8097	8.3422	9.94305	57.2481	16.7942
98.1553	76.4343	57.3282	124.79	56.1867	42.3702	111.058	89.9807	153.347	86.2471	51.6109	47.6218	28.8484	43.5988	51.2101			97.9708	9.18755	0	62.4892	3.40682	7.53811	7.42728	9.48116	11.7944	26.276	8.38653	9.96556	61.2457	16.7093
98.5901	73.9939	57.5729	125.098	54.7308	40.5589	110.472	88.4056	152.501	82.0246	52.1127	48.8085	29.3564	44.1199	52.7303			98.4056	9.34049	0	62.2624	3.3971	7.49514	7.51202	9.36777	11.7633	26.601	8.50128	9.97835	65.1587	16.7014
99.0248	71.3855	57.3142	125.261	53.4012	39.1195	109.993	86.0273	152.017	80.209	52.814	50.1475	29.6955	44.2864	54.4292			98.8404	9.49497	0	62.7584	3.39028	7.45558	7.56726	9.30043	11.7396	26.9376	8.70367	10.0254	68.0389	16.7258
99.4596	68.6382	57.28	125.641	52.1415	38.2853	108.926	82.9328	150.822	79.3778	53.4919	52.4286	29.3669	44.2912	56.4044			99.2752	9.64791	0	64.1381	3.37698	7.43512	7.56675	9.20136	11.7645	27.0465	8.7676	10.0871	70.0529	16.6534
99.8944	65.4769	57.5098	125.296	51.1444	37.9161	107.427	79.6552	149.429	79.3952	54.6767	55.7136	28.7828	44.4113	57.6312			99.7099	9.79233	0	65.8225	3.3572	7.42148	7.5717	9.08798	11.8549	26.9205	8.59182	10.1468	71.4307	16.5782
100.329	61.9997	57.9577	124.34	50.2808	37.4283	104.928	76.1528	147.425	78.7603	56.0974	58.9446	28.6622	45.052	58.7045			100.145	9.87877	0	67.9419	3.35243	7.38568	7.58755	9.02472	11.9408	27.0537	8.34936	10.1526	72.4211	16.7004
100.764	58.6523	58.402	123.195	49.481	36.8324	101.797	72.1623	145.032	78.2309	57.6578	61.7224	28.9668	46.1096	59.4312			100.58	9.83887	0	70.4754	3.35789	7.34629	7.58363	9.02302	11.8986	27.6474	8.33231	10.1344	73.4665	16.7901
101.199	55.2893	58.9867	122.059	48.4609	35.889	99.2215	66.3821	142.277	77.7047	59.253	64.2211	29.5804	47.125	60.342			101.014	9.74237	0	73.2469	3.36044	7.31679	7.57187	9.02421	11.7695	28.8312	8.37937	10.0842	74.5714	16.6646
101.634	52.3852	59.483	120.983	46.91	34.7471	96.8072	59.4858	139.191	77.932	60.8846	66.4246	30.2663	48.0474	61.2815			101.449	9.62285	0	76.0433	3.35737	7.26275	7.55345	8.99454	11.7327	30.1233	8.33862	9.99488	75.5916	16.4774
102.068	49.9262	60.165	119.108	45.002	34.6822	94.176	52.5289	136.262	78.6839	62.9928	68.5831	31.0798	49.6777	62.3569			101.884	9.5376	0	78.977	3.36812	7.19199	7.56317	8.94203	11.7633	31.1303	8.29548	9.86292	76.4488	16.1453
102.503	48.2268	60.5205	116.147	42.9686	35.1245	90.1422	47.0162	133.08	79.6735	66.2322	69.8358	32.0257	51.7473	63.4803			102.319	9.45848	0	81.8645	3.39506	7.06957	7.5613	8.85627	11.7952	31.4786	8.26616	9.75533	77.4651	15.8733
102.938	46.7741	60.912	113.795	40.986	36.0793	84.6713	43.2953	130.577	80.8332	70.0075	70.8493	32.8459	52.6092	64.3944			102.753	9.38585	0	85.1294	3.42285	6.93384	7.52532	8.73879	11.7705	31.6484	8.21978	9.64382	78.9843	15.6061
103.373	45.1964	61.6101	111.706	39.4602	36.902	79.5471	40.8472	128.218	81.1398	73.6213	71.4815	33.6871	53.0808	65.0039			103.188	9.30009	0	87.8111	3.42131	6.79437	7.5439	8.61262	11.7137	31.8636	8.26104	9.51679	81.4247	15.3558
103.807	43.8941	62.438	109.998	38.2777	37.3773	75.5964	38.9153	124.435	80.9221	76.4257	71.0663	34.3536	53.1712	66.2723			103.623	9.11219	0	89.0962	3.40955	6.64587	7.58295	8.48338	11.6806	32.1531	8.35823	9.39165	84.4092	15.2205
104.242	42.3262	63.4801	107.649	37.8505	37.6991	72.2656	36.6576	118.46	79.6863	79.2326	70.3478	34.6341	54.5562	68.8264			104.058	8.6798	0	89.4506	3.41944	6.46206	7.67792	8.31577	11.6665	32.2979	8.42967	9.25882	87.9185	15.0036
104.677	40.6286	64.8445	105.224	37.8795	38.0512	68.8331	34.0989	111.586	78.073	81.7321	69.756	34.8605	55.6684	71.9787			104.493	8.18022	0	88.6822	3.4399	6.2491	7.82404	8.12856	11.6624	32.231	8.45405	9.14544	91.3983	14.4455
105.112	38.6346	65.8905	102.954	38.5286	38.491	65.2331	31.2257	104.435	76.4701	83.5853	69.7642	35.2181	56.905	75.2135			104.927	7.61552	0	87.6379	3.44757	6.08338	7.99898	8.00631	11.7212	32.1729	8.52958	9.02523	95.0479	13.8172
105.547	37.1812	66.2017	101.446	39.2182	38.8029	61.4356	28.7231	97.1183	75.2962	84.6721	69.843	35.6031	58.4264	78.4749			105.362	7.30009	0	86.5112	3.4416	5.94663	8.15175	7.95686	11.7848	31.7413	8.65251	8.90077	98.1678	13.2718
105.981	36.1915	66.2679	100.567	39.9499	38.7867	57.5407	26.4517	89.5575	74.9685	85.2636	70.1903	36.0663	60.1494	82.6019			105.797	6.99471	0	86.0829	3.40989	5.78619	8.25592	7.91373	11.7581	31.2438	8.72259	8.8046	100.274	13.1332
106.416	35.5772	66.5098	101.357	40.6825	38.557	53.6501	24.1032	83.4675	75.4143	85.8576	70.7265	36.0597	62.4498	87.2198			106.232	6.80392	0	86.4692	3.38602	5.61517	8.30725	7.852	11.6271	30.2566	8.67212	8.689	101.547	13.0616
106.851	35.0829	66.7444	103.658	41.4713	38.333	49.8157	21.7688	80.5059	76.1766	86.1627	70.9212	35.7482	64.6402	92.4772			106.666	6.74356	0	87.518	3.41739	5.47059	8.348	7.8075	11.5327	29.236	8.67928	8.57238	102.064	13.4346
107.286	34.7535	66.5337	106.754	42.4162	38.1258	46.4928	19.5403	79.6556	76.4107	86.3644	70.3327	35.6559	66.3686	97.3306			107.101	6.7231	0	88.7407	3.45916	5.29872	8.37783	7.78312	11.5877	28.3274	8.73606	8.44382	101.487	14.1504
107.72	34.8878	66.109	110.923	43.3246	38.0394	43.9113	18.1023	79.4172	75.3761	86.4999	69.1819	36.0958	67.4518	100.682			107.536	6.73487	0	90.1923	3.47707	5.12396	8.37835	7.74339	11.7471	27.7911	8.94544	8.28491	99.4766	14.8065
108.155	35.1134	65.791	114.358	44.1413	37.9451	41.9161	16.639	77.6194	73.021	86.2851	67.8626	37.0631	67.6321	102.213			107.971	6.88713	0	91.7263	3.49156	4.95584	8.36061	7.70435	11.8491	27.5161	8.95294	8.14749	97.0303	15.1026
108.59	35.3531	65.8551	117.078	44.5968	37.7347	40.0631	15.2812	76.7739	70.7074	86.1304	67.5248	38.2556	67.1927	102.371			108.406	7.11714	0	93.4428	3.50452	4.8416	8.43359	7.67843	11.9062	27.3327	8.84109	8.01347	95.0377	14.9668
109.025	35.4551	66.2928	119.236	44.7325	37.4979	38.3207	14.2958	76.9828	67.2967	85.5951	67.1217	39.9014	66.6605	102.168			108.84	7.40409	0	95.5581	3.51748	4.82234	8.58755	7.67332	11.9886	27.0883	8.64263	7.84842	94.3378	14.8095
109.46	35.45	66.8668	120.963	44.9575	37.1986	36.786	13.9202	79.1021	63.6331	84.9601	66.1419	41.7777	66.8593	101.747			109.275	7.70418	0	97.6205	3.55431	4.84638	9.02967	7.7809	12.0501	26.9558	8.53708	7.65183	94.2784	14.4329
109.894	35.2503	67.1182	122.817	45.5043	36.6921	35.0818	13.9937	83.0138	60.2113	84.014	64.1083	42.8992	67.1543	101.649			109.71	8.07383	0	99.7535	3.60477	4.90708	9.77033	7.87826	11.994	26.977	8.52771	7.45916	94.654	13.8962
110.329	34.8387	67.3076	124.721	46.5896	36.0772	33.0546	14.08	88.2302	58.7313	82.942	61.9431	43.4032	67.5528	101.411			110.145	8.53794	0	101.446	3.65712	4.97869	10.8065	7.86598	11.8701	26.7991	8.54169	7.30367	95.6196	13.0234
110.764	34.238	67.6471	127.053	47.8256	35.3829	30.3606	14.0484	93.2317	59.0841	81.9748	59.9922	43.6803	67.2191	101.302			110.58	9.00358	0	102.998	3.6711	5.04791	12.0648	7.71492	11.7725	26.095	8.48269	7.20443	96.3543	12.1645
111.199	33.4048	67.9717	129.722	48.9801	34.4687	26.9361	13.998	96.883	59.8805	81.0569	58.357	43.8941	66.7642	101.084			111.014	9.36181	0	104.957	3.6532	5.08474	13.3615	7.49633	11.6762	24.6517	8.57187	7.16283	97.0237	11.4982
111.634	32.3338	68.2692	132.931	50.0159	33.1906	23.3376	13.9309	99.1456	59.8409	80.2518	57.4552	44.1357	66.1037	101.938			111.449	9.57272	0	106.77	3.63393	5.11969	14.4924	7.26837	11.4774	23.1113	8.68542	7.16351	98.3928	10.9393
112.068	31.4977	68.3645	136.629	51.1463	31.0704	20.4356	13.8725	100.339	58.6401	79.0063	57.0786	44.2292	64.816	103.448			111.884	9.72532	0	108.763	3.61739	5.17289	15.1811	7.04825	11.229	21.7761	8.68457	7.15772	99.8924	10.7427
112.503	31.1078	68.9523	140.121	52.4808	29.1337	18.15	13.8329	100.932	56.5477	76.401	58.1579	44.1446	62.5355	105.43			112.319	9.86036	0	110.096	3.57562	5.24842	15.6024	6.87263	11.0692	21.1144	8.53691	7.14885	101.618	10.6658
112.938	30.8812	69.5683	143.342	53.6731	27.2537	16.6788	13.8413	101.048	54.2747	73.051	59.1703	44.2859	59.7864	107.472			112.753	10.0133	0	110.351	3.53725	5.36999	15.7355	6.7081	11.0157	20.9107	8.3792	7.14015	102.63	11.0733
113.373	30.8673	70.311	146.062	54.7797	25.8379	15.4832	13.9059	101.221	52.6095	69.9192	60.4315	44.4399	56.9906	109.669			113.188	10.192	0.0344416	110.407	3.53043	5.62199	15.652	6.53777	10.9246	20.8933	8.16181	7.11901	102.216	11.8082
113.807	30.6777	71.0106	148.115	55.8193	24.9855	14.5623	14.0858	102.201	51.4469	67.6227	61.6118	44.0968	54.1847	111.989			113.623	10.4278	0.152771	110.941	3.54101	5.94595	15.5308	6.35618	10.6684	21.0009	7.92259	7.10776	100.65	12.65
114.242	30.3734	71.1367	150.162	56.6554	24.2153	13.9925	14.3666	104.585	50.836	65.4384	63.1233	43.3712	52.3725	113.572			114.058	10.7799	0.284399	112.661	3.52975	6.26547	15.3802	6.19676	10.3877	21.4007	7.70435	7.09446	98.1886	13.3291
114.677	30.124	70.7301	152.739	57.0377	23.3064	13.5313	14.6527	108.639	50.6798	63.587	64.3161	43.0003	50.9964	113.959			114.493	11.3724	0.426769	115.154	3.49821	6.47997	15.2651	6.05473	10.2147	21.7785	7.51833	7.06752	96.105	13.7125
115.112	30.0116	70.3156	156.443	56.7497	22.0532	12.8939	14.8945	113.224	51.0206	62.9546	65.5229	43.3151	49.6058	113.273			114.927	12.1995	0.566411	118.255	3.47468	6.63035	15.1824	5.88866	10.0801	21.9928	7.26002	7.05968	95.0184	13.9499
115.547	29.7985	70.5291	160.877	56.816	20.7014	12.4138	15.0421	117.162	51.378	62.9838	66.038	43.9683	48.1347	112.289			115.362	13.2017	0.707758	120.924	3.44587	6.77255	15.1688	5.71117	9.99113	21.97	6.93112	7.03342	94.8844	14.1869
115.981	29.2049	71.0249	165.776	57.5328	19.5062	11.9156	15.1613	120.365	51.4256	63.1069	66.8257	44.6709	46.6786	110.593			115.797	14.2454	0.849616	123.12	3.45269	6.94288	15.2341	5.52157	9.88355	21.6653	6.63581	6.97477	94.8048	14.3836
116.416	28.5275	71.6672	169.145	58.4904	18.5376	11.8075	15.2627	122.428	51.6049	62.6082	67.2871	45.4846	44.661	108.78			116.232	15.2431	0.991986	124.735	3.45644	7.11816	15.3548	5.36931	9.79523	21.5688	6.35959	6.92396	94.0529	14.5345
116.851	27.9657	72.52	171.586	59.3265	17.7042	12.2931	15.231	122.842	52.0026	62.3088	67.9981	46.1985	42.7086	106.108			116.666	16.1296	1.12191	126.223	3.44075	7.25013	15.4772	5.22762	9.64552	21.6007	5.98806	6.89292	94.3511	14.1115
117.286	27.7857	73.5408	174.319	59.6791	17.0735	13.4491	15.406	122.128	52.6728	62.4832	68.8853	46.765	40.9789	103.828			117.101	16.8614	1.25746	127.918	3.41586	7.36539	15.5874	5.07775	9.45286	21.8457	5.55584	6.88559	95.994	13.3096
117.72	27.4394	74.4182	177.625	59.8409	16.5546	14.9494	16.118	122.011	53.4375	62.9807	70.8837	46.9388	39.7245	102.559			117.536	17.6459	1.41858	130.085	3.51526	7.46411	15.6619	4.93555	9.18261	22.1396	5.16095	6.85558	98.8982	12.4627
118.155	26.9207	75.1286	182.588	60.0452	16.1175	16.2413	17.572	123.783	54.0656	63.776	74.1838	46.5139	38.6343	102.305			117.971	18.6539	1.59932	132.602	3.66138	7.57442	15.6232	4.80119	8.95072	22.1847	4.96863	6.84655	101.689	11.8803
118.59	26.3475	75.8835	187.644	60.4573	15.7928	16.9766	19.2297	127.268	53.7639	64.3045	78.0136	45.919	37.7681	102.228			118.406	19.779	1.75175	135.009	3.82148	7.65644	15.4389	4.6532	8.74868	22.0806	4.83308	6.83939	103.485	11.7577
119.025	25.9828	76.5978	192.332	61.4563	15.3246	17.6701	20.3819	130.867	53.6101	64.8636	81.4714	44.9642	36.5872	102.039			118.84	20.9161	1.89309	136.567	3.96334	7.64109	15.2346	4.46564	8.51952	21.8351	4.71645	6.84706	104.446	11.6566
119.46	25.7512	77.0702	196.659	62.7064	14.7045	18.6476	20.8614	132.458	53.3124	65.8015	84.0892	43.7806	34.6044	101.592			119.275	21.7734	2.03274	136.258	4.06701	7.57187	14.8246	4.18721	8.29838	21.4034	4.58227	6.852	104.686	11.5722
119.894	25.6656	77.4999	200.502	63.8203	14.0755	20.2984	20.9069	131.912	52.7199	67.1739	86.2883	43.3879	32.4731	100.745			119.71	22.511	2.17511	133.562	4.17715	7.4844	14.1025	3.91884	8.1509	20.9139	4.45541	6.84825	105.647	11.454
120.329	25.7475	77.5821	203.862	64.2295	13.5361	22.4866	20.6861	129.337	51.6152	68.7166	88.8119	43.5628	30.2215	99.7604			120.145	22.9973	2.30912	130.065	4.28235	7.40443	13.075	3.75431	8.01194	20.236	4.36283	6.83171	107.263	11.4273
120.764	25.8425	77.637	206.856	64.0138	13.0413	24.9521	20.444	126.584	49.6975	70.1429	91.2101	43.772	28.8414	98.6672			120.58	23.5009	2.44177	126.307	4.40716	7.32344	11.8558	3.67025	7.83495	19.5794	4.21978	6.785	109.409	11.9149
121.199	25.9673	77.6394	208.902	63.6728	12.5431	28.0457	20.2832	125.324	47.7865	71.9371	93.5562	43.8462	27.4682	97.7488			121.014	24.0022	2.6399	122.481	4.56317	7.25968	10.6131	3.5867	7.652	19.0237	3.88986	6.69071	111.577	13.0484
121.634	26.095	77.8902	209.304	63.4742	12.0873	31.2559	20.1146	124.736	46.3995	73.334	94.6882	44.0687	26.3304	95.9477			121.449	24.548	2.98738	119.624	4.73777	7.22592	9.53316	3.52685	7.46667	18.7328	3.58022	6.58585	113.526	14.755
122.068	26.3309	78.2222	208.478	63.5103	11.5928	33.9045	19.9361	124.752	45.4762	74.1156	95.829	44.2972	25.2252	93.2975			121.884	25.2759	3.34527	116.794	4.97596	7.23683	8.88713	3.4861	7.27298	18.6402	3.4532	6.54885	116.151	16.3676
122.503	26.6182	78.6085	207.417	63.7449	10.9918	35.8522	19.7911	125.166	44.8689	74.1432	96.1175	44.6269	24.5867	90.2266			122.319	26.6164	3.67246	114.711	5.2624	7.28508	8.72361	3.45968	7.0549	18.513	3.51662	6.52566	118.748	17.4629
122.938	27.0535	79.2326	205.713	64.3685	10.4513	36.9621	19.6619	125.526	44.0303	74.0696	96.1812	45.1439	23.9216	87.8003			122.753	27.8871	3.96897	112.9	5.53623	7.29548	8.96999	3.45558	6.79352	18.0626	3.60921	6.51441	121.331	17.4801
123.373	27.3927	79.7013	204.033	65.5787	9.9006	37.8431	19.5023	124.998	43.1105	73.8442	95.5107	45.51	23.5495	85.9212			123.188	29.3512	4.22847	111.913	5.76266	7.21023	9.30742	3.45234	6.53964	17.7132	3.64621	6.51441	123.514	17.2929
123.807	27.6629	80.1035	202.61	66.867	9.26036	38.8293	19.3221	123.173	42.3229	73.3594	94.9003	45.8716	23.0984	83.4989			123.623	30.3697	4.3942	112.017	5.92839	7.06854	9.53947	3.45524	6.36249	17.5009	3.64518	6.50861	126.068	16.9754
124.242	27.712	80.95	200.46	68.0452	8.70537	40.0425	19.1487	120.367	41.8488	72.6595	93.7441	46.6788	22.3589	80.4459			124.058	31.3066	4.5468	111.692	6.10605	6.91424	9.66939	3.44791	6.2087	17.1129	3.63768	6.50128	129.569	17.111
124.677	27.7824	81.9512	197.567	69.2436	8.35959	41.7552	19.2191	116.366	41.1175	72.0994	92.7159	48.1828	21.4194	77.8174			124.493	31.8762	4.69037	111.249	6.2861	6.83922	9.78244	3.44126	5.98943	16.5195	3.65405	6.50554	132.511	18.1669
125.112	28.4551	84.2916	193.888	70.4525	8.39471	44.4883	19.4089	111.904	39.9604	71.6073	91.4883	49.1659	20.7657	76.2264			124.927	32.2651	4.84945	109.59	6.42438	6.81091	9.8503	3.54697	5.73521	15.8278	3.6665	6.48764	133.407	19.5838
125.547	29.8653	87.0512	190.88	71.3615	8.58892	47.6999	19.8247	109.141	38.7376	71.2397	90.8895	49.0779	20.1775	74.5449			125.362	32.6984	5.01858	107.197	6.53657	6.82097	9.88133	4.0416	5.45354	15.4921	3.66786	6.47536	132.124	20.9163
125.981	32.061	91.1517	187.905	71.8257	8.70435	51.0043	20.2882	108.24	37.5393	70.6668	89.644	48.6743	19.8462	72.8138			125.797	33.1934	5.18619	104.301	6.65695	6.82165	9.85405	4.80153	5.21517	15.8373	3.66326	6.47366	130.636	22.1422
126.416	34.5974	95.4627	185.463	72.3957	8.70162	53.7918	20.733	108.977	36.0143	70.5301	88.3069	48.5033	19.7734	71.2121			126.232	33.4075	5.33862	101.428	6.82199	6.83564	9.76726	5.815	5.01125	16.4766	3.69889	6.49974	129.926	23.0394
126.851	36.7425	99.8808	182.724	73.7434	8.71185	55.4402	21.2892	110.105	34.0829	70.4055	86.6904	48.6842	19.8958	70.4396			126.666	33.7497	5.53299	98.7338	6.99062	6.86172	9.65985	7.04263	4.92003	17.1386	3.81517	6.52055	128.869	23.8404
127.286	38.6517	104.076	178.779	75.739	8.91083	56.312	21.5673	111.955	32.1304	70.3258	84.9934	49.2936	19.9828	69.7448			127.101	34.4113	5.73606	96.3373	7.12839	6.88099	9.55789	8.53487	4.85115	17.4401	3.94629	6.5335	127.539	24.2024
127.72	40.3632	107.9	173.38	77.911	9.19693	56.8805	21.2073	113.205	30.528	69.9814	82.4416	50.2774	20.0302	69.0609			127.536	34.8452	5.8798	93.6506	7.17664	6.91219	9.53333	10.2384	4.82813	17.3679	4.07553	6.57562	125.754	24.4951
128.155	42.5884	112.326	167.169	79.2164	9.46326	57.5869	19.9519	112.801	29.3916	69.3681	78.742	50.9388	20.4201	68.1396			127.971	34.6442	5.9792	90.3881	7.23205	6.93521	9.58738	11.9877	4.81057	17.1263	4.12822	6.58414	123.782	24.6798
128.59	45.2936	116.143	161.944	79.4893	9.69139	59.3025	18.4566	109.95	28.3091	68.9862	74.2128	51.3028	21.081	67.0806			128.406	33.6171	6.12191	86.7139	7.28474	6.96522	9.66104	13.5686	4.81262	17.0043	4.12754	6.56897	122.208	24.7814
129.025	48.4435	120.192	157.414	78.9494	9.8087	60.6206	17.564	105.338	27.2924	68.7373	69.9777	51.7855	21.934	65.9985			128.84	32.5224	6.26496	83.1545	7.33384	6.98977	9.68218	14.6982	4.815	16.9308	4.10691	6.55482	121.19	24.8009
129.46	51.2633	123.163	153.506	78.2346	9.93333	61.1668	17.4535	101.067	25.8957	68.346	66.5011	52.4677	22.887	65.2706			129.275	31.6972	6.41688	80.3243	7.3838	7.00784	9.68713	15.5403	4.86598	16.9255	4.0474	6.5393	121.221	24.792
129.894	53.7168	125.517	150.117	77.6066	10.0691	59.8394	17.7821	97.6624	24.7502	67.6673	63.5434	53.0571	23.7722	65.7335			129.71	31.1209	6.56419	78.6699	7.40375	7.02336	9.7601	16.4249	5.00341	16.8796	3.96419	6.55175	120.662	24.8336
130.329	55.0636	127.889	146.936	77.6092	10.1412	57.6089	18.5154	95.4339	23.5188	66.7354	60.2675	53.422	25.2829	66.6303			130.145	31.0249	6.71407	77.6242	7.41449	7.0283	9.87519	17.5072	5.21313	16.8817	3.9081	6.60068	119.209	24.8457
130.764	56.1168	130.576	143.539	78.1345	10.0939	55.0445	19.7541	93.8873	22.6043	65.9615	56.9434	53.5693	26.8	67.557			130.58	31.119	6.8977	77.2203	7.4208	7.03427	9.99693	18.8488	5.40426	16.9207	3.88951	6.62916	117.346	24.3654
131.199	56.7132	133.717	139.87	78.7434	9.96044	51.9049	20.9149	93.1674	21.9265	64.9431	53.5141	53.9865	28.8358	67.9441			131.014	31.3673	7.1809	77.1495	7.43086	7.02319	10.0921	20.4413	5.54118	16.991	3.97425	6.64893	115.247	23.3161
131.634	57.0904	136.958	136.487	79.3026	9.78977	48.6749	21.9567	94.4124	21.3974	64.3935	50.7461	54.6411	30.6297	67.9449			131.449	31.505	7.39488	76.2789	7.42711	7.00955	10.1199	21.7296	5.6844	16.957	4.19233	6.6607	112.441	21.8561
132.068	57.2046	139.788	133.712	79.6249	9.56692	45.9413	22.6609	96.4165	21.2431	64.3194	47.7398	55.5292	31.9187	67.9376			131.884	31.3783	7.59233	74.6656	7.34749	6.97613	10.0575	22.7376	5.8324	16.9257	4.34459	6.65183	108.54	21.0271
132.503	57.2331	142.23	131.647	79.8704	9.19727	43.8847	23.6818	98.6767	21.1697	64.9674	45.1853	56.2445	32.1603	67.7124			132.319	31.1947	7.76897	72.8022	7.23171	6.91969	9.77715	23.3674	5.98943	17.0087	4.38465	6.64604	104.175	21.0919
132.938	57.2523	144.144	130.625	79.7251	8.74032	42.5627	24.8343	99.7514	21.1761	66.0815	43.1688	56.2646	32.454	66.8534			132.753	30.9934	8.03035	71.7818	7.12702	6.90725	9.42148	24.0247	6.14663	17.3881	4.28679	6.64979	99.7615	22.2225
133.373	57.491	146.199	130.173	78.7697	8.33112	41.1217	25.9132	99.9345	21.221	67.5188	41.6679	56.0617	33.4999	65.4839			133.188	30.778	8.28934	70.9843	7.05695	6.89906	9.11185	24.7429	6.29531	17.8844	4.24211	6.63598	96.4561	22.8227
133.807	57.9038	148.055	131.085	77.4899	7.98721	39.8109	26.3836	99.5253	21.0667	68.9032	40.356	55.6561	34.3835	64.023			133.623	30.7581	8.42933	70.0737	7.04825	6.91032	8.97579	25.4031	6.45456	18.3876	4.23785	6.62933	93.5601	23.0866
134.242	58.6365	149.916	133.017	75.9811	7.8237	38.7613	26.4752	98.5448	20.5829	70.3618	39.1877	54.7756	34.6297	63.424			134.058	30.8263	8.46888	69.2159	7.02967	6.94425	8.9601	25.9199	6.60307	18.8314	4.2994	6.66616	90.1932	22.8358
134.677	59.3853	151.907	135.175	74.6201	7.60801	38.1944	26.1202	97.3674	20.0361	71.029	38.3366	53.2418	34.2939	63.7519			134.493	31.0796	8.51049	68.4153	7.02728	6.98465	8.89139	26.3141	6.74714	19.1618	4.40921	6.70043	86.8254	22.0413
135.112	59.7101	153.767	137.182	73.3872	7.28917	37.6027	25.4368	96.3396	19.6278	71.0939	37.6883	51.846	33.9637	63.957			134.927	31.1103	8.52481	68.6116	7.07263	6.98892	8.75533	26.5466	6.9023	19.5204	4.58363	6.73061	84.0832	21.2546
135.547	59.3603	156.332	137.145	72.4772	6.95209	36.7318	24.547	94.1913	19.5744	70.4691	37.0135	51.1567	33.4121	64.333			135.362	30.8813	8.51969	70.3512	7.13606	6.96658	8.66155	26.3661	7.0624	19.902	4.69957	6.73402	82.2929	20.6789
135.981	58.1676	158.682	136.707	71.23	6.66974	35.3429	23.5988	90.8986	19.7935	70.5374	36.2203	50.7804	32.401	64.4425			135.797	30.5108	8.51969	72.9224	7.15652	7.06633	8.83802	25.9042	7.23359	19.9166	4.79267	6.72515	81.0346	20.443
136.416	56.3327	161.301	136.115	69.6515	6.51458	33.6317	22.6375	86.3589	19.9981	72.1601	35.3144	50.369	31.1337	64.3613			136.232	30.5968	8.5601	75.3916	7.1139	7.19165	9.42148	25.1749	7.38806	19.6754	4.77562	6.70878	80.2518	20.5523
136.851	54.6423	162.817	135.188	67.2791	6.36982	32.1756	21.5529	81.4271	20.1618	75.2946	34.5159	50.0544	29.7396	63.9741			136.666	30.5514	8.5942	77.1959	7.06513	7.35413	10.3627	24.2588	7.51475	19.3122	4.65934	6.69327	79.661	20.8914
137.286	53.2406	163.386	134.692	64.4986	6.00631	30.8992	20.4203	76.1598	20.1828	79.3562	33.876	49.5589	28.5754	63.6106			137.101	30.1598	8.60512	78.3615	7.05132	7.44825	11.509	23.1881	7.61466	18.9954	4.52822	6.68355	78.4179	21.7783
137.72	52.2963	162.777	134.454	61.7857	5.48627	29.4326	19.2938	70.7221	20.135	83.3367	33.7159	48.7649	27.4899	63.2356			137.536	29.8856	8.68866	79.2544	7.05627	7.49957	12.6242	22.2015	7.64876	18.7772	4.39898	6.65968	76.639	23.0467
138.155	51.0994	161.036	134.381	60.176	4.99011	27.7333	18.5161	66.2179	20.0871	87.2162	33.8459	48.8228	26.606	62.9424			137.971	29.8066	8.82592	79.7922	7.0491	7.57033	13.9616	21.1884	7.67792	18.9359	4.34783	6.64331	74.7753	24.9042
138.59	49.6095	159.349	133.662	59.8193	4.64672	24.9869	17.8218	63.023	20.0085	90.6428	34.2876	49.5403	25.5175	62.6708			138.406	30.1205	8.90452	80.261	7.06036	7.63325	15.4617	20.3158	7.68798	19.0999	4.36044	6.64331	73.4254	26.9178
139.025	47.6058	156.607	133.553	59.8527	4.48218	22.458	17.0368	61.3991	19.667	94.843	34.7858	50.5874	24.467	62.7153			138.84	30.1207	8.92344	80.5294	7.07894	7.68798	16.9454	19.7076	7.71952	19.2554	4.38909	6.64109	72.1722	28.9284
139.46	46.0171	153.851	133.34	59.6835	4.27468	20.4106	16.0576	60.4244	19.282	98.6818	35.3838	52.3125	23.3444	62.7555			139.275	29.9538	8.9185	80.7081	7.06922	7.74646	18.0266	19.2193	7.67246	19.6397	4.42046	6.64706	70.6711	30.7456
139.894	44.7775	151.537	132.558	59.1477	4.01142	19.6457	15.0377	59.1442	18.9966	102.223	36.0172	54.564	22.2924	62.1616			139.71	30.3091	8.91952	81.0986	7.03632	7.82046	18.6464	18.6728	7.51935	20.26	4.46206	6.63905	68.7338	33.1744
140.329	44.4614	149.286	131.413	58.0155	3.8312	19.3081	13.9857	57.509	18.9003	104.74	36.6087	56.4788	20.6184	61.2568			140.145	30.7127	8.90691	81.5596	7.04297	7.89736	18.9272	17.9286	7.34749	21.0133	4.49787	6.60034	66.287	36.1321
140.764	44.3047	146.631	129.735	56.6232	3.76931	19.0406	12.7062	55.7801	18.8532	105.872	37.3422	58.6808	18.9686	60.4269			140.58	31.2046	8.87178	81.7216	7.07843	7.96573	19.0532	16.9371	7.2561	21.7038	4.52566	6.5601	63.5708	40.0242
141.199	44.6523	143.604	128.88	55.3026	3.75141	18.7454	11.5698	53.1782	18.5848	106.726	37.8022	62.2709	16.8188	59.9001			141.014	31.3369	8.66445	81.5333	7.08781	8.04928	18.9688	15.7432	7.25899	22.5062	4.46292	6.53896	60.9623	43.624
141.634	45.4072	140.985	128.693	54.2034	3.74339	18.443	10.5402	49.2648	18.2806	106.951	38.1916	66.5627	14.9146	59.8975			141.449	31.3838	8.39676	81.8876	7.08764	8.14714	18.917	15.1807	7.2948	23.3243	4.32651	6.53009	58.7432	46.6382
142.068	46.2774	140.068	128.755	53.3661	3.75772	18.1488	9.77869	44.845	18.0413	106.801	38.2702	70.1113	13.5113	60.031			141.884	31.5209	8.17391	83.0556	7.09258	8.2399	18.9575	15.2387	7.33589	24.1557	4.25337	6.52958	56.9768	49.0714
142.503	46.9596	139.784	128.46	52.6261	3.76556	17.8573	8.60853	40.5147	17.9284	106.146	38.2089	72.8319	13.1724	60.1586			142.319	31.2201	8.05047	84.3262	7.12003	8.32003	19.0672	15.8921	7.33794	24.8104	4.24672	6.53606	55.3434	51.2769
142.938	47.2645	140.017	127.578	52.2941	3.78227	17.6153	7.27911	37.5354	17.8958	105.199	38.105	75.7732	12.8053	60.1787			142.753	31.0656	7.84177	84.3773	7.15601	8.36982	19.1613	16.4409	7.33725	25.1492	4.30009	6.5688	53.9652	53.0875
143.373	47.2708	139.537	126.329	52.2087	3.79966	17.3937	5.99352	35.7274	17.8977	104.21	38.0198	79.3373	11.6588	60.0063			143.188	30.928	7.67332	83.4211	7.25507	8.4029	19.246	16.6951	7.33879	25.476	4.34459	6.74442	52.7988	55.6472
143.807	47.1734	139.313	123.853	52.2847	3.83427	16.8361	5.25831	34.9524	17.874	103.231	37.8498	81.802	10.6379	59.5545			143.623	31.8159	7.72788	81.4938	7.41415	8.42012	19.4716	17.0472	7.34101	26.5064	4.37579	6.95686	52.1069	59.3142
144.242	47.0627	139.779	120.933	52.2556	3.87928	15.8009	4.79028	34.8517	17.742	102.196	37.6583	82.7362	10.2846	58.3074			144.058	33.6663	7.91509	79.4522	7.57801	8.42165	19.6916	17.4679	7.35823	28.1978	4.43461	7.1214	52.4396	63.8847
144.677	46.9603	140.204	117.83	52.1783	3.90691	14.0169	4.79403	34.9386	17.4569	101.317	37.3398	83.4706	10.6486	56.3986			144.493	36.8844	8.12617	77.4762	7.64808	8.47451	19.9616	17.8569	7.41705	31.2182	4.52396	7.24655	53.8266	68.2934
145.112	46.7432	139.549	114.828	52.2317	3.88917	11.5359	5.07945	34.8885	17.0356	100.423	37.0237	84.853	11.1656	54.6883			144.927	40.1292	8.31935	75.7869	7.70571	8.55192	20.1364	18.1216	7.50588	34.6191	4.67639	7.38602	55.6946	71.698
145.547	46.54	137.206	112.448	52.2346	3.8815	8.90673	5.36471	34.6667	16.4343	99.8051	36.7956	86.6622	11.6365	53.4003			145.362	43.1287	8.5202	74.1347	7.8266	8.56095	20.1857	18.3014	7.63342	38.1095	4.77783	7.54851	58.5175	74.1523
145.981	47.3079	134.065	110.134	52.4842	3.88747	6.61688	5.34066	34.3935	15.724	98.9303	36.6943	88.6251	12.0634	52.5108			145.797	43.9269	8.75618	72.5587	8.01978	8.4133	19.9245	18.4725	7.74527	41.3451	4.78312	7.7098	61.252	77.1132
146.416	49.3645	130.611	107.538	52.8566	3.88968	4.74714	5.19932	34.0946	15.1565	96.898	36.6539	90.3698	12.3644	51.3831			146.232	45.1884	9.06547	71.06	8.24126	8.22268	19.2438	18.6114	7.84297	43.7647	4.79216	7.85763	63.3454	80.2222
146.851	52.1913	127.61	105.192	53.1492	3.87962	3.21893	5.05797	33.8745	14.8121	93.4888	36.7872	91.3352	12.8194	50.0153			146.666	46.3676	9.35124	69.8709	8.49173	8.03939	18.2384	18.7257	7.91697	45.6254	4.78244	8.01483	64.3035	83.036
147.286	54.6056	125.608	102.736	53.2169	3.82046	1.8503	4.92157	33.7758	14.6737	89.1526	36.9055	91.7402	13.1852	48.5277			147.101	47.9093	9.58517	69.0109	8.74442	7.9526	17.0326	18.7577	8.02165	47.4172	4.78073	8.28866	64.8991	85.1103
147.72	56.259	125.299	100.138	53.2177	3.69207	0.812276	4.785	33.7814	14.5797	85.9021	36.6931	92.1879	13.3923	47.3076			147.536	48.7473	9.70435	68.0379	8.98124	7.90742	15.8377	18.5639	8.14561	49.4626	4.83325	8.88849	65.209	86.6987
148.155	57.6614	126.654	97.54	52.978	3.54697	0.176982	4.64263	33.7335	14.4878	83.9906	36.1645	92.2143	13.3509	46.4958			147.971	49.5777	9.97016	67.235	9.22097	7.85763	14.4701	18.6095	8.18738	51.3927	4.95806	9.60068	65.3968	88.0933
148.59	58.8525	129.354	95.8743	52.5899	3.33504	0	4.49616	33.4384	14.3345	83.3357	35.3105	92.5037	13.2051	46.0844			148.406	50.5676	10.7507	66.4152	9.41893	7.82353	13.0285	18.8203	8.18943	53.1848	5.07639	10.3618	65.2172	89.7616
149.025	59.4699	133.278	94.1848	52.3483	3.09071	0	4.34697	33.0749	14.0989	82.4731	34.364	93.3959	13.0408	45.4147			148.84	52.3238	12.0106	65.5054	9.59386	7.80972	11.6696	19.4602	8.17886	55.1983	5.14135	10.8085	65.0866	91.096
149.46	59.4305	138.363	92.3118	52.2092	2.88372	0	4.19949	32.7497	14.1535	81.6027	33.252	93.0486	12.9204	44.6938			149.275	54.6714	13.2917	64.6377	9.74305	7.80972	10.6929	20.3899	8.18176	57.435	5.1393	11.1993	65.0656	92.9419
149.894	59.243	143.117	90.754	52.1732	2.73657	0	4.05303	32.5465	14.6561	80.3531	32.0614	91.4452	12.828	44.1838			149.71	56.9054	14.3635	64.1659	9.90691	7.79011	10.0663	21.7187	8.21552	59.473	5.0977	11.5814	65.4474	94.5507
150.329	59.3001	146.899	90.0486	52.2317	2.55021	0	3.8873	32.4801	15.3047	79.0273	31.0578	90.7018	12.7139	43.8941			150.145	58.6754	15.045	64.3633	10.0578	7.77391	9.66667	23.5144	8.25439	60.9499	5.05183	11.9575	66.2561	96.6824
150.764	59.4068	150.068	90.8888	52.3998	2.35294	0	3.64655	32.3604	15.866	78.1054	30.4626	90.5008	12.6084	43.7739			150.58	59.6029	15.6467	64.7714	10.2223	7.74271	9.38875	25.6043	8.30997	62.2443	4.99898	12.3983	67.2839	98.4389
151.199	59.3506	153.28	93.1485	52.6343	2.18806	0	3.33964	32.3656	15.9272	78.0392	30.3233	88.9966	12.5448	43.7315			151.014	59.9454	16.0805	65.1108	10.6672	7.65115	9.39829	27.4633	8.35311	64.0771	4.9734	13.0665	68.594	100.944
151.634	59.0109	156.691	96.4087	52.7893	2.02967	0	3.04092	32.4989	15.6559	79.3132	30.2673	85.7604	12.525	43.4152			151.449	60.3301	16.4	64.6636	11.2174	7.55072	9.5006	28.6888	8.36863	65.9772	4.90503	13.8058	69.757	104.02
152.068	58.6974	159.122	100.533	52.8731	1.86479	0	2.79727	32.6897	15.4293	81.3819	29.9845	83.0104	12.4955	42.9413			151.884	60.7589	16.7456	63.3756	11.688	7.48406	9.58176	29.4679	8.39386	67.482	4.82217	14.5217	70.6223	107.504
152.503	58.4641	161.014	104.589	52.8421	1.70605	0	2.61211	32.6909	15.1744	83.8261	29.6462	81.3511	12.3991	42.548			152.319	61.0668	17.1506	61.6962	11.8174	7.41876	9.60614	30.1729	8.43529	68.5882	4.8474	15.1345	70.9383	111.303
152.938	58.3833	162.158	108.237	52.7345	1.54851	0	2.43734	32.7461	14.6554	86.0017	29.2646	80.8624	12.2176	42.2598			152.753	61.275	17.5287	60.5427	11.683	7.34544	9.62694	30.7603	8.4295	70.0592	4.94101	15.6974	70.8742	114.965
153.373	58.4653	163.704	110.395	52.6454	1.38772	0	2.25899	32.9413	14.0019	88.3061	28.8723	81.2394	11.9581	41.9185			153.188	61.4143	17.8581	59.6893	11.4344	7.31338	9.62847	31.3838	8.43257	71.6994	5.02268	16.1993	71.0065	117.632
153.807	58.7727	164.427	111.962	52.713	1.21176	0	2.07621	33.0148	13.3538	90.7526	28.5748	82.1858	11.6501	41.502			153.623	61.4525	18.26	59.0754	11.1153	7.33043	9.38278	31.3858	8.48338	72.8992	5.03052	16.7153	70.6181	118.606
154.242	59.1599	163.37	112.949	52.7591	1.01108	0	1.88866	32.8218	12.8056	93.6143	28.3107	83.5707	11.3003	41.2595			154.058	61.1168	18.6493	58.4803	10.7896	7.35379	9.05627	31.3165	8.56505	73.4795	4.95448	17.3032	69.3925	118.321
154.677	59.4234	162.596	113.678	52.7371	0.825064	0	1.36164	32.5101	12.3756	96.5168	28.0411	84.2564	10.9282	41.1373			154.493	60.838	18.9001	58.0425	10.5403	7.31611	8.72549	31.2738	8.60835	72.7618	4.84518	17.9117	67.0479	118.217
155.112	59.4713	162.177	113.86	52.6633	0.67792	0	0.732481	32.311	11.9569	99.117	27.746	83.7504	10.4191	40.8837			154.927	60.2706	18.9321	58.0452	10.3055	7.27042	8.59147	31.6692	8.54459	71.2157	4.63393	18.4113	64.7949	119.391
155.547	59.3236	162.549	113.975	52.3558	0.538789	0	0.163683	32.1649	11.5047	102.859	27.4822	82.3158	9.9393	40.4685			155.362	59.7032	18.954	57.7383	10.0483	7.2861	8.59028	32.3345	8.40665	69.1795	4.48048	18.8107	62.4595	120.859
155.981	58.2902	162.634	113.474	52.0213	0.394373	0	0	32.1014	11.0431	106.764	27.2452	80.2389	9.51032	39.9564			155.797	60.0193	18.9296	57.111	9.72634	7.34578	8.64962	33.0356	8.28525	67.594	4.43836	19.5175	60.2887	121.284
156.416	56.3076	162.158	112.409	51.6145	0.251321	0	0	31.999	10.5147	110.745	27.2051	78.4228	9.22097	39.4943			156.232	59.4808	18.8104	56.1893	9.36999	7.36181	8.70725	33.7091	8.19693	67.0198	4.50793	20.3925	57.9743	121.88
156.851	53.8186	161.191	110.779	51.5091	0.109463	0	0	31.9236	9.95533	113.41	27.1101	77.3737	8.79386	39.1023			156.666	59.0653	18.7444	55.408	8.9867	7.34731	8.73572	34.346	8.11748	66.7335	4.6503	21.3374	56.036	122.602
157.286	51.8897	159.731	108.911	51.7657	0.0146633	0	0	31.7516	9.4162	114.743	27.0436	76.9381	8.45234	38.9209			157.101	58.7223	18.7514	54.8222	8.59829	7.32327	8.76948	35.252	8.01671	66.6201	4.79795	22.1951	54.5782	124.073
157.72	50.7226	157.956	107.121	52.0133	0	0	0	31.5062	8.89327	114.821	27.031	76.8097	8.25388	38.7441			157.536	59.2041	18.8126	54.5826	8.19096	7.31032	8.78278	36.3151	7.98636	66.6598	4.81296	22.7492	54.0111	125.293
158.155	49.7901	155.183	105.627	52.3991	0	0	0	31.1816	8.34186	113.823	27.2032	77.3596	8.23887	38.5364			157.971	59.9436	18.6056	54.7407	7.73964	7.28576	8.75311	37.0783	7.99591	67.4992	4.7422	23.1112	53.7841	126.147
158.59	48.6759	151.221	104.474	52.8435	0	0	0	30.7882	7.80784	112.37	27.9113	78.653	8.27758	38.2943			158.406	60.2162	17.9084	54.9765	7.30759	7.25899	8.72276	37.4636	7.98159	69.639	4.62302	23.2442	53.8263	126.994
159.025	47.948	146.751	103.863	53.075	0	0	0	30.3383	7.34953	110.384	29.0752	78.7497	8.29991	38.1881			158.84	59.8124	16.8806	55.1978	6.92208	7.32839	8.73777	37.5512	7.96624	71.6508	4.54066	23.4673	53.8136	128.736
159.46	47.5098	142.207	103.833	53.1269	0	0	0	29.8926	6.65627	108.853	30.8709	77.5292	8.27076	38.0708			159.275	59.1864	15.8752	55.1507	6.58977	7.46155	8.9451	37.9831	7.94646	73.2251	4.55772	23.7168	53.7598	130.797
159.894	47.0936	138.65	103.552	53.2607	0	0	0	29.5134	5.44655	107.824	32.3666	76.8916	8.20426	37.7978			159.71	58.7509	15.0522	54.4552	6.26991	7.60546	9.12788	38.3807	7.89446	74.6084	4.69514	24.1093	53.7993	132.736
160.329	46.3947	136.728	102.358	53.4213	0	0	0	29.1606	4.04246	108.262	33.4211	76.487	8.1231	37.3686			160.145	58.9383	14.6213	52.9373	5.95328	7.63291	9.29173	39.1652	7.85132	75.9255	4.84246	24.5142	53.6592	133.345
160.764	45.8401	135.606	100.155	53.4501	0	0	0	28.9008	2.73299	110.485	33.5168	74.948	8.01091	36.887			160.58	59.8419	14.3037	51.2102	5.63223	7.6324	9.25831	40.1715	7.84228	76.8288	5.01228	24.7968	53.5185	134.009
161.199	45.4766	133.799	96.6919	53.3743	0	0	0	28.6779	1.9838	112.731	33.3881	72.2355	7.85712	36.4752			161.014	61.8145	14.2772	49.8228	5.05831	7.64075	9.16164	41.1535	7.87911	76.2728	5.22779	24.8682	52.9187	135.102
161.634	45.4382	129.883	92.2759	53.1896	0	0	0	28.3627	1.61517	113.459	33.3294	69.7725	7.66326	36.2583			161.449	63.7991	14.3304	48.8271	4.40563	7.62984	9.00443	41.7347	7.98943	75.4135	5.54766	24.843	51.9577	136.844
162.068	45.4315	124.626	87.2384	53.0119	0	0	0	27.8936	1.22609	112.396	33.9083	67.296	7.47758	36.1478			161.884	66.4689	14.2679	48.135	3.82012	7.61211	8.85882	41.4556	8.09003	75.2244	5.89787	24.8165	50.8593	137.671
162.503	45.6571	119.31	81.9315	52.7209	0	0	0	27.4186	0.85081	110.556	35.17	64.5865	7.32106	36.0402			162.319	68.3736	13.972	47.6387	3.50912	7.59898	8.72344	40.7241	8.19318	75.6414	6.04348	25.0211	50.505	136.386
162.938	45.854	114.483	76.948	52.1874	0	0	0	26.9262	0.638534	108.713	36.65	60.6363	7.20733	35.7772			162.753	71.1555	13.7047	47.0056	3.44928	7.59386	8.57664	39.8346	8.27621	76.2356	6.16368	25.1908	50.8822	134.733
163.373	46.2518	110.052	73.2213	51.7243	0	0	0	26.4624	0.480136	106.322	38.2235	55.3003	7.14084	35.4815			163.188	73.2486	13.4512	46.3035	3.45678	7.55823	8.49855	39.0009	8.3214	76.7538	6.45388	25.2864	50.9932	133.024
163.807	46.5207	106.28	70.6423	51.1657	0	0	0	26.1042	0.321739	103.972	39.4087	50.6646	7.1081	35.2095			163.623	74.9594	13.0489	45.6934	3.46155	7.46991	8.55294	38.7205	8.32839	77.0861	6.96044	25.3441	50.9531	131.042
164.242	46.7153	103.17	68.9391	50.8462	0	0	0	25.984	0.165047	101.486	40.8916	47.2481	7.09821	34.9011			164.058	74.4796	12.7147	45.083	3.49156	7.37886	8.7035	38.6593	8.3335	77.364	8.01535	25.4658	50.5441	128.738
164.677	47.1103	99.9845	67.769	50.7589	0	0	0	25.9391	0.0385337	99.8442	42.8169	45.0136	7.06206	34.5311			164.493	72.3942	12.4735	44.4813	3.55823	7.31918	8.83666	38.7998	8.34101	77.8992	9.83035	25.6786	50.2036	126.641
165.112	47.7287	96.712	66.4109	50.9879	0	0	0	25.9373	0	99.28	44.8795	44.384	7.00835	34.2868			164.927	69.9003	12.5006	43.2931	3.61057	7.30486	8.9243	38.861	8.34101	79.7129	11.6999	25.8847	49.624	124.514
165.547	49.0408	92.8941	64.5881	51.3306	0	0	0	25.8725	0	98.2483	47.089	44.5061	6.95601	34.1398			165.362	67.3939	12.5318	42.2145	3.62745	7.29633	8.89207	39.1425	8.35328	82.0709	13.31	25.8568	48.3848	123.178
165.981	50.8564	88.8508	62.2379	51.7079	0	0	0	25.7011	0	96.9488	49.5957	44.5122	6.8919	34.1054			165.797	66.1553	12.5744	41.2691	3.65149	7.29855	8.81245	39.7787	8.42779	85.1446	14.3362	25.5407	46.9214	122.652
166.416	52.9023	84.9052	60.1916	51.9292	0	0	0	25.6307	0	95.6007	52.9959	44.3025	6.83052	34.1072			166.232	65.2106	12.5575	40.9349	3.66547	7.46138	8.77783	40.689	8.5081	88.6276	15.2336	25.0447	45.6425	122.308
166.851	54.5494	81.6431	58.9333	52.4336	0	0	0	25.564	0	95.191	56.1683	44.1506	6.7676	34.0847			166.666	64.3427	12.4853	41.0164	3.67519	7.69889	8.78005	41.4338	8.55345	92.838	15.9251	24.4629	44.8513	122.118
167.286	55.4363	79.1659	58.2684	52.9847	0	0	0	25.5746	0	95.4626	58.7789	44.0728	6.70469	33.9163			167.101	63.2353	12.5163	41.2651	3.68491	7.91697	8.79812	41.7262	8.60784	96.2411	16.5654	24.0254	44.1272	121.272
167.72	55.6677	77.0476	57.6916	53.5591	0	0	0	25.6292	0	95.3995	60.1662	43.4619	6.64177	33.7163			167.536	62.0295	12.5676	41.3821	3.69463	8.00324	8.81415	41.6999	8.6757	97.9922	17.2361	23.8203	43.1756	120.181
168.155	55.3422	74.9028	56.5589	53.9158	0	0	0	25.7671	0	95.0742	60.9833	41.654	6.57886	33.4735			167.971	60.6126	12.6619	41.2147	3.70708	8.0046	8.83887	42.2631	8.74612	98.7843	18.0984	24.2551	42.2225	119.818
168.59	55.0239	72.9934	54.5176	54.5507	0	0	0	25.9671	0	94.3594	61.3811	38.6136	6.52566	33.2571			168.406	59.6859	12.6772	41.221	3.72941	7.98568	8.85217	43.3911	8.78022	99.4198	18.9255	24.8928	41.2278	119.856
169.025	54.9154	70.9136	51.8433	56.1548	0	0	0	26.2331	0	93.2934	61.6029	36.09	6.48252	33.1269			168.84	58.919	12.5811	41.5456	3.77033	7.91731	8.78465	44.6968	8.77204	100.765	19.5463	25.5185	40.3598	119.832
169.46	55.2506	68.9618	49.2501	58.1132	0	0	0	26.3043	0	92.0165	61.489	35.4375	6.41637	33.0667			169.275	58.0425	12.4588	41.9497	3.83035	7.81006	8.47553	45.6493	8.78602	102.427	19.9217	25.5376	39.5934	118.521
169.894	56.1071	66.4757	47.8491	59.8019	0	0	0	26.3311	0	90.9564	61.794	35.132	6.28082	33.0315			169.71	56.4975	12.3877	41.9913	3.87587	7.6711	8.20034	46.2118	8.91901	103.68	20.1615	25.2788	39.0252	116.553
170.329	57.0048	63.0546	47.5299	60.7257	0	0	0	26.4278	0	89.6517	62.3093	34.6605	6.11577	33.0063			170.145	54.5494	12.5535	41.912	3.98176	7.5913	8.23802	46.2921	9.09991	104.998	20.3419	25.7321	38.6999	113.996
170.764	57.7078	59.446	47.3504	61.2527	0	0	0	26.5458	0	87.3945	62.7835	34.4128	5.89991	32.8849			170.58	52.6022	12.7973	41.7775	4.11765	7.55908	8.61739	45.9485	9.30026	106.891	20.4844	26.5678	38.236	110.791
171.199	57.9743	56.8382	46.4992	61.6068	0	0	0	26.6077	0	84.3403	63.3584	34.3483	5.62489	32.6682			171.014	51.3656	12.92	41.8616	4.28303	7.60563	9.10196	45.728	9.34595	109.551	20.5906	27.4297	37.6835	106.687
171.634	58.273	56.0348	45.2409	61.8194	0	0	0	26.6834	0	82.0481	64.1381	35.1395	5.34987	32.3971			171.449	50.6205	12.9194	42.0188	4.41995	7.66547	9.4324	46.5592	9.24638	112.128	20.7463	27.7562	37.2176	101.478
172.068	58.7267	56.7018	43.8465	61.898	0	0	0	27.1528	0	81.2581	64.9976	36.1091	5.07485	32.0392			171.884	49.9886	13.1292	42.3217	4.56863	7.69309	9.58159	48.5956	9.15482	114.057	21.1434	27.7291	37.1932	96.5415
172.503	59.3719	57.5335	43.5422	62.0102	0	0	0	27.9766	0	82.3199	65.2883	37.1436	4.79983	31.6539			172.319	49.1623	13.7899	42.3932	4.7613	7.73384	9.65064	50.7393	9.1127	115.398	21.9552	27.4399	37.036	93.1611
172.938	60.6784	58.542	44.0587	62.2179	0	0	0	28.9004	0	84.2118	65.2244	38.3507	4.52481	31.3141			172.753	47.4621	14.6902	42.7163	4.95004	7.78312	9.78193	52.7635	9.14595	116.344	23.0673	27.319	36.557	90.3661
173.373	61.9841	59.2087	45.6324	62.2276	0	0	0	29.6604	0	86.8423	64.8208	39.6634	4.24979	31.0397			173.188	45.5376	15.3468	43.3695	5.12293	7.84893	10.0812	54.4781	9.20051	117.263	23.9311	27.2111	36.0172	88.1949
173.807	63.0738	59.5949	47.155	62.0648	0	0	0	30.075	0	88.5234	64.7337	41.2242	3.97477	30.7548			173.623	43.1552	15.6223	44.2375	5.33572	7.90844	10.3185	55.9717	9.26598	119.068	24.4815	27.0946	35.3845	87.0945
174.242	63.3473	59.7812	48.824	61.7985	0	0	0	30.088	0	89.0967	64.2436	43.3425	3.69974	30.4684			174.058	42.2339	15.7552	45.3911	5.54902	7.98176	10.4515	57.4616	9.31219	121.011	24.4276	26.7431	35.0389	86.6199
174.677	62.8218	59.0266	49.6046	61.3279	0	0	0	30.0095	0	87.8929	63.2689	45.9802	3.42472	30.1916			174.493	41.6806	15.9405	46.6068	5.71219	8.05985	10.3603	58.9388	9.30742	122.303	23.4939	26.1891	35.2832	85.9594
175.112	62.2749	57.7465	50.2073	60.4554	0	0	0	30.0621	0	85.8237	62.1499	47.9453	3.1497	29.85			174.927	42.044	16.0302	47.8073	5.82387	8.16215	10.2065	60.4699	9.35686	121.499	22.4633	25.6928	35.6726	85.5659
175.547	61.3468	56.165	50.468	59.557	0	0	0	30.2278	0	83.3159	60.7714	50.8887	2.87468	29.4772			175.362	42.7028	16.0217	48.9105	5.91049	8.34254	10.1187	61.5852	9.41466	119.994	21.4053	25.5335	35.9829	85.4005
175.981	60.3304	54.5983	51.2281	58.7983	0	0	0	30.3101	0	81.126	59.0426	56.118	2.59966	29.0672			175.797	43.3763	16.0742	49.2552	6.01756	8.65371	10.1603	62.5809	9.47093	117.516	21.0111	25.4111	35.845	84.8396
176.416	59.2783	53.1548	52.4049	58.3349	0	0	0	30.1819	0	79.8941	56.2143	61.3714	2.32464	28.5855			176.232	44.061	16.268	49.2005	6.19693	8.80818	10.317	63.9951	9.47349	114.675	20.6043	25.503	35.5287	83.2718
176.851	58.4893	51.676	53.5918	57.4887	0	0	0	30.0503	0	79.237	53.3173	64.4065	2.04962	28.0471			176.666	44.911	16.4546	48.5998	6.40904	8.76522	10.5991	65.6806	9.47161	111.634	20.3156	25.6679	35.2101	81.0471
177.286	58.0273	49.8363	54.547	56.4384	0	0	0	29.9494	0	79.3425	50.7908	65.8542	1.7746	27.5362			177.101	46.0991	16.5147	47.779	6.60784	8.67843	10.9838	67.2725	9.43137	109.2	19.9754	25.6469	35.0302	79.0776
177.72	58.2266	47.7715	55.7117	55.4082	0	0	0	29.8089	0	78.984	49.3182	67.3001	1.49957	27.0887			177.536	47.7526	16.526	46.9702	6.79386	8.83512	11.7843	68.0849	9.28951	108.205	19.6769	25.2484	34.8532	77.9216
178.155	59.7117	45.8573	57.4745	54.5284	0	0	0	29.5231	0	78.7395	48.4099	69.2237	1.22455	26.6953			177.971	49.5175	16.5922	45.9884	6.96829	9.10759	13.0193	67.7732	9.11748	107.451	19.3725	24.2643	34.5402	76.3207
178.59	61.8181	44.1234	59.5896	53.1697	0	0	0	29.2203	0	79.082	47.9069	70.5937	0.939812	26.3939			178.406	51.3615	16.7971	44.5743	7.14919	9.25797	14.3364	67.1797	9.04808	105.752	19.1364	23.2737	34.1233	74.4544
179.025	64.0996	42.7107	62.0604	50.8789	0	0	0	28.8948	0	79.5066	47.3001	70.7891	0.645013	26.024			178.84	53.0537	17.0377	42.9596	7.29309	9.21432	15.49	66.6696	9.0058	103.552	19.1477	22.5679	33.6902	72.4099
179.46	65.8762	41.2493	64.076	48.4104	0	0	0	28.7558	0	79.8803	46.5876	70.3477	0.373231	25.562			179.275	54.5893	17.3038	41.646	7.42285	9.11935	16.35	66.1535	8.91577	100.476	19.6627	22.4955	33.2017	71.3023
179.894	66.8926	40.2542	65.6048	46.2859	0	0	0	28.623	0	79.9234	45.4803	69.5756	0.184825	25.0922			179.71	55.5649	17.5286	41.0024	7.56334	9.06053	17.0544	66.0546	8.67962	97.6396	20.295	22.5349	32.3887	70.9294
180.329	67.5555	39.9413	66.3695	45.074	0	0	0	28.3986	0	79.8992	44.3204	68.6147	0.0591645	24.681			180.145	56.2991	17.4924	40.9509	7.63734	9.05575	17.4387	65.5257	8.3526	95.0593	20.9903	21.7865	31.3417	72.1403
180.764	67.6353	39.6962	66.6174	44.4084	0	0	0	28.1422	0	80.4791	43.517	67.9985	0	24.3647			180.58	56.8822	17.3199	41.0147	7.65013	9.04535	17.7386	65.1023	7.94714	93.0882	21.6365	20.6958	30.3451	74.0201
181.199	67.474	39.1596	66.5315	44.1171	0	0	0	27.8801	0	81.4479	42.6222	67.4805	0	24.1166			181.014	56.6829	17.1226	40.6356	7.62114	9.01108	17.9766	64.3548	7.65303	91.6217	22.272	19.5506	29.4856	76.1504
181.634	66.7371	37.8092	66.8979	44.2189	0	0	0	27.6251	0	82.6419	41.5966	66.3118	0	23.8508			181.449	56.4142	17.0005	39.7274	7.58841	8.99847	18.4858	63.061	7.42114	90.541	22.704	18.9412	28.8595	78.1197
182.068	65.5911	35.8602	67.8189	44.4629	0	0	0	27.0716	0	83.9212	40.4999	64.9364	0	23.5586			181.884	55.971	16.7088	38.4121	7.548	9.00614	19.2271	61.672	7.18653	89.5221	22.4689	18.7144	28.0662	80.0193
182.503	64.2602	33.7258	69.0227	44.5328	0	0	0	26.3325	0	84.3789	39.4576	63.4554	0	23.2326			182.319	56.6452	16.0977	37.102	7.49668	8.98602	20.1032	60.2332	6.93538	88.89	21.7656	18.6793	27.1703	81.8546
182.938	62.5857	31.0348	70.3952	44.5915	0	0	0	25.5219	0	84.3661	38.5951	61.9785	0	22.8859			182.753	57.7101	15.3137	35.7006	7.45507	8.94987	20.9654	59.2917	6.67229	88.9449	20.7461	18.5702	26.0992	83.5797
183.373	60.8733	28.2401	71.2246	44.8072	0	0	0	24.8077	0	83.4254	38.0396	61.2256	0	22.5146			183.188	58.8691	14.787	34.1765	7.41552	8.90247	21.6367	58.6943	6.41415	89.4953	19.831	18.4677	24.9072	84.9838
183.807	59.2929	25.83	71.4653	45.045	0	0	0	24.2252	0	82.9108	37.6958	61.5761	0	22.096			183.623	59.8036	14.6351	32.5546	7.33794	8.85269	22.3033	59.1695	6.13333	88.8469	19.4992	18.4714	23.9018	85.9901
184.242	58.5113	24.1971	70.4329	45.1429	0	0	0	23.7584	0	83.5453	37.6752	62.0005	0	21.6544			184.058	60.2714	14.5084	30.6546	7.23376	8.78653	22.9604	60.4479	5.83154	87.3889	19.5304	18.5212	22.9555	86.5666
184.677	58.4508	23.3927	69.459	45.0331	0	0	0	23.2888	0	85.5889	37.9572	61.409	0	21.2111			184.493	60.2972	14.3035	28.616	7.17084	8.7023	24.0389	61.6295	5.58193	85.6512	19.6568	18.689	21.8554	86.9964
185.112	58.3799	23.0651	68.9647	45.095	0	0	0	22.5997	0	88.0999	38.192	59.6392	0	20.8167			184.927	60.105	14.2564	26.5335	7.19488	8.56198	25.7408	62.1448	5.36249	84.2747	19.5901	18.7906	20.7446	86.2512
185.547	58.2302	23.17	69.5043	45.2184	0	0	0	21.8517	0	90.5243	38.3113	55.725	0	20.4493			185.362	59.9187	14.8825	24.532	7.27468	8.32737	28.0073	61.9483	5.14476	82.8938	19.8517	18.8433	20.0017	85.03
185.981	57.696	23.2228	70.2702	45.3557	0	0	0	21.0818	0	92.5991	38.1603	49.748	0	20.1405			185.797	60.1323	16.2256	23.2515	7.42182	7.95618	30.1635	61.2133	4.89275	81.5915	20.0356	18.9325	19.8551	83.4882
186.416	57.4201	23.2561	70.9463	45.3635	0	0	0	20.5158	0	93.4795	38.0578	43.4835	0	19.9176			186.232	60.7417	17.9347	22.2174	7.6237	7.63188	32.044	59.6476	4.75396	80.2626	20.3098	18.824	19.9408	82.4438
186.851	57.7386	23.2776	71.3951	45.4977	0	0	0	20.0227	0	93.992	38.1004	39.2546	0	19.7574			186.666	61.6307	19.6672	21.6242	8.0295	7.47093	32.9342	57.7125	4.65422	78.9596	20.7852	18.6551	19.9161	81.9279
187.286	58.8275	23.4259	71.92	45.7606	0	0	0	19.5546	0	94.0864	38.364	36.5748	0	19.5429			187.101	62.0766	21.1918	21.2324	8.57783	7.36812	33.5076	55.8327	4.54595	77.8839	21.6627	18.4162	19.7625	81.7495
187.72	59.7405	23.7922	72.0365	45.9754	0	0	0	19.0566	0	94.9286	39.1804	34.1676	0	19.2217			187.536	61.9228	22.5014	20.8786	9.25405	7.11066	33.3656	54.5778	4.47195	76.6815	22.55	18.261	19.7125	81.4645
188.155	59.5451	24.312	71.4745	46.0433	0	0	0	18.5499	0	95.9136	40.466	31.6186	0	18.8851			187.971	61.0297	23.9437	20.5889	10.0858	6.81739	32.6793	53.8578	4.511	75.3613	23.2786	18.1632	19.7258	80.9018
188.59	59.1538	24.8055	70.3453	46.0561	0	0	0	17.9332	0	96.4592	41.599	29.3195	0	18.5408			188.406	60.2353	25.7606	20.3379	10.6953	6.65217	31.8544	53.317	4.64416	74.165	24.2999	18.0694	19.7376	79.9141
189.025	58.9238	25.2408	68.7245	46.1289	0	0	0	17.2396	0	97.4184	42.8109	27.8114	0	18.171			188.84	59.8385	27.6824	20.17	11.221	6.62097	31.1719	52.5526	4.83887	72.4817	25.4919	17.8655	19.7823	78.9299
189.46	58.8496	25.465	67.23	46.3178	0	0	0	16.4568	0	98.2179	44.2321	26.7628	0	17.8303			189.275	59.6351	29.2587	19.9427	11.4317	6.64126	30.8182	51.6624	5.05814	71.297	26.6084	17.6162	19.8026	77.8568
189.894	58.6513	25.3731	65.5717	46.3541	0	0	0	15.654	0	98.8914	46.63	25.8711	0	17.4767			189.71	59.8921	30.083	19.4938	11.8696	6.66326	30.6501	50.1611	5.31475	70.4198	27.2564	17.3572	19.7188	76.4302
190.329	58.051	24.9415	64.246	46.1901	0	0	0	14.8834	0	99.2897	49.548	24.7383	0	17.0991			190.145	60.302	30.3937	18.6452	12.3765	6.66292	30.615	48.682	5.5954	69.8905	28.1032	17.1628	19.5976	74.1548
190.764	57.7688	24.3431	63.0065	45.8128	0	0	0	14.1049	0	99.3836	52.6835	23.5477	0	16.681			190.58	60.8529	30.6853	17.8131	12.993	6.66019	30.5922	47.0871	5.92038	68.7778	29.8307	16.9894	19.511	70.9997
191.199	58.0343	23.6307	62.0118	45.2351	0	0	0	13.3391	0	99.246	55.6878	23.1122	0	16.1949			191.014	61.9345	30.9923	17.2179	13.4443	6.64604	30.4994	45.927	6.27962	66.9932	32.5477	16.8382	19.3922	67.7132
191.634	59.1168	23.1023	60.5516	44.3916	0	0	0	12.5366	0	99.4682	58.2708	22.9772	0	15.6893			191.449	62.8791	31.2759	17.0489	13.8752	6.63342	30.3175	44.9824	6.62234	64.6945	35.245	16.6749	19.1533	65.1146
192.068	60.3679	22.6447	58.52	43.5893	0	0	0	11.6808	0	100.066	60.5787	22.9236	0	15.231			191.884	63.1792	31.5482	16.9292	14.2614	6.64075	30.0624	44.0186	6.92361	62.3072	37.4713	16.4849	18.9052	62.8496
192.503	61.5947	22.2549	55.935	43.1465	0	0	0	10.6871	0	101.254	62.747	23.075	0	14.8919			192.319	62.9628	32.014	16.8034	14.7086	6.67536	29.7468	43.3517	7.21449	59.8667	39.0203	16.2201	18.6419	60.5681
192.938	62.1185	22.0157	52.8283	42.9023	0	0	0	9.70094	0	102.221	64.9296	23.1831	0	14.6377			192.753	62.0731	32.6186	16.6111	15.3156	6.6861	29.2309	42.7091	7.50486	56.9453	40.7918	15.9289	18.3766	57.9814
193.373	62.3321	21.8513	49.5661	42.904	0	0	0	8.77579	0	103.576	67.2066	22.4186	0	14.428			193.188	61.5296	33.1937	16.4153	16.2089	6.68065	28.5543	42.4885	7.87792	53.6046	42.7482	15.7335	18.1064	56.0817
193.807	62.6111	21.5858	46.6842	43.1243	0	0	0	8.01739	0	105.264	69.2365	20.2435	0	14.2494			193.623	61.3715	33.7236	16.3364	17.244	6.67383	27.965	42.4089	8.31338	50.5277	44.2593	15.517	17.7913	55.1697
194.242	62.8694	21.0436	44.7811	43.3013	0	0	0	7.43939	0	106.526	70.9369	17.475	0	14.0691			194.058	61.8803	34.3299	16.5444	18.3623	6.66786	27.5669	42.5422	8.7202	47.9792	45.0957	15.5098	17.3983	55.072
194.677	63.2414	20.4411	43.468	43.4842	0	0	0	6.89224	0	107.293	72.0145	15.0784	0	13.8796			194.493	62.6825	35.0824	16.835	19.4505	6.67161	26.9473	43.2769	9.05286	46.1454	45.7425	15.4063	16.8929	54.851
195.112	63.5538	19.8638	42.3258	43.2769	0	0	0	6.35908	0	107.408	73.5057	13.4871	0	13.6491			194.927	63.9911	35.7935	17.1599	20.2991	6.67587	25.6167	44.3529	9.36641	45.3207	46.5246	15.251	16.3301	54.6251
195.547	63.8242	19.4205	40.7581	43.1884	0	0	0	5.89258	0	106.915	75.835	12.6922	0	13.3647			195.362	65.7509	35.969	17.2996	20.8696	6.6757	23.7845	45.8373	9.66633	45.0252	47.2182	15.0266	15.7383	54.1572
195.981	64.0049	19.2708	38.9715	43.061	0	0	0	5.58704	0	106.113	79.4346	12.2713	0	13.0844			195.797	67.2404	35.3765	17.5598	21.198	6.67758	22.2104	46.977	9.92464	44.8926	47.8943	14.6934	15.1661	53.8148
196.416	63.9014	19.2015	36.8694	42.9659	0	0	0	5.29668	0	105.416	83.89	12.5243	0	12.7995			196.232	67.8176	34.2061	18.0223	21.4372	6.69071	21.2002	47.6416	10.1107	44.3543	48.6324	14.4082	14.6211	53.3066
196.851	63.3437	19.1265	34.7736	42.5008	0	0	0	4.95431	0	105.56	88.4979	12.9355	0	12.5207			196.666	67.3231	32.9538	18.3127	21.4612	6.68099	21.4302	47.9821	10.287	43.3533	49.466	14.1604	14.2307	52.9016
197.286	62.1327	18.9681	32.7054	41.7867	0	0	0	4.56522	0	106.528	93.5714	13.067	0	12.2793			197.101	66.8286	31.8361	18.317	21.3736	6.6561	21.8658	48.5821	10.4687	42.5952	50.4561	14.0425	13.8414	52.4926
197.72	60.9741	18.6029	30.8198	40.987	0	0	0	4.21347	0	108.249	97.5968	13.0235	0	12.1098			197.536	66.6733	30.9754	18.0853	21.1361	6.66957	22.3971	49.8474	10.6694	42.3618	51.3226	13.9645	13.3269	52.1519
198.155	59.8292	18.0421	29.2796	40.3867	0	0	0	3.90997	0	110.264	101.046	13.0546	0	11.9761			197.971	67.0344	30.0268	17.872	20.7103	6.69412	22.5424	51.052	10.8738	42.3258	52.1616	13.8228	12.8124	51.9691
198.59	58.4208	17.3835	28.2164	40.0155	0	0	0	3.69258	0	112.029	104.332	13.1678	0	11.8223			198.406	67.0327	28.7158	17.868	20.5432	6.73419	22.4194	51.4314	11.0068	42.3159	52.5137	13.6459	12.341	51.6343
199.025	56.4068	16.8014	27.325	39.7064	0	0	0	3.51407	0	113.626	107.195	13.2882	0	11.6675			198.84	66.4558	27.3448	17.9139	20.7136	6.77562	22.2972	51.2535	11.1248	42.5695	52.8525	13.4885	11.8564	51.073
199.46	54.3587	16.3384	26.0396	39.2448	0	0	0	3.40426	0	114.768	109.468	13.4363	0	11.5028			199.275	65.7308	26.3274	18.0455	21.3681	6.78858	22.2875	50.791	11.2368	42.5688	53.275	13.5412	11.4622	50.2633
199.894	52.4061	15.7673	24.304	38.8965	0	0	0	3.37238	0	115.317	110.229	13.6155	0	11.3286			199.71	65.0063	25.86	18.2668	21.8046	6.79301	22.3296	50.4314	11.3187	42.3845	54.3737	13.7654	11.2443	49.3216
200.329	51.2055	15.0827	22.3224	38.6939	0	0	0	3.34578	0	115.069	110.464	13.7357	0	11.1081			200.145	64.7575	25.8344	18.3635	22.0825	6.82199	22.5228	50.1877	11.3529	41.6336	55.1625	14.1165	11.0933	48.2338
200.764	50.3974	14.4634	20.7383	38.7608	0	0	0	3.35107	0	114.333	110.532	13.8251	0	10.8397			200.58	64.45	26.0005	18.2065	22.105	6.85695	23.2762	50.0846	11.3758	40.7886	55.3369	14.5521	10.9311	47.5437
201.199	49.6547	13.9205	19.7327	38.9985	0	0	0	3.33708	0	113.697	110.832	13.6673	0	10.6433			201.014	63.5594	26.2368	17.8184	22.3101	6.89224	24.6829	50.1403	11.3708	40.3289	54.6564	14.961	10.7265	47.2749
201.634	48.6147	13.5243	19.2835	39.1703	0	0	0	3.28951	0	112.141	112.138	13.3657	0	10.483			201.449	62.2387	26.5657	17.3639	22.4849	6.9272	26.1161	50.0755	11.3812	40.3144	53.9581	15.4331	10.5195	47.0842
202.068	47.5945	13.1332	19.0227	39.3064	0	0	0	3.28269	0	109.838	113.93	13.0356	0	10.3209			201.884	60.644	26.9988	17.0824	22.7105	6.9705	27.3514	49.711	11.4581	40.5801	53.7049	15.8938	10.3045	46.9332
202.503	46.4532	12.7125	19.155	39.2426	0	0	0	3.30111	0	106.932	115.277	12.5737	0	10.0779			202.319	59.1494	27.1492	16.8895	22.8346	7.04672	28.1101	49.124	11.5533	40.8769	54.0402	16.1826	10.1192	46.4616
202.938	46.0563	12.309	19.6048	38.8974	0	0	0	3.30315	0	104.21	116.039	12.148	0	9.7746			202.753	57.844	27.08	16.6626	22.7613	7.18909	28.7772	48.5432	11.6454	41.0022	53.9686	16.35	9.9555	45.9995
203.373	45.8568	11.976	20.1592	38.3395	0	0	0	3.29173	0	101.769	115.781	11.8402	0	9.45405			203.188	56.7451	26.9384	16.348	22.2977	7.32771	29.2348	47.6711	11.8031	40.654	53.8752	16.364	9.78772	45.2677
203.807	45.9461	11.7154	20.31	37.7347	0	0	0	3.28286	0	99.2462	115.387	11.6032	0	9.13521			203.623	55.5466	26.7916	15.9528	21.6682	7.44007	29.2928	45.8257	12.7408	40.1494	54.3802	16.273	9.62864	44.45
204.242	46.1234	11.4619	20.1301	37.4876	0	0	0	3.28184	0	96.8104	114.54	11.3345	0	8.82813			204.058	54.0302	26.5166	15.3633	20.9422	7.51117	29.2425	42.8854	13.8742	39.861	55.4172	16.3763	9.46053	43.8939
204.677	46.3876	11.1676	19.696	37.5296	0	0	0	3.28713	0	94.3318	113.88	10.9178	0	8.55908			204.493	52.3952	26.0953	14.749	20.1591	7.5243	29.2999	39.3516	15.0842	39.6571	56.8728	17.3801	9.30026	43.9424
205.112	47.5465	10.8535	19.0936	37.8358	0	0	0	3.29395	0	91.9818	112.899	10.5886	0	8.34049			204.927	50.3906	25.7067	14.0946	19.5669	7.51338	29.6542	36.0503	15.7869	39.3127	58.103	18.8488	9.14851	44.1772
205.547	49.1212	10.4987	18.3555	37.8621	0	0	0	3.28798	0	90.8065	111.618	10.4373	0	8.17886			205.362	47.9303	25.2324	13.5611	19.2786	7.51645	30.1821	33.0501	16.2585	38.8992	59.2138	20.489	8.99761	44.1291
205.981	50.8564	10.0529	17.6344	37.6892	0	0	0	3.30315	0	89.839	109.213	10.328	0	8.0266			205.797	45.4508	24.7035	12.8929	19.1997	7.51049	30.5695	30.6309	16.7763	38.5516	60.3344	21.639	8.85234	43.7596
206.416	51.3376	9.5347	17.0445	37.4938	0	0	0	3.32259	0	88.518	105.714	9.94442	0	7.88457			206.232	43.554	24.2745	12.0517	19.1192	7.49582	30.5685	28.732	17.2713	38.4416	61.1212	22.3502	8.72685	43.4945
206.851	51.5061	9.03478	16.4431	37.4919	0	0	0	3.3422	0	86.031	101.863	9.3393	0	7.78244			206.666	42.393	24.0859	11.2118	19.0053	7.47894	30.0073	27.4488	17.7132	38.5412	61.6278	22.9519	8.56607	43.29
207.286	51.9402	8.52566	15.8297	37.4	0	0	0	3.36198	0	83.3183	97.7154	8.91304	0	7.90315			207.101	41.3032	24.0834	10.5052	18.8276	7.52208	29.4771	26.0561	18.297	38.3267	61.4234	23.5282	8.34595	43.0871
207.72	52.4396	8.03086	15.2979	37.623	0	0	0	3.35345	0	80.5794	94.6914	8.69088	0	8.14953			207.536	39.9468	24.5327	10.0396	19.0015	7.64569	29.1681	24.1852	18.8339	37.4793	61.1997	24.0682	8.11884	42.8663
208.155	53.0044	7.57766	14.6193	38.1712	0	0	0	3.34425	0	77.5043	91.9473	8.42217	0	8.45132			207.971	38.7165	25.5061	9.66991	20.3855	7.8312	29.4904	22.3582	19.3258	36.5055	60.9209	24.7676	7.90537	42.4711
208.59	53.1154	7.22217	13.6007	38.7492	0	0	0	3.34578	0	74.5444	88.9415	8.20494	0	8.59812			208.406	37.7067	26.8946	9.28167	22.948	8.05269	30.154	21.146	19.7095	35.3533	60.8783	25.613	7.74186	41.9403
209.025	53.4566	6.85644	12.4627	39.3219	0	0	0	3.35754	0	71.4552	85.6244	8.04263	0	8.53453			208.84	37.0875	28.3463	8.87042	26.0882	8.25848	31.0189	20.5101	20.0575	34.1117	60.8839	26.4225	7.64109	41.0496
209.46	54.2757	6.49872	11.5221	40.1973	0	0	0	3.34834	0	68.7683	83.0938	7.86257	0	8.41807			209.275	36.4742	29.0344	8.47059	28.9253	8.42268	31.8779	20.1674	20.4535	33.0073	60.6189	26.9494	7.57238	40.1432
209.894	56.1603	6.252	10.8779	40.9296	0	0	0	3.34084	0	66.1855	81.9983	7.60921	0	8.41569			209.71	35.822	29.2851	7.99182	31.2409	8.57801	32.613	19.9403	20.8179	32.0789	60.202	27.4094	7.51066	39.3659
210.329	58.5611	6.10895	10.3517	41.414	0	0	0	3.35789	0	64.4237	81.498	7.42268	0	8.49361			210.145	34.5964	29.6389	7.58755	32.9263	8.83683	33.0539	19.5995	21.2512	31.5332	59.9431	28.5533	7.42302	38.8442
210.764	61.5072	5.92259	9.87315	41.5725	0	0	0	3.35891	0	63.0215	80.6339	7.30929	0	8.64263			210.58	33.2866	30.0806	7.33725	34.2726	9.12941	32.8218	19.0777	21.6232	31.2268	59.6365	29.9899	7.33026	38.1901
211.199	63.9758	5.70264	9.41927	41.4789	0	0	0	3.34936	0	61.5183	79.216	7.18295	0	8.58261			211.014	31.9482	31.0194	7.58483	35.3461	9.40614	32.1598	18.4483	21.9091	30.8696	59.1011	31.8251	7.31884	37.0544
211.634	65.992	5.44689	8.94663	41.4958	0	0	0	3.34373	0	60.4435	76.9275	7.03666	0	8.44246			211.449	30.9328	32.4558	7.90196	36.5477	9.60102	31.3628	17.9702	22.2082	30.8419	58.5378	34.1062	7.38892	35.7059
212.068	67.4203	5.20631	8.62097	41.5429	0	0	0	3.32532	0	59.4958	74.4546	6.98431	0	8.29889			211.884	30.0798	33.9026	8.09361	37.4537	9.72361	30.9635	17.7246	22.4815	30.9159	58.2361	37.365	7.48917	34.3451
212.503	68.5229	5.00426	7.93095	41.5616	0	0	0	3.31185	0	58.4962	72.9422	7.00733	0	8.15789			212.319	29.3344	35.1321	7.96999	38.1777	9.77272	30.9719	17.7129	22.7811	30.8355	57.5898	41.6182	7.58841	33.3925
212.938	69.3765	4.83905	6.87928	41.607	0	0	0	3.30929	0	57.4436	72.3108	7.04621	0	8.01569			212.753	28.6767	36.0447	7.69889	38.6537	9.76522	31.3417	17.5971	23.2977	30.4315	56.9483	45.9763	7.79182	32.7545
213.373	70.376	4.66496	5.73265	41.6375	0	0	0	3.31338	0	56.1598	72.7516	7.12515	0	7.86138			213.188	28.1453	36.9688	7.52958	39.5618	9.78994	32.2425	17.4077	23.9224	29.9719	56.0832	49.7038	7.98704	32.1011
213.807	71.2588	4.50026	4.94237	41.9071	0	0	0	3.30827	0	55.2689	73.6759	7.18227	0	7.72549			213.623	27.7429	37.9258	7.36539	40.645	9.87008	33.3623	17.1703	23.6667	29.5538	54.727	52.5722	8.09361	31.0348
214.242	71.6024	4.35107	4.43171	42.0997	0	0	0	3.23018	0	54.7035	75.0518	7.19642	0	7.59199			214.058	27.5277	38.794	7.19096	41.9778	9.98806	34.7188	16.9647	23.0972	29.1487	53.4039	54.2387	7.98789	29.5153
214.677	71.4916	4.20699	4.13708	42.4254	0	0	0	3.08662	0	54.5553	76.1899	7.16965	0	7.45541			214.493	27.3509	39.3287	6.91799	43.4612	10.1528	36.1656	16.7582	22.4423	28.876	51.9163	55.0648	7.84552	27.4609
215.112	71.2147	4.04024	3.93845	42.5042	0	0	0	2.93828	0	54.6643	76.8864	7.12413	0	7.33095			214.927	27.1855	39.3417	6.64996	44.7732	10.3495	37.482	16.3821	22.2842	28.6967	50.8733	56.0022	7.7035	25.6934
215.547	70.9398	3.89565	3.91509	42.5054	0	0	0	2.80188	0	53.6547	76.9241	7.07485	0	7.19591			215.362	26.9582	39.1995	6.44041	45.8806	10.5911	38.6089	16.0401	22.2917	28.4668	50.0535	57.0605	7.56044	24.4368
215.981	71.1228	3.74595	3.97562	42.3577	0	0	0	2.65678	0	52.5691	77.1188	7.01296	0	7.02523			215.797	26.661	39.0389	6.27519	46.7657	10.948	39.5091	15.8396	22.1746	28.0882	48.9395	58.5524	7.41159	23.5998
216.416	71.8145	3.58278	4.07741	42.0222	0	0	0	2.50452	0	51.8617	77.8726	6.97732	0	6.78397			216.232	26.254	39.1038	6.10486	47.0605	11.3195	40.2223	15.8024	22.0367	27.6731	47.9033	59.9954	7.40682	22.8631
216.851	71.6454	3.43683	4.23137	41.7852	0	0	0	2.34254	0	51.8622	79.1727	6.96402	0	6.44672			216.666	25.7431	39.1269	5.92515	47.2754	11.629	40.8462	15.8459	21.9792	27.2858	46.6841	61.3478	7.53265	22.097
217.286	70.6755	3.33777	4.39233	42.0663	0	0	0	2.18124	0	51.4854	80.2457	6.93197	0	5.88406			217.101	25.2534	39.0842	5.71884	47.4777	11.8039	41.2689	15.9545	21.762	26.9378	45.7059	62.7574	7.637	21.3458
217.72	69.5487	3.33197	4.46701	42.4101	0	0	0	2.04842	0	50.37	81.3045	6.89105	0	5.20784			217.536	24.8411	38.6346	5.4919	47.349	11.8697	41.5778	16.1473	21.4962	26.7045	44.8358	64.206	7.49616	20.5664
218.155	68.4919	3.31714	4.53146	42.3639	0	0	0	1.91577	0	49.0442	82.5124	6.92907	0	4.47298			217.971	24.4382	37.5236	5.26309	45.9847	11.8803	41.7142	16.2899	21.1379	26.4882	44.5477	65.259	7.21995	19.9388
218.59	67.7848	3.31714	4.64842	42.1553	0	0	0	1.78022	0	47.6032	83.6358	6.97374	0	3.90162			218.406	24.0694	35.8907	5.03257	43.3739	11.8423	41.7758	16.3945	20.8529	26.3168	44.7898	66.2714	6.92396	19.6343
219.025	66.4063	3.32515	4.7925	42.1124	0	0	0	1.62779	0	46.1564	84.9957	6.98585	0	3.55635			218.84	23.6893	34.03	4.79165	39.9754	11.7732	41.6484	16.5014	20.6411	26.1013	44.8249	68.1649	6.60273	19.7466
219.46	64.6056	3.33504	4.93504	41.8198	0	0	0	1.47621	0	44.844	85.7199	6.97425	0	3.24177			219.275	23.3156	32.7598	4.46581	37.0893	11.7216	41.6588	16.5864	20.4827	25.9645	44.3787	70.3983	6.25985	19.9482
219.894	62.1205	3.36863	5.07809	41.5698	0	0	0	1.31935	0	44.1338	86.6182	7.00153	0	2.8162			219.71	22.9494	32.0281	4.07707	35.2946	11.6917	41.741	16.6701	20.5059	25.9153	43.2055	72.6672	5.87792	20.0462
220.329	59.1823	3.41176	5.24552	41.2895	0	0	0	1.16095	0	43.5809	87.4235	7.06257	0	2.35959			220.145	22.6772	31.3086	3.6636	35.1514	11.5845	41.6488	16.7671	20.5062	25.9067	41.7744	73.8092	5.46667	20.0401
220.764	55.7037	3.43546	5.40512	41.4297	0	0	0	1.01858	0	43.0007	88.7758	7.12617	0	1.91338			220.58	22.3826	30.4835	3.23223	35.9282	11.4643	41.421	16.8583	20.6205	25.7308	40.1748	74.6491	5.04314	19.9669
221.199	52.6559	3.46786	5.54408	42.1333	0	0	0	0.885763	0	42.5908	90.1826	7.23086	0	1.68235			221.014	22.0743	29.1674	2.4844	37.0938	11.3961	40.9045	16.8007	21.2687	25.3262	38.6261	75.1645	4.62148	19.8361
221.634	49.9234	3.49633	5.67553	43.5298	0	0	0	0.752941	0	42.1359	91.2559	7.33657	0	1.53555			221.449	21.8218	27.3589	1.69906	38.5898	11.3743	40.4138	16.7754	22.1159	24.4283	37.2419	75.3301	4.22438	19.674
222.068	47.8929	3.52685	5.78397	45.6075	0	0	0	0.610571	0	41.6414	92.0397	7.31867	0	1.39471			221.884	21.6945	25.4145	0.999147	40.1945	11.3439	39.8483	17.0442	22.9974	23.4936	35.9768	74.7608	3.83887	19.5436
222.503	46.2844	3.54288	5.88798	47.8708	0	0	0	0.469224	0	41.1801	92.4631	7.23188	0	1.24808			222.319	21.7238	23.8251	0.625746	42.1801	11.3488	39.6667	17.357	23.6885	22.8963	35.3013	74.3289	3.45524	19.4254
222.938	44.732	3.54322	6.03717	50.0329	0	0	0	0.327366	0	40.9618	92.4653	7.15942	0	1.09974			222.753	21.7446	22.8842	0.460699	44.1267	11.414	39.5598	17.6747	24.0344	22.8077	34.9107	74.376	2.95362	19.2645
223.373	43.0972	3.54425	6.27093	51.9451	0	0	0	0.19335	0	40.6951	91.896	7.06957	0	0.957374			223.188	21.7393	22.1831	0.287809	45.0955	11.4745	39.0554	17.7306	24.0721	23.23	35.0222	75.0353	2.46496	19.1286
223.807	41.4513	3.52498	6.6532	53.6024	0	0	0	0.0658142	0	40.0467	90.9093	6.91697	0	0.804945			223.623	21.6864	21.6484	0.134868	45.1831	11.4788	38.4512	17.6824	24.0673	24.5633	35.0953	76.0307	2.07212	19.0452
224.242	40.2517	3.49122	7.06036	54.7236	0	0	0	0.00306905	0	38.8537	89.7947	6.77204	0	0.6474			224.058	21.6143	21.2078	0.0148338	44.85	11.498	37.4217	17.5066	24.0559	26.3431	35.0275	77.0423	1.89872	19.0435
224.677	39.2089	3.45899	7.46257	55.8138	0	0	0	0	0	37.624	88.8648	6.66275	0	0.490537			224.493	21.5586	21.0082	0	44.5519	11.5069	36.1664	17.3783	24.0714	27.7751	35.0198	77.9412	1.75669	19.0842
225.112	37.4065	3.46223	7.67042	58.0673	0	0	0	0	0	36.4933	89.0713	6.57136	0	0.329071			224.927	21.5216	21.0682	0	44.1748	11.4839	34.9277	17.309	23.9468	28.4232	34.9234	78.2102	1.61159	19.1618
225.547	35.3601	3.45712	7.90656	61.5782	0	0	0	0	0	35.7801	90.0167	6.50111	0	0.173402			225.362	21.509	21.29	0	43.9028	11.387	33.7084	17.4208	23.9061	28.5654	34.8512	78.179	1.45217	19.2452
225.981	32.7748	3.47366	8.09139	65.5477	0	0	0	0	0	35.0832	91.6864	6.43905	0	0.0502984			225.797	21.5151	21.5352	0	43.7408	11.1652	32.7023	17.6863	24.0571	28.9649	34.7277	78.2571	1.27229	19.3686
226.416	30.6116	3.49156	8.2104	69.572	0	0	0	0	0	34.1836	93.0527	6.37101	0	0			226.232	21.5396	21.6312	0	44.1845	10.9141	32.1246	18.1814	24.3536	29.4626	34.756	78.8783	0.946974	19.4697
226.851	29.1952	3.51066	8.17136	72.9432	0	0	0	0	0	33.229	94.0433	6.30435	0	0			226.666	21.571	21.7645	0	44.8825	10.6858	32.0731	18.7816	24.6225	29.7586	34.9113	79.592	0.514408	19.5183
227.286	28.3488	3.52685	8.12481	75.5049	0	0	0	0	0	32.3628	94.724	6.25337	0	0			227.101	21.6065	21.9976	0	45.8368	10.5359	32.2189	19.3175	25.1168	29.7084	34.964	79.9763	0.136402	19.5511
227.72	27.5691	3.54084	8.12907	77.4027	0	0	0	0	0	31.8433	94.46	6.16232	0	0			227.536	21.659	22.2624	0	47.4101	10.3971	32.4663	19.8554	26.0467	29.7848	35.2218	80.5171	0	19.579
228.155	26.8767	3.54766	8.14612	78.7147	0	0	0	0	0	31.4832	93.9574	6.02626	0	0			227.971	21.7707	22.6094	0	49.0602	10.2332	32.9541	20.2818	27.6907	29.8958	35.5453	81.7739	0	19.5627
228.59	26.3287	3.54373	8.17136	80.2184	0	0	0	0	0	31.2535	93.6264	5.85439	0	0			228.406	21.8549	23.0198	0	50.853	10.0689	33.631	20.6824	29.339	29.9599	35.7124	83.8119	0	19.4805
229.025	26.4501	3.53998	8.18363	81.3332	0	0	0	0	0	31.0897	93.5369	5.6561	0	0			228.84	21.8078	23.4854	0	52.4283	9.98738	34.8431	21.0673	30.6215	29.8263	35.6928	85.3477	0	19.3482
229.46	26.7465	3.52651	8.17323	82.0631	0	0	0	0	0	30.972	92.9608	5.46991	0	0			229.275	21.6813	24.0467	0	53.5309	9.93026	36.2002	21.4554	31.2994	29.6573	35.6048	86.7635	0	19.2566
229.894	27.3228	3.49327	8.2075	82.6481	0	0	0	0	0	31.0326	91.2955	5.28235	0	0			229.71	21.5582	24.7821	0	53.7465	9.84024	37.8921	21.8188	31.6116	29.5038	35.4876	87.6832	0	19.2708
230.329	28.045	3.45303	8.2948	83.7836	0	0	0	0	0	31.2832	89.2186	5.05337	0	0			230.145	21.4612	25.6433	0	52.8003	9.69446	39.742	22.2824	31.7188	29.4742	35.3038	88.8244	0	19.2293
230.764	28.8324	3.45013	8.36726	85.3251	0	0	0	0	0	31.7226	87.1009	4.72617	0	0			230.58	21.3782	26.4728	0	51.0547	9.51611	41.564	22.8779	31.6875	29.4537	35.1373	90.3536	0	19.0798
231.199	29.6639	3.4445	8.43308	86.7591	0	0	0	0	0	32.112	86.1775	4.34203	0	0			231.014	21.2967	27.2598	0	49.2032	9.31014	43.5705	23.7188	31.3881	29.4752	35.0058	91.8558	0	18.9453
231.634	30.5632	3.43683	8.47911	87.268	0	0	0	0	0	32.3291	86.3282	3.96812	0	0			231.449	21.2164	27.9093	0	47.0138	9.11645	45.2624	24.2967	31.193	29.5887	34.8481	93.187	0	18.8276
232.068	31.317	3.41961	8.52771	86.3183	0	0	0	0	0	32.4726	87.0685	3.65627	0	0			231.884	21.0856	28.6184	0	45.0902	8.96334	46.3628	24.2401	31.0244	29.6271	34.7552	94.5347	0	18.7335
232.503	32.1376	3.40426	8.56215	85.2041	0	0	0	0	0	32.4883	88.517	3.39488	0	0			232.319	20.942	29.3637	0	43.235	8.85286	46.7945	23.7783	30.866	29.4631	34.6963	95.1023	0	18.6329
232.938	32.799	3.39403	8.56215	84.2892	0	0	0	0	0	32.2607	90.8106	3.12089	0	0			232.753	20.8532	30.0921	0	42.2484	8.74868	47.5272	23.3557	30.5182	29.0002	34.6285	96.0955	0	18.5267
233.373	33.1451	3.39864	8.49088	83.6039	0	0	0	0	0	31.9384	95.2157	2.8561	0	0			233.188	20.7824	31.1858	0	42.4774	8.68798	48.9296	23.2708	30.0022	28.1308	34.1957	97.9818	0	18.4024
233.807	32.9101	3.41824	8.26479	83.3821	0	0	0	0	0	31.7644	99.4438	2.65541	0	0			233.623	20.7205	32.7437	0	43.638	8.65865	51.0503	23.3072	29.4682	26.3431	33.7369	101.236	0	18.2288
234.242	32.3656	3.44689	8.11526	83.963	0	0	0	0	0	31.9482	102.927	2.47332	0	0			234.058	20.6663	34.7284	0	45.1499	8.60563	53.5642	23.6385	29.0939	24.0508	33.2133	106.051	0	17.979
234.677	31.9475	3.48303	8.12379	84.8651	0	0	0	0	0	32.1045	104.591	2.28798	0	0			234.493	20.587	37.5574	0	46.1018	8.56522	56.0447	24.4561	28.8293	21.9228	32.6182	111.303	0	17.7932
235.112	31.5038	3.47911	8.45541	85.2512	0	0	0	0	0	32.0791	104.496	2.08986	0	0			234.927	20.5118	42.3899	0	46.8522	8.53095	58.5531	25.6029	28.8542	20.4897	32.0075	116.668	0	17.6126
235.547	31.0303	3.42182	8.71014	84.6068	0	0	0	0	0	32.0101	103.39	1.87809	0	0			235.362	20.3425	48.5098	0	47.273	8.47792	60.8561	26.9274	28.897	19.5388	31.3988	121.507	0	17.435
235.981	30.8684	3.26684	8.85422	83.8517	0	0	0	0	0	31.9954	102.129	1.66138	0	0			235.797	20.15	54.3449	0	47.5882	8.39693	62.6457	27.873	28.809	18.3269	31.0322	125.362	0	17.2428
236.416	31.066	3.10571	8.82523	83.3147	0	0	0	0	0	31.9463	101.485	1.43956	0	0			236.232	19.9018	58.5429	0	48.1541	8.31645	63.579	28.8438	28.7795	16.9927	30.6655	128.042	0	17.0346
236.851	31.9887	2.94817	8.83427	83.2546	0	0	0	0	0	31.7671	102.113	1.21006	0	0			236.666	19.6416	60.948	0	48.9095	8.27502	63.9395	29.6278	29.1657	15.8892	30.406	129.684	0	16.7886
237.286	33.6097	2.79932	8.84092	83.9746	0	0	0	0	0	31.5945	103.624	0.964024	0	0			237.101	19.3528	62.5504	0	49.6762	8.2491	63.9598	29.9934	29.5765	15.1318	30.2663	131.344	0	16.5337
237.72	35.2075	2.65541	8.87775	84.9095	0	0	0	0	0	31.328	105.942	0.743905	0	0			237.536	18.9937	64.4474	0	49.999	8.20546	64.0046	29.7804	29.385	14.2484	29.9139	133.073	0	16.3159
238.155	37.0704	2.51901	9.00818	86.5857	0	0	0	0	0	31.0234	107.47	0.551577	0	0			237.971	18.4817	66.4839	0	50.2853	8.15635	63.8065	29.1986	28.3284	13.2979	28.9316	134.894	0	16.1507
238.59	38.8737	2.38056	9.21773	88.0053	0	0	0	0	0	30.6725	108.946	0.416539	0	0			238.406	17.9668	68.7669	0	50.6459	8.10537	63.6068	28.5492	27.0298	12.3446	27.5995	136.001	0	15.9669
239.025	40.9176	2.23717	9.50605	89.031	0	0	0	0	0	30.2116	109.08	0.316965	0	0			238.84	17.6213	72.0627	0	51.1291	8.05575	62.7473	27.9151	26.0307	11.6542	26.4331	136.438	0	15.7345
239.46	43.1744	2.09395	9.85968	90.3848	0	0	0	0	0	29.8055	109.42	0.224893	0	0			239.275	17.3852	76.6714	0	51.5229	8.02489	61.465	27.3127	25.4576	11.12	25.7775	136.649	0	15.4518
239.894	45.2343	1.94203	9.99915	91.8692	0	0	0	0	0	29.5697	109.203	0.131287	0	0			239.71	17.1828	81.6619	0	52.0834	8.11662	59.6839	26.7511	25.1751	10.591	25.8327	137.007	0	15.1969
240.329	47.5536	1.78465	9.94749	93.0639	0	0	0	0	0	29.1212	108.954	0.0344416	0	0			240.145	16.9369	86.2339	0	52.9243	8.4653	57.8904	26.0176	25.2759	9.93998	26.1468	137.055	0	15.0733
240.764	49.948	1.61995	9.72072	93.4167	0	0	0	0	0	28.4049	108.305	0	0	0			240.58	16.668	89.734	0	54.3103	8.97596	56.1985	25.0534	25.5047	9.31407	26.4564	136.047	0	15.0201
241.199	52.4179	1.4636	9.6266	93.4883	0	0	0	0	0	27.2861	106.79	0	0	0			241.014	16.339	92.4298	0	55.9584	9.85644	54.3306	24.0912	25.4677	8.73828	26.698	134.509	0	14.9344
241.634	55.1345	1.31287	9.55516	93.7338	0	0	0	0	0	26.2542	104.766	0	0	0			241.449	15.9359	94.3845	0	57.5944	11.2513	52.8084	23.3903	25.1231	8.14731	26.9081	133.156	0	14.8905
242.068	57.8639	1.16692	9.4532	94.7504	0	0	0	0	0	25.3654	102.829	0	0	0			241.884	15.549	95.5715	0	59.163	12.8315	51.7974	23.0073	24.9985	7.62489	27.0285	132.387	0	15.0123
242.503	60.0101	1.02387	9.26275	96.2462	0	0	0	0	0	24.7113	100.376	0	0	0			242.319	15.169	96.1862	0	60.2803	14.1543	51.2113	22.7857	25.0866	7.23342	27.0735	131.869	0	15.1393
242.938	61.5819	0.875021	9.09054	98.2486	0	0	0	0	0	24.1265	97.1195	0	0	0			242.753	14.7697	96.1891	0	60.5269	14.7355	50.1101	22.4858	25.6438	7.00136	27.1223	130.224	0	15.1683
243.373	63.036	0.715942	8.92634	100.926	0	0	0	0	0	23.5596	91.8095	0	0	0			243.188	14.3674	95.7108	0	59.7105	14.8928	48.5495	22.1136	26.1113	6.86445	27.1632	127.266	0	15.0087
243.807	64.6322	0.557204	8.76999	103.234	0	0	0	0	0	22.8992	86.5263	0	0	0			243.623	13.9587	94.9095	0	58.5962	14.9042	46.5108	21.7424	26.4431	6.7376	27.2087	124.167	0	14.7858
244.242	66.3127	0.395908	8.50827	104.843	0	0	0	0	0	22.1354	82.1374	0	0	0			244.058	13.5579	94.0295	0	57.296	14.9083	44.4003	21.1899	26.5553	6.65251	27.3032	121.513	0	14.5782
244.677	67.8251	0.234612	8.09923	105.271	0	0	0	0	0	21.4818	79.6723	0	0	0			244.493	13.142	92.8936	0	56.5052	14.9299	42.3947	20.1478	26.5448	6.66888	27.3654	120.068	0	14.2375
245.112	68.9991	0.0961637	7.52208	105.107	0	0	0	0	0	21.0588	78.2435	0	0	0			244.927	12.6702	90.476	0	56.2627	15.0118	40.2404	18.748	26.4614	6.69838	27.509	118.35	0	13.88
245.547	69.9535	0.00460358	7.00426	105.145	0	0	0	0	0	20.7294	77.3101	0	0	0			245.362	12.3477	87.2413	0	56.6389	15.1575	38.3286	16.9656	26.3553	6.73009	27.5531	116.301	0	13.5161
245.981	71.1714	0	6.59591	105.479	0	0	0	0	0	20.3935	76.0738	0	0	0			245.797	12.1415	84.3376	0	57.6692	15.4043	37.7734	15.3412	26.215	6.76812	27.6355	113.702	0	13.1657
246.416	72.6685	0	6.39147	106.537	0	0	0	0	0	20.0815	74.8899	0	0	0			246.232	12.0247	82.8009	0	58.6749	15.8251	39.261	13.453	25.844	6.87724	27.6445	111.462	0	12.8373
246.851	74.0309	0	6.25916	107.911	0	0	0	0	0	19.8084	72.5296	0	0	0			246.666	11.924	82.9466	0	59.3935	16.4798	42.124	11.5889	24.9811	6.94032	27.719	109.998	0	12.5471
247.286	74.3243	0	6.12174	109.193	0	0	0	0	0	19.635	69.3509	0	0	0			247.101	11.8392	84.2044	0	59.5754	17.7939	45.7743	10.1778	23.9847	6.963	27.9078	108.177	0	12.2587
247.72	74.024	0	5.94032	109.851	0	0	0	0	0	19.5925	65.3606	0	0	0			247.536	11.7899	85.1072	0	60.3173	19.4177	48.8327	9.30213	23.2399	7.03342	28.1209	105.569	0	11.9439
248.155	73.4249	0	5.66121	109.584	0	0	0	0	0	19.6065	62.1238	0	0	0			247.971	11.8462	85.8905	0	61.4483	21.3494	51.3393	8.98278	22.8145	7.09582	28.1362	102.207	0	11.5581
248.59	72.9284	0	5.31867	109.141	0	0	0	0	0	19.5381	59.1497	0	0	0			248.406	11.8955	86.7139	0	62.4409	23.1003	52.8801	8.78448	23.0022	7.12003	28.2878	98.9589	0	11.0602
249.025	72.6053	0	5.04314	109.348	0	0	0	0	0	19.5071	57.2656	0	0	0			248.84	11.8972	86.1396	0	62.9552	25.3546	54.0169	8.60392	23.6494	7.12634	28.6824	96.4878	0	10.5529
249.46	72.1564	0	4.74373	109.98	0	0	0	0	0	19.3746	55.283	0	0	0			249.275	11.8454	83.7052	0	63.0673	27.7761	54.7141	8.42046	24.8263	7.1347	29.309	94.4864	0	10.0315
249.894	72.0186	0	4.5688	111.148	0	0	0	0	0	18.9644	53.8474	0	0	0			249.71	11.7349	80.6261	0	63.1042	30.0402	55.7233	8.24331	26.0733	7.14049	29.9702	92.8587	0	9.50009
250.329	71.5688	0	4.40034	112.505	0	0	0	0	0	18.5625	52.54	0	0	0			250.145	11.5899	78.3359	0	62.9823	31.6643	57.5635	8.12464	26.858	7.13248	30.6455	91.7606	0	8.99437
250.764	71.0147	0	4.36334	114.571	0	0	0	0	0	18.1881	51.7448	0	0	0			250.58	11.431	78.1557	0	62.8812	32.7751	60.1799	8.09753	27.1151	7.14288	31.1939	91.8939	0	8.53572
251.199	70.1903	0	4.22148	116.887	0	0	0	0	0	18.0602	51.2114	0	0	0			251.014	11.3309	79.7754	0	63.1574	33.8249	63.7139	7.99523	27.3032	7.2919	31.652	92.9666	0	8.10537
251.634	68.9025	0	4.07962	119.274	0	0	0	0	0	17.9865	50.8228	0	0	0			251.449	11.3098	82.3533	0	63.926	34.1927	67.453	7.85831	27.3777	7.76402	32.0663	93.695	0	7.65217
252.068	67.1901	0	4.00239	121.454	0	0	0	0	0	17.9431	49.9504	0	0	0			251.884	11.2979	85.035	0	65.1485	34.2578	71.1773	7.66104	27.0448	8.64859	32.8581	92.6907	0	7.03223
252.503	65.5258	0	4.05627	122.785	0	0	0	0	0	17.8658	48.8789	0	0	0			252.319	11.289	87.276	0	66.3744	34.0868	74.239	7.55584	26.4815	9.56471	33.5835	90.7512	0	6.40853
252.938	64.0425	0	4.11151	123.253	0	0	0	0	0	17.8087	47.8269	0	0	0			252.753	11.2832	90.3158	0	67.6951	34.5887	77.1792	7.51424	25.7444	10.3349	34.4053	88.5823	0	5.88593
253.373	62.5884	0	4.12038	122.072	0	0	0	0	0	17.7879	47.2856	0	0	0			253.188	11.2859	93.95	0	69.3483	35.5187	80.586	7.52702	25.6237	10.8058	34.7823	86.6834	0	5.5422
253.807	61.5688	0	4.00904	119.904	0	0	0	0	0	17.8188	47.2996	0	0	0			253.623	11.276	97.0989	0	71.0539	36.5499	84.2962	7.58841	26.4264	11.2022	35.0706	83.9376	0	5.31168
254.242	61.1265	0	3.86871	117.903	0	0	0	0	0	17.8319	47.517	0	0	0			254.058	11.2193	99.1422	0	73.0401	37.5403	88.2882	7.64689	27.9659	11.5101	35.3533	79.9758	0	5.20017
254.677	60.9246	0	3.72634	115.916	0	0	0	0	0	17.8351	48.0182	0	0	0			254.493	11.157	100.189	0	74.8672	38.6341	92.2846	7.62882	29.8275	11.7153	35.8046	74.4542	0	5.2428
255.112	60.9676	0	3.59369	114.007	0	0	0	0	0	17.9828	48.6829	0	0	0			254.927	11.1236	100.505	0	77.008	39.9545	96.3995	7.5954	31.3383	11.9147	36.2506	69.3768	0	5.27263
255.547	60.6928	0	3.44143	111.966	0	0	0	0	0	18.1514	49.735	0	0	0			255.362	11.0708	100.368	0	79.0017	41.2423	100.163	7.64928	32.0882	12.1439	36.6142	65.5337	0	5.22779
255.981	59.6498	0	3.28457	109.632	0	0	0	0	0	18.2409	50.8055	0	0	0			255.797	10.9783	100.347	0	80.6972	42.4803	103.263	7.7763	32.8152	12.3253	36.623	63.4	0	5.06837
256.416	58.0704	0	3.1231	106.478	0	0	0	0	0	18.1974	51.3306	0	0	0			256.232	10.8791	100.669	0	82.5217	43.1766	104.783	7.94731	33.4595	12.4097	36.539	61.8992	0	4.89582
256.851	56.2165	0	2.96624	102.744	0	0	0	0	0	18.1483	51.7973	0	0	0			256.666	10.7697	100.414	0	84.044	43.3922	105.419	8.1098	34.3236	12.5279	36.3444	60.4864	0	4.71373
257.286	54.9654	0	2.82063	98.5355	0	0	0	0	0	17.992	51.9543	0	0	0			257.101	10.6687	99.4031	0	85.9315	42.8662	105.2	8.29548	34.8626	12.6762	36.1291	59.5901	0	4.53095
257.72	54.2394	0	2.67826	95.1357	0	0	0	0	0	17.8343	52.2825	0	0	0			257.536	10.563	98.4404	0	86.4261	42.1983	105.995	8.49514	35.1906	12.7792	36.0979	59.3529	0	4.36215
258.155	53.6858	0	2.53521	92.4372	0	0	0	0	0	17.7332	52.0873	0	0	0			257.971	10.458	97.7775	0	86.2517	41.2319	107.676	8.7156	35.4181	12.7511	36.274	59.4244	0	4.21841
258.59	53.8392	0	2.34561	89.9398	0	0	0	0	0	17.7492	51.5535	0	0	0			258.406	10.3618	97.2706	0	86.9439	40.2452	110.695	8.9243	35.7838	12.7178	36.1294	59.2404	0	4.17323
259.025	54.7165	0	2.02217	87.4225	0	0	0	0	0	17.6948	51.1284	0	0	0			258.84	10.2481	97.1616	0	89.2822	38.6097	114.895	9.11355	36.2014	12.7028	35.5758	58.7347	0	4.10418
259.46	56.7074	0	1.68423	84.683	0	0	0	0	0	17.528	51.1564	0	0	0			259.275	10.1681	97.4278	0	93.2634	36.939	119.458	9.41569	36.6382	12.7009	34.8433	57.9777	0	3.94953
259.894	58.584	0	1.39199	81.7298	0	0	0	0	0	17.2421	51.5267	0	0	0			259.71	10.1132	97.7678	0	97.118	35.4847	123.488	9.83598	36.6796	12.6907	34.0435	57.066	0	3.7717
260.329	59.4155	0	1.20682	78.6636	0	0	0	0	0	16.948	51.8365	0	0	0			260.145	10.0876	97.6346	0	100.207	34.5816	126.489	10.2798	36.7442	12.7008	33.3108	55.9526	0	3.60085
260.764	59.1038	0	1.06445	75.0662	0	0	0	0	0	16.6534	51.8348	0	0	0			260.58	10.0844	96.3613	0	102.751	34.4808	129.551	10.6771	37.0418	12.762	32.7488	54.1947	0	3.44859
261.199	58.3896	0	0.924808	71.0263	0	0	0	0	0	16.3754	51.6078	0	0	0			261.014	10.0759	93.8452	0	104.367	34.5674	131.541	10.8135	37.8467	12.673	32.3028	52.0419	0	3.29855
261.634	58.2075	0	0.779881	66.7171	0	0	0	0	0	16.1113	51.3163	0	0	0			261.449	10.0696	90.9818	0	104.969	35.0462	133.117	10.698	39.3057	12.2685	31.7952	50.0322	0	3.14612
262.068	59.1717	0	0.59318	62.3819	0	0	0	0	0	15.8465	51.1173	0	0	0			261.884	10.0585	88.6994	0	104.834	35.3961	133.674	10.55	41.3248	11.524	30.8302	48.9778	0	2.99454
262.503	60.7332	0	0.37613	58.6818	0	0	0	0	0	15.5792	50.9618	0	0	0			262.319	10.0554	87.4575	0	104.701	35.6326	133.822	10.3719	43.9431	10.7183	29.9533	48.2699	0	2.84365
262.938	62.3373	0	0.178517	55.5906	0	0	0	0	0	15.2946	50.9451	0	0	0			262.753	10.0411	85.9402	0	104.148	35.6702	133.581	10.2133	46.4997	9.99625	28.9001	47.9719	0	2.68866
263.373	63.194	0	0.0300085	53.5057	0	0	0	0	0	15.0019	50.8776	0	0	0			263.188	10.03	83.6053	0	103.843	35.8382	132.197	10.0263	48.6593	9.5214	28.1891	48.1437	0	2.52038
263.807	63.3026	0	0	52.2585	0	0	0	0	0	14.6696	50.8102	0	0	0			263.623	10.0196	81.5086	0	103.04	36.3581	130.173	9.91492	49.7391	9.11628	27.4605	49.0365	0	2.27843
264.242	62.7383	0	0	51.0334	0	0	0	0	0	14.3635	50.7594	0	0	0			264.058	10.0319	80.0477	0	101.818	37.4619	127.595	9.91083	50.0399	8.78465	26.7234	50.3916	0	1.97153
264.677	61.9466	0	0	50.2893	0	0	0	0	0	14.0334	50.364	0	0	0			264.493	10.0619	79.1304	0	100.194	38.6351	124.587	9.92208	49.9463	8.53981	25.7485	51.824	0	1.64109
265.112	61.3753	0	0	49.4324	0	0	0	0	0	13.5688	49.6131	0	0	0			264.927	10.0922	78.5168	0	98.0636	39.697	121.74	9.91628	50.1086	8.26888	24.6303	53.1802	0	1.33828
265.547	61.1137	0	0	48.5286	0	0	0	0	0	13.0636	48.6987	0	0	0			265.362	10.1132	77.6605	0	95.8164	40.5301	119.549	9.8948	51.2329	7.88457	23.6164	54.0334	0	1.10281
265.981	61.1552	0	0	48.0984	0	0	0	0	0	12.5893	47.6489	0	0	0			265.797	10.1011	76.4442	0	93.4535	41.8343	117.749	9.7821	52.5291	7.53367	23.0143	54.6965	0	0.950554
266.416	61.335	0	0	48.0225	0	0	0	0	0	12.2656	46.5156	0	0	0			266.232	10.0489	74.8917	0	91.1903	44.6665	116.531	9.61415	54.3869	7.23427	22.6136	55.3529	0	0.809207
266.851	61.675	0	0	48.413	0	0	0	0	0	11.9258	44.9003	0	0	0			266.666	9.9925	74.0171	0	89.3801	48.2769	115.287	9.37732	56.4631	6.92447	22.1748	56.1976	0	0.67127
267.286	61.7465	0	0	48.9442	0	0	0	0	0	11.5899	43.5424	0	0	0			267.101	9.94339	73.5673	0	87.6626	52.2684	114.146	9.07997	59.4142	6.61211	21.5623	57.8235	0	0.5289
267.72	61.6414	0	0	49.0772	0	0	0	0	0	11.2307	42.3262	0	0	0			267.536	9.9035	73.0871	0	86.594	55.2338	111.992	8.77477	62.4991	6.29565	20.6576	59.5816	0	0.38653
268.155	61.2592	0	0	49.8263	0	0	0	0	0	10.8832	41.6428	0	0	0			267.971	9.87332	72.2692	0	86.2095	57.5236	108.866	8.4387	65.5064	6.11731	19.6815	61.1192	0	0.258483
268.59	59.9905	0	0	51.0747	0	0	0	0	0	10.5703	41.1661	0	0	0			268.406	9.85968	71.1379	0	84.1705	59.5823	105.014	8.10554	67.911	5.97971	18.7703	62.1067	0	0.125831
269.025	57.4777	0	0	52.3816	0	0	0	0	0	10.3096	40.7637	0	0	0			268.84	9.88082	70.1437	0	81.1876	61.7323	100.48	7.78687	70.1142	5.84092	17.9243	62.8704	0	0.0201194
269.46	53.5695	0	0	53.1882	0	0	0	0	0	10.1923	40.2489	0	0	0			269.275	9.88934	69.4341	0	77.03	63.5765	96.3821	7.35379	72.8762	5.70725	17.0171	63.9238	0	0
269.894	49.5238	0	0	53.5615	0	0	0	0	0	10.2171	39.7741	0	0	0			269.71	9.89497	68.6368	0	72.9076	64.7405	92.739	6.79182	76.3398	5.6162	16.0639	65.0142	0	0
270.329	46.3981	0	0	53.5876	0	0	0	0	0	10.2331	39.4302	0	0	0			270.145	9.90895	67.6738	0	69.2653	64.9555	89.9076	6.19625	80.394	5.52106	15.0225	66.0384	0	0
270.764	44.2087	0	0	53.4912	0	0	0	0	0	10.2179	39.2523	0	0	0			270.58	9.8844	66.6951	0	65.8508	64.4302	86.9647	5.61876	84.8696	5.31952	13.9388	66.8026	0	0
271.199	42.505	0	0	53.4387	0	0	0	0	0	10.1802	39.157	0	0	0			271.014	9.78551	66.5541	0	62.5328	63.3468	84.4181	5.2341	89.0762	5.10384	12.8926	67.4842	0	0
271.634	40.5669	0	0	53.7313	0	0	0	0	0	10.1263	39.0547	0	0	0			271.449	9.64808	67.1734	0	59.6697	62.0486	82.6184	5.06939	92.9241	4.89497	11.9679	68.4539	0	0
272.068	38.1639	0	0	54.2031	0	0	0	0	0	10.0772	38.9867	0	0	0			271.884	9.51645	68.105	0	56.9523	60.8515	81.7383	4.97067	95.7737	4.62643	11.1603	69.4455	0	0
272.503	35.709	0	0	54.5161	0	0	0	0	0	10.0244	39.0564	0	0	0			272.319	9.3792	68.4305	0	54.6489	60.0733	81.7483	4.94169	96.9973	4.31611	10.3635	70.6926	0	0
272.938	33.6776	0	0	54.4822	0	0	0	0	0	9.9942	39.1072	0	0	0			272.753	9.2549	68.0489	0	53.6929	59.5332	82.075	4.90128	97.3083	4.00119	9.57869	72.8416	0	0
273.373	32.4486	0	0	54.4026	0	0	0	0	0	9.99113	39.1327	0	0	0			273.188	9.12413	67.799	0	52.9124	59.0837	82.9688	4.87315	97.9553	3.70554	8.8399	75.215	0	0
273.807	31.7217	0	0	54.4143	0	0	0	0	0	10.0027	39.1553	0	0	0			273.623	9.00716	68.0119	0	52.6172	58.6979	84.704	4.76385	99.7279	3.40955	8.20136	76.548	0	0
274.242	31.3064	0	0	54.4336	0	0	0	0	0	9.97818	39.1821	0	0	0			274.058	8.85132	68.7555	0	52.2731	58.2396	86.9425	4.58858	102.263	3.11338	7.5335	76.5009	0	0
274.677	30.8859	0	0	54.3879	0	0	0	0	0	9.95993	39.3587	0	0	0			274.493	8.61876	69.4107	0	52.2788	57.51	89.4835	4.48951	105.539	2.81876	6.87775	75.7898	0	0
275.112	30.2413	0	0	54.3112	0	0	0	0	0	9.91321	39.4769	0	0	0			274.927	8.32293	69.6019	0	52.3328	56.275	91.1054	4.4919	108.339	2.56505	6.2607	75.0846	0	0
275.547	29.3321	0	0	54.2629	0	0	0	0	0	9.80767	39.1707	0	0	0			275.362	8.03018	69.6767	0	52.1311	55.1238	91.2633	4.51202	111.331	2.39761	5.74101	74.8597	0	0
275.981	28.2587	0	0	54.0673	0	0	0	0	0	9.65899	38.65	0	0	0			275.797	7.73674	69.9037	0	51.8172	53.4024	90.526	4.49855	114.254	2.24757	5.31407	74.4863	0	0
276.416	27.1446	0	0	53.7371	0	0	0	0	0	9.50929	38.0278	0	0	0			276.232	7.45149	70.5122	0	50.8157	50.5712	89.6379	4.40307	116.232	2.1052	4.90077	74.0365	0	0
276.851	25.9674	0	0	53.2443	0	0	0	0	0	9.36948	37.8235	0	0	0			276.666	7.16777	71.1289	0	49.3799	47.0554	88.7591	4.3214	117.605	1.95874	4.51526	73.4467	0	0
277.286	24.9096	0	0	52.8483	0	0	0	0	0	9.22234	37.9625	0	0	0			277.101	6.87553	72.0534	0	47.5354	43.4031	87.7154	4.27076	117.442	1.80784	4.11816	71.9033	0	0
277.72	24.0419	0	0	52.4662	0	0	0	0	0	9.06803	38.1874	0	0	0			277.536	6.58465	73.1026	0	45.6484	40.4984	86.7185	4.23086	117.624	1.65797	3.83853	70.0933	0	0
278.155	23.2781	0	0	51.4271	0	0	0	0	0	8.88781	38.2997	0	0	0			277.971	6.28303	74.7113	0	43.2924	38.2818	86.1993	4.21569	118.103	1.50725	3.6798	68.5507	0	0
278.59	22.6251	0	0	49.8924	0	0	0	0	0	8.70673	38.2566	0	0	0			278.406	5.98056	76.3535	0	41.6387	36.7211	86.0075	4.20068	118.485	1.35669	3.5676	67.5461	0	0
279.025	22.0982	0	0	48.3802	0	0	0	0	0	8.56914	38.2246	0	0	0			278.84	5.68167	77.7964	0	39.9615	35.7627	85.8764	4.17187	118.092	1.21108	3.55362	66.4909	0	0
279.46	21.7453	0	0	47.2501	0	0	0	0	0	8.39045	38.2431	0	0	0			279.275	5.39079	78.7257	0	38.5229	35.7078	85.4188	4.12702	116.166	1.05115	3.55806	64.987	0	0
279.894	21.3407	0	0	46.2566	0	0	0	0	0	8.2087	38.193	0	0	0			279.71	5.10213	79.2327	0	37.4031	36.4302	84.5906	3.99199	113.225	0.855072	3.55362	63.6593	0	0
280.329	20.9753	0	0	45.2912	0	0	0	0	0	8.05644	38.1968	0	0	0			280.145	4.80477	79.7035	0	36.639	38.0481	83.0796	3.83564	109.388	0.655925	3.5364	62.6218	0	0
280.764	21.024	0	0	44.3792	0	0	0	0	0	7.91526	38.3789	0	0	0			280.58	4.55158	80.4365	0	35.7714	39.9413	81.3843	3.67263	105.241	0.509122	3.52668	61.7516	0	0
281.199	21.3881	0	0	43.539	0	0	0	0	0	7.79199	38.7664	0	0	0			281.014	4.37562	80.6157	0	35.0298	42.3026	80.5673	3.51577	101.136	0.372549	3.53333	60.7782	0	0
281.634	21.631	0	0	42.5937	0	0	0	0	0	7.66684	39.0679	0	0	0			281.449	4.20375	80.4136	0	34.3313	45.8968	79.9964	3.35618	96.8704	0.232907	3.53333	59.3731	0	0
282.068	21.5045	0	0	41.5632	0	0	0	0	0	7.53129	39.2621	0	0	0			281.884	3.95601	79.5797	0	33.9647	50.1386	79.4121	3.19778	93.15	0.0915601	3.52668	58.1187	0	0
282.503	20.7659	0	0	40.4571	0	0	0	0	0	7.38431	39.2457	0	0	0			282.319	3.66496	78.9033	0	33.5209	54.4571	78.2222	3.03939	90.5783	0.0119352	3.5364	57.1596	0	0
282.938	19.784	0	0	39.4815	0	0	0	0	0	7.24092	39.1091	0	0	0			282.753	3.36743	78.6109	0	32.5857	58.1344	76.6656	2.89395	88.9137	0	3.55362	55.4904	0	0
283.373	18.8133	0	0	38.615	0	0	0	0	0	7.09633	38.6926	0	0	0			283.188	3.0711	78.539	0	31.3564	61.3966	75.0844	2.7613	87.0038	0	3.5497	53.3746	0	0
283.807	17.9047	0	0	37.7981	0	0	0	0	0	6.98261	37.9195	0	0	0			283.623	2.76368	77.9066	0	30.199	64.3976	73.5768	2.61705	84.3768	0	3.54527	51.48	0	0
284.242	17.0334	0	0	37.1134	0	0	0	0	0	6.88031	37.0053	0	0	0			284.058	2.48883	76.844	0	29.3081	67.201	71.4426	2.42575	81.5391	0	3.54425	50.1874	0	0
284.677	16.3473	0	0	36.5003	0	0	0	0	0	6.7509	36.1422	0	0	0			284.493	2.28815	75.439	0	28.3712	69.4631	69.2303	2.19523	78.2024	0	3.55431	49.4254	0	0
285.112	15.8222	0	0	36.0658	0	0	0	0	0	6.63001	35.5151	0	0	0			284.927	2.15072	74.1344	0	27.4919	71.2118	67.1337	1.90691	75.4015	0	3.5526	48.4627	0	0
285.547	15.4919	0	0	35.5712	0	0	0	0	0	6.58005	35.2138	0	0	0			285.362	2.01671	73.3792	0	26.8138	72.1538	65.9379	1.55686	72.2254	0	3.51492	47.236	0	0
285.981	15.1789	0	0	34.7473	0	0	0	0	0	6.59284	34.9504	0	0	0			285.797	1.87928	72.6356	0	26.1335	73.0796	65.0244	1.24007	68.8834	0	3.40972	46.1011	0	0
286.416	14.8728	0	0	33.8587	0	0	0	0	0	6.58056	34.6747	0	0	0			286.232	1.73538	71.6605	0	25.7434	73.9744	63.9076	1.01228	65.9335	0	3.32532	44.935	0	0
286.851	14.5176	0	0	33.0934	0	0	0	0	0	6.56419	34.3632	0	0	0			286.666	1.59199	70.4164	0	25.7555	75.2679	62.7575	0.838022	63.1125	0	3.27553	43.9606	0	0
287.286	14.1364	0	0	32.5025	0	0	0	0	0	6.56965	33.9444	0	0	0			287.101	1.44859	68.6512	0	26.2406	76.3038	62.1432	0.693606	61.1197	0	3.28593	43.2909	0	0
287.72	13.7425	0	0	32.3431	0	0	0	0	0	6.59744	33.5371	0	0	0			287.536	1.3052	66.6769	0	26.8679	77.4723	61.6955	0.552259	59.037	0	3.26121	42.6493	0	0
288.155	13.4408	0	0	32.3325	0	0	0	0	0	6.6162	33.1864	0	0	0			287.971	1.16181	64.3357	0	27.5071	78.4854	61.1163	0.409037	57.1691	0	3.13555	42.0056	0	0
288.59	13.1811	0	0	32.4709	0	0	0	0	0	6.65217	32.902	0	0	0			288.406	1.01841	62.1149	0	28.0951	79.2408	60.6372	0.266667	55.7137	0	3.00068	41.3855	0	0
289.025	12.9417	0	0	32.5454	0	0	0	0	0	6.689	32.6232	0	0	0			288.84	0.875021	60.119	0	28.4588	79.3686	60.3403	0.134015	54.6416	0	2.85831	40.9538	0	0
289.46	12.7045	0	0	32.5879	0	0	0	0	0	6.72498	32.3408	0	0	0			289.275	0.731628	58.2576	0	28.7444	78.7818	60.1147	0.0225064	53.8419	0	2.71594	40.4621	0	0
289.894	12.4667	0	0	32.8026	0	0	0	0	0	6.65269	32.1338	0	0	0			289.71	0.588235	56.7783	0	29.4281	78.1287	59.8614	0	53.5801	0	2.58193	39.6522	0	0
290.329	12.2128	0	0	33.1594	0	0	0	0	0	6.51117	31.8256	0	0	0			290.145	0.444842	55.563	0	30.4167	77.4208	60.2651	0	53.91	0	2.45678	38.5095	0	0
290.764	11.6377	0	0	33.49	0	0	0	0	0	6.37408	31.3093	0	0	0			290.58	0.301449	54.2484	0	31.4491	76.7064	60.7407	0	54.7284	0	2.32413	37.4426	0	0
291.199	10.7553	0	0	33.698	0	0	0	0	0	6.23461	30.6232	0	0	0			291.014	0.158056	52.8621	0	32.0242	75.5898	60.2561	0	55.4385	0	2.19147	36.6501	0	0
291.634	9.79301	0	0	33.7751	0	0	0	0	0	6.09327	30.0893	0	0	0			291.449	0.0395567	51.4257	0	32.039	73.4646	58.5361	0	56.1255	0	2.06155	36.2002	0	0
292.068	8.89668	0	0	33.7947	0	0	0	0	0	5.95396	29.556	0	0	0			291.884	0	50.3927	0	31.955	71.8244	56.4056	0	56.7301	0	1.93555	35.5478	0	0
292.503	8.40818	0	0	33.7611	0	0	0	0	0	5.83836	28.8917	0	0	0			292.319	0	49.6849	0	31.8776	71.2508	54.9325	0	57.1642	0	1.79318	34.4339	0	0
292.938	8.30691	0	0	33.7212	0	0	0	0	0	5.71049	28.1582	0	0	0			292.753	0	49.1061	0	31.5702	72.3396	53.9736	0	57.6559	0	1.65081	33.1756	0	0
293.373	8.41569	0	0	33.6972	0	0	0	0	0	5.57715	27.5506	0	0	0			293.188	0	48.3876	0	31.1533	73.8595	53.0992	0	58.1032	0	1.51236	31.9528	0	0
293.807	8.56624	0	0	33.5806	0	0	0	0	0	5.42523	27.0489	0	0	0			293.623	0	48.1673	0	30.6136	75.0559	51.6542	0	58.4803	0	1.37442	31.1011	0	0
294.242	8.64246	0	0	33.4679	0	0	0	0	0	5.28303	26.5427	0	0	0			294.058	0	48.2592	0	30.0036	74.6394	50.5233	0	58.6201	0	1.23308	30.765	0	0
294.677	8.61637	0	0	33.4116	0	0	0	0	0	5.16829	26.0372	0	0	0			294.493	0	48.7216	0	29.6897	73.7589	49.5887	0	58.6849	0	1.08815	30.57	0	0
295.112	8.55448	0	0	33.3712	0	0	0	0	0	5.05797	25.5437	0	0	0			294.927	0	48.7985	0	29.7151	73.0604	49.4815	0	58.7219	0	0.943052	30.645	0	0
295.547	8.50418	0	0	33.3023	0	0	0	0	0	4.95158	24.9676	0	0	0			295.362	0	48.3419	0	29.7864	73.4708	49.4766	0	58.5792	0	0.791475	30.6904	0	0
295.981	8.48474	0	0	33.3362	0	0	0	0	0	4.83427	24.4471	0	0	0			295.797	0	48.12	0	29.9485	74.341	49.3316	0	58.8627	0	0.641603	30.7511	0	0
296.416	8.45729	0	0	33.5335	0	0	0	0	0	4.70452	24.1567	0	0	0			296.232	0	48.2109	0	29.8566	75.4181	49.1995	0	60.0655	0	0.479625	30.8384	0	0
296.851	8.45354	0	0	33.9749	0	0	0	0	0	4.56812	24.0324	0	0	0			296.666	0	48.4598	0	29.6873	76.0813	49.0019	0	61.7185	0	0.303836	30.9163	0	0
297.286	8.43615	0	0	34.4019	0	0	0	0	0	4.4295	23.8847	0	0	0			297.101	0	48.5867	0	29.2355	76.5367	48.756	0	63.1645	0	0.143052	30.9874	0	0
297.72	8.4283	0	0	34.8631	0	0	0	0	0	4.28065	23.5772	0	0	0			297.536	0	48.6621	0	28.4172	76.4948	48.9668	0	64.1153	0	0.0226769	31.6148	0	0
298.155	8.3272	0	0	35.0414	0	0	0	0	0	4.14101	23.1431	0	0	0			297.971	0	48.5125	0	27.5806	76.3311	49.3185	0	64.3974	0	0	32.5074	0	0
298.59	8.21211	0	0	34.8728	0	0	0	0	0	4.00665	22.7216	0	0	0			298.406	0	48.0636	0	26.7499	76.4038	49.7582	0	65.1234	0	0	33.7144	0	0
299.025	8.06377	0	0	34.5743	0	0	0	0	0	3.88593	22.2818	0	0	0			298.84	0	47.3078	0	25.9927	76.5265	50.2353	0	66.261	0	0	34.5743	0	0
299.46	7.91901	0	0	34.3777	0	0	0	0	0	3.81449	21.8893	0	0	0			299.275	0	46.8254	0	25.2099	76.5768	50.852	0	67.7495	0	0	35.2334	0	0
299.894	7.75976	0	0	34.1795	0	0	0	0	0	3.78687	21.5026	0	0	0			299.71	0	46.5369	0	24.0633	76.5342	52.5144	0	69.5974	0	0	35.8919	0	0
300.329	7.62523	0	0	33.9836	0	0	0	0	0	3.75362	21.113	0	0	0			300.145	0	46.1599	0	22.6483	76.3843	54.6121	0	71.0713	0	0	36.4933	0	0
300.764	7.56027	0	0	33.9424	0	0	0	0	0	3.61023	20.748	0	0	0			300.58	0	45.4452	0	21.3828	76.2334	56.8234	0	71.8114	0	0	36.8987	0	0
301.199	7.53691	0	0	34.0027	0	0	0	0	0	3.4653	20.4032	0	0	0			301.014	0	44.7204	0	20.654	76.1076	58.7531	0	71.9405	0	0	37.0493	0	0
301.634	7.51765	0	0	34.3323	0	0	0	0	0	3.32089	19.9886	0	0	0			301.449	0	43.987	0	20.6275	75.8588	60.4331	0	72.1765	0	0	37.0481	0	0
302.068	7.58619	0	0	34.8167	0	0	0	0	0	3.18534	19.6208	0	0	0			301.884	0	43.4939	0	20.6742	74.4851	62.3139	0	72.6902	0	0	37.1187	0	0
302.503	7.7156	0	0	35.2912	0	0	0	0	0	3.04143	19.4419	0	0	0			302.319	0	42.9367	0	20.7816	72.1176	64.1079	0	73.394	0	0	37.3003	0	0
302.938	7.7746	0	0	35.746	0	0	0	0	0	2.89838	19.3823	0	0	0			302.753	0	42.1766	0	20.8645	68.6515	66.1565	0	73.8616	0	0	37.6053	0	0
303.373	7.68559	0	0	36.1265	0	0	0	0	0	2.75396	19.3364	0	0	0			303.188	0	41.2515	0	21.0682	65.0556	68.1118	0	74.0275	0	0	37.854	0	0
303.807	7.53743	0	0	36.5069	0	0	0	0	0	2.59199	19.2905	0	0	0			303.623	0	40.0223	0	21.2147	62.0846	69.5511	0	74.2106	0	0	38.0097	0	0
304.242	7.41074	0	0	36.7463	0	0	0	0	0	2.40784	19.237	0	0	0			304.058	0	38.5993	0	21.2576	60.932	70.3517	0	74.0486	0	0	38.0302	0	0
304.677	7.36198	0	0	36.9442	0	0	0	0	0	2.22353	19.1787	0	0	0			304.493	0	37.059	0	21.1086	60.9187	70.8576	0	73.6447	0	0	38.0164	0	0
305.112	7.33828	0	0	37.2438	0	0	0	0	0	2.04638	19.1688	0	0	0			304.927	0	35.9736	0	20.5248	61.32	71.178	0	73.1679	0	0	38.1761	0	0
305.547	7.36795	0	0	37.548	0	0	0	0	0	1.8665	19.1799	0	0	0			305.362	0	35.5188	0	19.9333	61.4864	71.6564	0	72.7744	0	0	38.5633	0	0
305.981	7.44518	0	0	37.6844	0	0	0	0	0	1.69906	19.126	0	0	0			305.797	0	35.2575	0	19.2772	61.1299	72.4249	0	72.0065	0	0	38.8887	0	0
306.416	7.47792	0	0	37.5183	0	0	0	0	0	1.55431	18.9412	0	0	0			306.232	0	34.8353	0	18.7874	60.3722	73.2957	0	70.4939	0	0	38.9516	0	0
306.851	7.46496	0	0	37.0757	0	0	0	0	0	1.40989	18.6634	0	0	0			306.666	0	34.0397	0	18.214	59.7951	74.4883	0	69.0286	0	0	38.7032	0	0
307.286	7.47059	0	0	36.6506	0	0	0	0	0	1.2549	18.3794	0	0	0			307.101	0	33.0992	0	17.7178	59.3869	75.9558	0	68.0092	0	0	38.3966	0	0
307.72	7.48542	0	0	36.1899	0	0	0	0	0	1.09292	18.2326	0	0	0			307.536	0	32.1195	0	17.4704	59.2276	77.8987	0	67.3018	0	0	37.5637	0	0
308.155	7.54203	0	0	35.9371	0	0	0	0	0	0.930946	18.2072	0	0	0			307.971	0	31.2128	0	17.2677	59.4488	80.1483	0	66.437	0	0	36.3848	0	0
308.59	7.59147	0	0	36.0665	0	0	0	0	0	0.751407	18.2153	0	0	0			308.406	0	30.2334	0	17.0477	59.5598	81.4005	0	64.7548	0	0	34.8895	0	0
309.025	7.60136	0	0	36.3132	0	0	0	0	0	0.535038	18.2851	0	0	0			308.84	0	29.5091	0	16.7376	59.7122	81.3291	0	62.6396	0	0	33.755	0	0
309.46	7.57289	0	0	36.4588	0	0	0	0	0	0.290026	18.4136	0	0	0			309.275	0	28.7954	0	16.4285	60.0365	80.2967	0	60.3823	0	0	32.8032	0	0
309.894	7.43683	0	0	36.6225	0	0	0	0	0	0.103154	18.5171	0	0	0			309.71	0	28.1309	0	16.1188	60.3207	78.7315	0	57.8124	0	0	31.9118	0	0
310.329	7.27928	0	0	36.8798	0	0	0	0	0	0	18.5584	0	0	0			310.145	0	27.5194	0	15.8039	61.4235	77.0921	0	55.4777	0	0	31.2147	0	0
310.764	7.01023	0	0	36.9974	0	0	0	0	0	0	18.5292	0	0	0			310.58	0	27.0747	0	15.5086	62.6263	75.5431	0	53.423	0	0	30.718	0	0
311.199	6.70486	0	0	37.0022	0	0	0	0	0	0	18.4721	0	0	0			311.014	0	26.4564	0	15.1799	63.9398	74.0975	0	51.9047	0	0	30.3642	0	0
311.634	6.42097	0	0	36.705	0	0	0	0	0	0	18.482	0	0	0			311.449	0	25.705	0	14.6629	64.8489	72.9284	0	50.458	0	0	30.0547	0	0
312.068	6.0549	0	0	36.3197	0	0	0	0	0	0	18.5737	0	0	0			311.884	0	24.6854	0	13.9403	66.4203	71.9263	0	49.0462	0	0	29.6767	0	0
312.503	5.60307	0	0	35.9932	0	0	0	0	0	0	18.6365	0	0	0			312.319	0	23.7681	0	13.2583	68.609	71.3407	0	47.7263	0	0	29.2513	0	0
312.938	5.09241	0	0	35.7042	0	0	0	0	0	0	18.6303	0	0	0			312.753	0	23.066	0	12.6772	71.2235	70.2491	0	46.6752	0	0	28.6442	0	0
313.373	4.67843	0	0	35.3947	0	0	0	0	0	0	18.6044	0	0	0			313.188	0	22.4203	0	12.1448	73.8735	68.8517	0	45.9966	0	0	27.9483	0	0
313.807	4.34237	0	0	35.1304	0	0	0	0	0	0	18.586	0	0	0			313.623	0	21.5449	0	11.7298	76.0598	67.2897	0	45.8242	0	0	27.1434	0	0
314.242	4.05644	0	0	35.1139	0	0	0	0	0	0	18.6742	0	0	0			314.058	0	20.6032	0	11.3303	77.846	66.5072	0	46.1535	0	0	26.3115	0	0
314.677	3.77494	0	0	35.3299	0	0	0	0	0	0	18.8324	0	0	0			314.493	0	19.8588	0	10.9507	80.2368	66.1291	0	47.0779	0	0	25.4771	0	0
315.112	3.49514	0	0	35.5052	0	0	0	0	0	0	19.1889	0	0	0			314.927	0	19.3009	0	10.6222	82.6612	65.5956	0	48.0075	0	0	24.4351	0	0
315.547	3.18858	0	0	35.6745	0	0	0	0	0	0	19.5141	0	0	0			315.362	0	18.4684	0	10.3826	84.5869	64.6984	0	48.8445	0	0	23.2152	0	0
315.981	2.83205	0	0	36.1313	0	0	0	0	0	0	19.8866	0	0	0			315.797	0	17.2786	0	10.1161	85.9088	63.5516	0	49.4346	0	0	22.1013	0	0
316.416	2.50844	0	0	36.786	0	0	0	0	0	0	19.9903	0	0	0			316.232	0	16.0307	0	9.86155	87.0518	62.1635	0	49.5647	0	0	21.4465	0	0
316.851	2.20989	0	0	37.528	0	0	0	0	0	0	20.045	0	0	0			316.666	0	15.1287	0	9.53521	88.2994	60.5833	0	49.2963	0	0	21.109	0	0
317.286	1.90503	0	0	38.0205	0	0	0	0	0	0	19.9662	0	0	0			317.101	0	14.5814	0	9.27025	89.7396	58.6167	0	48.853	0	0	20.7707	0	0
317.72	1.59284	0	0	38.2609	0	0	0	0	0	0	19.8078	0	0	0			317.536	0	14.1523	0	9.03376	91.4336	56.1033	0	48.3395	0	0	20.5378	0	0
318.155	1.25712	0	0	38.3847	0	0	0	0	0	0	19.6234	0	0	0			317.971	0	13.6907	0	8.79216	93.814	53.3789	0	48.4784	0	0	20.32	0	0
318.59	0.92208	0	0	38.3579	0	0	0	0	0	0	19.4414	0	0	0			318.406	0	13.3052	0	8.53964	96.718	51.2858	0	49.4431	0	0	20.1743	0	0
319.025	0.634271	0	0	38.3565	0	0	0	0	0	0	19.2484	0	0	0			318.84	0	12.9108	0	8.3809	100.029	50.2648	0	50.8438	0	0	19.9207	0	0
319.46	0.370844	0	0	38.4846	0	0	0	0	0	0	18.9951	0	0	0			319.275	0	12.6039	0	8.19881	103.046	50.0822	0	52.2206	0	0	19.7697	0	0
319.894	0.194544	0	0	38.5809	0	0	0	0	0	0	18.7272	0	0	0			319.71	0	12.3255	0	7.98295	105.901	49.8534	0	52.9289	0	0	19.7887	0	0
320.329	0.0381927	0	0	38.6583	0	0	0	0	0	0	18.5686	0	0	0			320.145	0	11.942	0	7.79523	108.052	48.6702	0	53.2602	0	0	19.9255	0	0
320.764	0	0	0	38.8223	0	0	0	0	0	0	18.4902	0	0	0			320.58	0	11.5393	0	7.63734	109.905	46.9405	0	53.5661	0	0	20.0551	0	0
321.199	0	0	0	39.091	0	0	0	0	0	0	18.3749	0	0	0			321.014	0	11.3309	0	7.48593	111.421	45.4389	0	53.9379	0	0	20.0583	0	0
321.634	0	0	0	39.3683	0	0	0	0	0	0	18.1502	0	0	0			321.449	0	11.231	0	7.36061	112.531	44.6769	0	54.0346	0	0	19.9055	0	0
322.068	0	0	0	39.5439	0	0	0	0	0	0	17.8467	0	0	0			321.884	0	11.201	0	7.25217	112.514	44.0264	0	53.8397	0	0	19.7168	0	0
322.503	0	0	0	39.6235	0	0	0	0	0	0	17.5487	0	0	0			322.319	0	11.1231	0	6.8798	111.551	43.0788	0	53.7337	0	0	19.6027	0	0
322.938	0	0	0	39.6459	0	0	0	0	0	0	17.3209	0	0	0			322.753	0	11.0128	0	6.4445	110.692	42.3253	0	53.6945	0	0	19.6225	0	0
323.373	0	0	0	39.7238	0	0	0	0	0	0	17.111	0	0	0			323.188	0	10.9413	0	5.99096	109.532	41.8193	0	53.7303	0	0	19.771	0	0
323.807	0	0	0	39.8578	0	0	0	0	0	0	16.8457	0	0	0			323.623	0	10.9153	0	5.54493	108.247	41.6871	0	53.3731	0	0	19.9613	0	0
324.242	0	0	0	40.2295	0	0	0	0	0	0	16.4592	0	0	0			324.058	0	10.8815	0	5.11765	106.671	41.1354	0	52.7427	0	0	20.1144	0	0
324.677	0	0	0	40.5877	0	0	0	0	0	0	16.0356	0	0	0			324.493	0	10.7526	0	4.73487	104.478	40.3869	0	51.7516	0	0	20.2254	0	0
325.112	0	0	0	41.0982	0	0	0	0	0	0	15.3715	0	0	0			324.927	0	10.6242	0	4.39642	102.407	40.1043	0	50.7061	0	0	20.236	0	0
325.547	0	0	0	41.5569	0	0	0	0	0	0	14.7432	0	0	0			325.362	0	10.5091	0	4.00887	100.826	40.1877	0	49.8167	0	0	20.276	0	0
325.981	0	0	0	41.6612	0	0	0	0	0	0	14.0878	0	0	0			325.797	0	10.3765	0	3.67246	99.7064	40.3463	0	49.5014	0	0	20.2392	0	0
326.416	0	0	0	41.5236	0	0	0	0	0	0	13.6709	0	0	0			326.232	0	10.2193	0	3.34254	99.3045	40.3782	0	50.0286	0	0	20.1059	0	0
326.851	0	0	0	41.1838	0	0	0	0	0	0	13.2975	0	0	0			326.666	0	10.0213	0	3.06598	99.2513	40.067	0	50.8336	0	0	19.9951	0	0
327.286	0	0	0	41.0564	0	0	0	0	0	0	13.1156	0	0	0			327.101	0	9.7896	0	2.73879	99.4648	39.8065	0	51.9429	0	0	19.9833	0	0
327.72	0	0	0	41.4401	0	0	0	0	0	0	13.0334	0	0	0			327.536	0	9.49327	0	2.42438	99.6573	39.5998	0	53.1195	0	0	19.9262	0	0
328.155	0	0	0	42.1323	0	0	0	0	0	0	12.978	0	0	0			327.971	0	9.20631	0	2.17136	99.1795	39.3968	0	53.7321	0	0	19.9968	0	0
328.59	0	0	0	43.3081	0	0	0	0	0	0	12.8837	0	0	0			328.406	0	8.92276	0	2.00784	98.7664	39.0721	0	53.4786	0	0	20.1095	0	0
329.025	0	0	0	44.2986	0	0	0	0	0	0	12.7531	0	0	0			328.84	0	8.60153	0	1.84945	98.165	38.6404	0	52.8929	0	0	20.4416	0	0
329.46	0	0	0	44.9332	0	0	0	0	0	0	12.6152	0	0	0			329.275	0	8.23564	0	1.69275	97.5985	38.096	0	52.8421	0	0	20.6854	0	0
329.894	0	0	0	45.022	0	0	0	0	0	0	12.4851	0	0	0			329.71	0	7.83632	0	1.53402	96.6697	37.4593	0	53.5088	0	0	20.6585	0	0
330.329	0	0	0	45.0094	0	0	0	0	0	0	12.3105	0	0	0			330.145	0	7.46786	0	1.3497	95.0622	36.9465	0	54.35	0	0	20.3277	0	0
330.764	0	0	0	44.8193	0	0	0	0	0	0	12.1478	0	0	0			330.58	0	7.13743	0	1.15243	93.0834	36.2278	0	54.5245	0	0	19.9783	0	0
331.199	0	0	0	44.363	0	0	0	0	0	0	11.9826	0	0	0			331.014	0	6.81995	0	0.952771	90.5794	35.4205	0	54.3552	0	0	19.7355	0	0
331.634	0	0	0	43.8997	0	0	0	0	0	0	11.7386	0	0	0			331.449	0	6.46087	0	0.753112	88.4261	34.4622	0	54.0218	0	0	19.6061	0	0
332.068	0	0	0	43.4725	0	0	0	0	0	0	11.4692	0	0	0			331.884	0	6.04331	0	0.560443	86.764	33.6142	0	53.6585	0	0	19.5067	0	0
332.503	0	0	0	43.1187	0	0	0	0	0	0	11.1876	0	0	0			332.319	0	5.64024	0	0.405968	85.2864	32.9535	0	53.1364	0	0	19.3118	0	0
332.938	0	0	0	42.838	0	0	0	0	0	0	10.8286	0	0	0			332.753	0	5.27093	0	0.263598	83.6685	32.4184	0	52.5599	0	0	19.0314	0	0
333.373	0	0	0	42.5378	0	0	0	0	0	0	10.4194	0	0	0			333.188	0	4.93095	0	0.121228	82.2999	32.0356	0	51.8958	0	0	18.6946	0	0
333.807	0	0	0	42.1436	0	0	0	0	0	0	10.0609	0	0	0			333.623	0	4.64569	0	0.0208014	81.5214	31.9545	0	51.1294	0	0	18.4967	0	0
334.242	0	0	0	41.5038	0	0	0	0	0	0	9.73606	0	0	0			334.058	0	4.4254	0	0	81.128	32.0604	0	50.43	0	0	18.3935	0	0
334.677	0	0	0	40.7344	0	0	0	0	0	0	9.39471	0	0	0			334.493	0	4.25968	0	0	80.7717	32.2731	0	50.0314	0	0	18.3274	0	0
335.112	0	0	0	39.888	0	0	0	0	0	0	9.05166	0	0	0			334.927	0	4.0873	0	0	80.3224	32.0934	0	49.97	0	0	18.2401	0	0
335.547	0	0	0	39.1482	0	0	0	0	0	0	8.68951	0	0	0			335.362	0	3.91816	0	0	79.7797	31.7431	0	49.9429	0	0	18.1035	0	0
335.981	0	0	0	38.4111	0	0	0	0	0	0	8.31952	0	0	0			335.797	0	3.76419	0	0	79.289	31.5139	0	49.4527	0	0	18.1107	0	0
336.416	0	0	0	37.6633	0	0	0	0	0	0	7.93981	0	0	0			336.232	0	3.60546	0	0	78.5497	31.6309	0	48.5308	0	0	18.2847	0	0
336.851	0	0	0	37.0257	0	0	0	0	0	0	7.56147	0	0	0			336.666	0	3.45439	0	0	77.0875	32.0017	0	47.386	0	0	18.5352	0	0
337.286	0	0	0	36.5841	0	0	0	0	0	0	7.16795	0	0	0			337.101	0	3.34408	0	0	75.6472	32.3214	0	45.8317	0	0	18.6312	0	0
337.72	0	0	0	35.9811	0	0	0	0	0	0	6.76863	0	0	0			337.536	0	3.35754	0	0	74.7656	32.4246	0	44.2368	0	0	18.5105	0	0
338.155	0	0	0	35.258	0	0	0	0	0	0	6.36675	0	0	0			337.971	0	3.44024	0	0	74.3458	32.4696	0	42.9739	0	0	18.031	0	0
338.59	0	0	0	34.0764	0	0	0	0	0	0	6.00682	0	0	0			338.406	0	3.50469	0	0	73.4087	32.5205	0	41.8621	0	0	17.4469	0	0
339.025	0	0	0	32.9673	0	0	0	0	0	0	5.68696	0	0	0			338.84	0	3.50179	0	0	71.6597	32.6539	0	40.749	0	0	16.7635	0	0
339.46	0	0	0	31.9855	0	0	0	0	0	0	5.40171	0	0	0			339.275	0	3.46905	0	0	69.7296	32.8126	0	39.2285	0	0	16.2242	0	0
339.894	0	0	0	31.3465	0	0	0	0	0	0	5.09344	0	0	0			339.71	0	3.4549	0	0	68.2784	33.1095	0	37.9934	0	0	15.8546	0	0
340.329	0	0	0	30.5066	0	0	0	0	0	0	4.73009	0	0	0			340.145	0	3.46462	0	0	67.7026	33.476	0	37.1671	0	0	15.6697	0	0
340.764	0	0	0	29.8009	0	0	0	0	0	0	4.35601	0	0	0			340.58	0	3.46104	0	0	67.5715	33.9465	0	37.1524	0	0	15.4421	0	0
341.199	0	0	0	29.3604	0	0	0	0	0	0	4.12856	0	0	0			341.014	0	3.45132	0	0	68.5877	34.5393	0	36.9935	0	0	15.1604	0	0
341.634	0	0	0	29.0914	0	0	0	0	0	0	4.06292	0	0	0			341.449	0	3.44331	0	0	69.9852	35.2951	0	36.7117	0	0	14.895	0	0
342.068	0	0	0	28.8442	0	0	0	0	0	0	3.99557	0	0	0			341.884	0	3.44433	0	0	71.6542	36.6172	0	36.5165	0	0	14.6307	0	0
342.503	0	0	0	28.5475	0	0	0	0	0	0	3.85712	0	0	0			342.319	0	3.44365	0	0	73.127	38.2554	0	36.3669	0	0	14.4324	0	0
342.938	0	0	0	28.1911	0	0	0	0	0	0	3.76812	0	0	0			342.753	0	3.45524	0	0	74.0285	39.6743	0	36.2203	0	0	14.2563	0	0
343.373	0	0	0	27.8355	0	0	0	0	0	0	3.73708	0	0	0			343.188	0	3.48849	0	0	74.2849	40.7011	0	36.045	0	0	14.1043	0	0
343.807	0	0	0	27.5047	0	0	0	0	0	0	3.72958	0	0	0			343.623	0	3.51049	0	0	73.8116	40.9042	0	35.843	0	0	13.8527	0	0
344.242	0	0	0	27.1284	0	0	0	0	0	0	3.65848	0	0	0			344.058	0	3.51441	0	0	72.8152	40.8177	0	35.6418	0	0	13.5495	0	0
344.677	0	0	0	26.7487	0	0	0	0	0	0	3.52259	0	0	0			344.493	0	3.52907	0	0	71.5836	40.2955	0	35.1231	0	0	13.2779	0	0
345.112	0	0	0	26.4837	0	0	0	0	0	0	3.38022	0	0	0			344.927	0	3.52941	0	0	70.5495	39.8413	0	34.4063	0	0	13.0423	0	0
345.547	0	0	0	26.4136	0	0	0	0	0	0	3.23785	0	0	0			345.362	0	3.52072	0	0	69.7531	39.4506	0	33.703	0	0	12.7132	0	0
345.981	0	0	0	26.7558	0	0	0	0	0	0	3.09548	0	0	0			345.797	0	3.51509	0	0	69.3882	39.0007	0	33.3398	0	0	12.2882	0	0
346.416	0	0	0	27.4396	0	0	0	0	0	0	2.95362	0	0	0			346.232	0	3.66087	0	0	68.9112	38.1826	0	33.1025	0	0	11.7613	0	0
346.851	0	0	0	27.9835	0	0	0	0	0	0	2.81228	0	0	0			346.666	0	3.926	0	0	68.8604	37.1429	0	32.7731	0	0	11.134	0	0
347.286	0	0	0	27.8205	0	0	0	0	0	0	2.67042	0	0	0			347.101	0	4.20273	0	0	68.8668	36.0696	0	32.5352	0	0	10.4813	0	0
347.72	0	0	0	27.0965	0	0	0	0	0	0	2.53436	0	0	0			347.536	0	4.28065	0	0	68.3611	35.1021	0	32.156	0	0	9.8948	0	0
348.155	0	0	0	26.1432	0	0	0	0	0	0	2.40171	0	0	0			347.971	0	4.20989	0	0	67.1562	34.2375	0	31.8123	0	0	9.47792	0	0
348.59	0	0	0	25.3195	0	0	0	0	0	0	2.26564	0	0	0			348.406	0	4.14527	0	0	65.452	33.496	0	31.4774	0	0	9.06786	0	0
349.025	0	0	0	24.6118	0	0	0	0	0	0	2.11714	0	0	0			348.84	0	4.13095	0	0	64.2493	32.8329	0	31.0428	0	0	8.64007	0	0
349.46	0	0	0	23.9772	0	0	0	0	0	0	1.9364	0	0	0			349.275	0	4.13197	0	0	63.3906	32.3118	0	30.5581	0	0	8.19676	0	0
349.894	0	0	0	23.5199	0	0	0	0	0	0	1.77562	0	0	0			349.71	0	4.12651	0	0	62.5069	31.8159	0	29.697	0	0	7.74834	0	0
350.329	0	0	0	23.386	0	0	0	0	0	0	1.64962	0	0	0			350.145	0	4.11679	0	0	61.3591	31.3357	0	28.7545	0	0	7.35806	0	0
350.764	0	0	0	23.3458	0	0	0	0	0	0	1.50588	0	0	0			350.58	0	4.12549	0	0	60.3753	31.0196	0	27.7197	0	0	7.05865	0	0
351.199	0	0	0	23.2771	0	0	0	0	0	0	1.24433	0	0	0			351.014	0	4.16846	0	0	59.1108	30.8399	0	27.1823	0	0	6.82421	0	0
351.634	0	0	0	23.1337	0	0	0	0	0	0	0.940153	0	0	0			351.449	0	4.27673	0	0	57.8709	30.1983	0	27.0477	0	0	6.59761	0	0
352.068	0	0	0	23.0044	0	0	0	0	0	0	0.669565	0	0	0			351.884	0	4.37494	0	0	56.8043	28.5592	0	26.9323	0	0	6.34101	0	0
352.503	0	0	0	22.868	0	0	0	0	0	0	0.493095	0	0	0			352.319	0	4.44075	0	0	55.9928	25.9966	0	26.7142	0	0	6.03427	0	0
352.938	0	0	0	22.7113	0	0	0	0	0	0	0.34919	0	0	0			352.753	0	4.43342	0	0	55.4396	23.3413	0	26.466	0	0	5.71424	0	0
353.373	0	0	0	22.4943	0	0	0	0	0	0	0.212617	0	0	0			353.188	0	4.41176	0	0	55.1647	21.0743	0	26.2034	0	0	5.39113	0	0
353.807	0	0	0	22.2694	0	0	0	0	0	0	0.0777494	0	0	0			353.623	0	4.37613	0	0	54.9395	19.578	0	25.9543	0	0	5.06667	0	0
354.242	0	0	0	22.0433	0	0	0	0	0	0	0.00647911	0	0	0			354.058	0	4.3422	0	0	54.7787	18.4269	0	25.7026	0	0	4.763	0	0
354.677	0	0	0	21.8309	0	0	0	0	0	0	0	0	0	0			354.493	0	4.30742	0	0	54.4372	17.7217	0	25.4324	0	0	4.48406	0	0
355.112	0	0	0	21.406	0	0	0	0	0	0	0	0	0	0			354.927	0	4.2994	0	0	53.9069	17.0206	0	25.1436	0	0	4.29344	0	0
355.547	0	0	0	20.7236	0	0	0	0	0	0	0	0	0	0			355.362	0	4.29838	0	0	53.4326	16.3173	0	24.8309	0	0	4.24314	0	0
355.981	0	0	0	19.7055	0	0	0	0	0	0	0	0	0	0			355.797	0	4.30281	0	0	52.6743	15.5523	0	24.4191	0	0	4.21074	0	0
356.416	0	0	0	18.5192	0	0	0	0	0	0	0	0	0	0			356.232	0	4.15021	0	0	51.8343	15.0257	0	23.9072	0	0	4.17289	0	0
356.851	0	0	0	17.5514	0	0	0	0	0	0	0	0	0	0			356.666	0	3.89139	0	0	50.7025	14.6527	0	23.4905	0	0	4.10537	0	0
357.286	0	0	0	17.0723	0	0	0	0	0	0	0	0	0	0			357.101	0	3.62506	0	0	49.053	14.3407	0	23.1349	0	0	4.06189	0	0
357.72	0	0	0	16.9833	0	0	0	0	0	0	0	0	0	0			357.536	0	3.53009	0	0	47.3737	14.0213	0	22.9847	0	0	4.07161	0	0
358.155	0	0	0	17.0905	0	0	0	0	0	0	0	0	0	0			357.971	0	3.51287	0	0	45.7565	13.7221	0	22.8157	0	0	4.0711	0	0
358.59	0	0	0	17.1603	0	0	0	0	0	0	0	0	0	0			358.406	0	3.52822	0	0	44.4972	13.4414	0	22.7473	0	0	4.04928	0	0
359.025	0	0	0	17.2486	0	0	0	0	0	0	0	0	0	0			358.84	0	3.55857	0	0	43.3367	13.1217	0	22.7666	0	0	4.02097	0	0
359.46	0	0	0	17.4019	0	0	0	0	0	0	0	0	0	0			359.275	0	3.58892	0	0	42.1025	12.6769	0	22.7402	0	0	3.97664	0	0
359.894	0	0	0	17.4742	0	0	0	0	0	0	0	0	0	0			359.71	0	3.62677	0	0	40.7836	12.0373	0	22.7194	0	0	3.86905	0	0
360.329	0	0	0	17.4176	0	0	0	0	0	0	0	0	0	0			360.145	0	3.67315	0	0	39.3729	11.3337	0	22.6752	0	0	3.70128	0	0
360.764	0	0	0	17.3412	0	0	0	0	0	0	0	0	0	0			360.58	0	3.68252	0	0	38.0339	10.4014	0	22.6759	0	0	3.5347	0	0
361.199	0	0	0	17.3973	0	0	0	0	0	0	0	0	0	0			361.014	0	3.70298	0	0	36.5154	9.16692	0	22.8305	0	0	3.35055	0	0
361.634	0	0	0	17.4781	0	0	0	0	0	0	0	0	0	0			361.449	0	3.69957	0	0	34.9521	8.10929	0	22.9483	0	0	3.15976	0	0
362.068	0	0	0	17.6189	0	0	0	0	0	0	0	0	0	0			361.884	0	3.72259	0	0	32.9988	7.38943	0	23.0593	0	0	3.00017	0	0
362.503	0	0	0	17.8099	0	0	0	0	0	0	0	0	0	0			362.319	0	3.77306	0	0	31.2513	7.10861	0	23.1258	0	0	2.85712	0	0
362.938	0	0	0	18.0285	0	0	0	0	0	0	0	0	0	0			362.753	0	3.86462	0	0	29.4818	7.14527	0	23.37	0	0	2.71168	0	0
363.373	0	0	0	18.2182	0	0	0	0	0	0	0	0	0	0			363.188	0	3.9035	0	0	27.823	7.18892	0	23.8518	0	0	2.55021	0	0
363.807	0	0	0	18.399	0	0	0	0	0	0	0	0	0	0			363.623	0	3.90503	0	0	26.3662	7.21637	0	24.317	0	0	2.39335	0	0
364.242	0	0	0	18.5645	0	0	0	0	0	0	0	0	0	0			364.058	0	3.90929	0	0	25.5004	7.24314	0	24.5685	0	0	2.23376	0	0
364.677	0	0	0	18.7205	0	0	0	0	0	0	0	0	0	0			364.493	0	3.91969	0	0	25.1425	7.24621	0	24.6213	0	0	2.04211	0	0
365.112	0	0	0	18.8368	0	0	0	0	0	0	0	0	0	0			364.927	0	3.91748	0	0	25.1083	7.22336	0	24.7006	0	0	1.8179	0	0
365.547	0	0	0	18.839	0	0	0	0	0	0	0	0	0	0			365.362	0	3.92822	0	0	25.0327	7.19523	0	24.8351	0	0	1.57528	0	0
365.981	0	0	0	18.865	0	0	0	0	0	0	0	0	0	0			365.797	0	3.92975	0	0	25.0518	7.1913	0	25.0479	0	0	1.33265	0	0
366.416	0	0	0	18.8034	0	0	0	0	0	0	0	0	0	0			366.232	0	3.93555	0	0	25.105	7.16113	0	25.3084	0	0	1.09736	0	0
366.851	0	0	0	18.6153	0	0	0	0	0	0	0	0	0	0			366.666	0	3.9347	0	0	25.2781	7.08815	0	25.4638	0	0	0.896164	0	0
367.286	0	0	0	18.4604	0	0	0	0	0	0	0	0	0	0			367.101	0	3.93402	0	0	25.4711	7.03819	0	25.4462	0	0	0.752259	0	0
367.72	0	0	0	18.2902	0	0	0	0	0	0	0	0	0	0			367.536	0	3.92106	0	0	25.6721	7.02063	0	25.4222	0	0	0.609889	0	0
368.155	0	0	0	18.135	0	0	0	0	0	0	0	0	0	0			367.971	0	3.91765	0	0	26.009	7.01415	0	25.3956	0	0	0.468372	0	0
368.59	0	0	0	17.8967	0	0	0	0	0	0	0	0	0	0			368.406	0	3.89258	0	0	26.4247	6.98943	0	25.2578	0	0	0.327025	0	0
369.025	0	0	0	17.6708	0	0	0	0	0	0	0	0	0	0			368.84	0	3.86496	0	0	26.7381	6.96061	0	25.1016	0	0	0.184655	0	0
369.46	0	0	0	17.4223	0	0	0	0	0	0	0	0	0	0			369.275	0	3.84979	0	0	27.0619	6.96777	0	25.244	0	0	0.0606991	0	0
369.894	0	0	0	17.139	0	0	0	0	0	0	0	0	0	0			369.71	0	3.84382	0	0	27.563	7.05916	0	25.6367	0	0	0.00306905	0	0
370.329	0	0	0	16.824	0	0	0	0	0	0	0	0	0	0			370.145	0	3.82421	0	0	28.4829	7.24177	0	25.9898	0	0	0	0	0
370.764	0	0	0	16.5613	0	0	0	0	0	0	0	0	0	0			370.58	0	3.81756	0	0	29.4627	7.49071	0	26.0904	0	0	0	0	0
371.199	0	0	0	16.3374	0	0	0	0	0	0	0	0	0	0			371.014	0	3.76385	0	0	30.4401	7.6919	0	25.5841	0	0	0	0	0
371.634	0	0	0	16.1124	0	0	0	0	0	0	0	0	0	0			371.449	0	3.65729	0	0	31.2203	7.82353	0	25.0148	0	0	0	0	0
372.068	0	0	0	15.7679	0	0	0	0	0	0	0	0	0	0			371.884	0	3.52634	0	0	32.4155	7.94408	0	24.3205	0	0	0	0	0
372.503	0	0	0	15.2931	0	0	0	0	0	0	0	0	0	0			372.319	0	3.40443	0	0	33.6199	8.09003	0	23.6979	0	0	0	0	0
372.938	0	0	0	14.8066	0	0	0	0	0	0	0	0	0	0			372.753	0	3.30861	0	0	34.9555	8.28662	0	22.9413	0	0	0	0	0
373.373	0	0	0	14.3373	0	0	0	0	0	0	0	0	0	0			373.188	0	3.25865	0	0	36.1838	8.70673	0	22.0087	0	0	0	0	0
373.807	0	0	0	13.8777	0	0	0	0	0	0	0	0	0	0			373.623	0	3.24996	0	0	37.0053	9.32003	0	21.1734	0	0	0	0	0
374.242	0	0	0	13.4256	0	0	0	0	0	0	0	0	0	0			374.058	0	3.24569	0	0	37.2725	9.95004	0	20.6547	0	0	0	0	0
374.677	0	0	0	13.0242	0	0	0	0	0	0	0	0	0	0			374.493	0	3.23887	0	0	37.0496	10.386	0	20.4982	0	0	0	0	0
375.112	0	0	0	12.6641	0	0	0	0	0	0	0	0	0	0			374.927	0	3.24109	0	0	36.5178	10.7105	0	20.4622	0	0	0	0	0
375.547	0	0	0	12.4053	0	0	0	0	0	0	0	0	0	0			375.362	0	3.22864	0	0	35.875	11.2114	0	20.4617	0	0	0	0	0
375.981	0	0	0	12.1246	0	0	0	0	0	0	0	0	0	0			375.797	0	3.23103	0	0	35.2283	11.7546	0	20.5262	0	0	0	0	0
376.416	0	0	0	11.8643	0	0	0	0	0	0	0	0	0	0			376.232	0	3.23154	0	0	34.6481	12.332	0	20.8569	0	0	0	0	0
376.851	0	0	0	11.6598	0	0	0	0	0	0	0	0	0	0			376.666	0	3.23137	0	0	33.9734	12.6893	0	21.5205	0	0	0	0	0
377.286	0	0	0	11.4361	0	0	0	0	0	0	0	0	0	0			377.101	0	3.22864	0	0	33.3461	12.9439	0	22.4699	0	0	0	0	0
377.72	0	0	0	11.3364	0	0	0	0	0	0	0	0	0	0			377.536	0	3.24058	0	0	32.787	13.1153	0	23.2111	0	0	0	0	0
378.155	0	0	0	11.2539	0	0	0	0	0	0	0	0	0	0			377.971	0	3.23956	0	0	32.2948	13.265	0	23.378	0	0	0	0	0
378.59	0	0	0	11.2084	0	0	0	0	0	0	0	0	0	0			378.406	0	3.26292	0	0	31.8179	13.4232	0	23.2575	0	0	0	0	0
379.025	0	0	0	11.1209	0	0	0	0	0	0	0	0	0	0			378.84	0	3.29463	0	0	31.4501	13.5722	0	22.7823	0	0	0	0	0
379.46	0	0	0	11.0169	0	0	0	0	0	0	0	0	0	0			379.275	0	3.28866	0	0	31.0612	13.8072	0	21.918	0	0	0	0	0
379.894	0	0	0	10.9424	0	0	0	0	0	0	0	0	0	0			379.71	0	3.23274	0	0	30.5033	14.0834	0	20.7968	0	0	0	0	0
380.329	0	0	0	10.9316	0	0	0	0	0	0	0	0	0	0			380.145	0	3.07809	0	0	29.5673	14.3026	0	19.7415	0	0	0	0	0
380.764	0	0	0	10.7858	0	0	0	0	0	0	0	0	0	0			380.58	0	2.93623	0	0	28.3604	14.3565	0	18.9939	0	0	0	0	0
381.199	0	0	0	10.4561	0	0	0	0	0	0	0	0	0	0			381.014	0	2.79386	0	0	27.054	14.3736	0	18.6583	0	0	0	0	0
381.634	0	0	0	10.0895	0	0	0	0	0	0	0	0	0	0			381.449	0	2.66394	0	0	25.8636	14.3379	0	18.2735	0	0	0	0	0
382.068	0	0	0	9.81194	0	0	0	0	0	0	0	0	0	0			381.884	0	2.53129	0	0	24.3062	14.1923	0	17.9797	0	0	0	0	0
382.503	0	0	0	9.62626	0	0	0	0	0	0	0	0	0	0			382.319	0	2.39727	0	0	22.5893	14.0259	0	17.7033	0	0	0	0	0
382.938	0	0	0	9.42882	0	0	0	0	0	0	0	0	0	0			382.753	0	2.2549	0	0	20.7533	13.8329	0	17.4121	0	0	0	0	0
383.373	0	0	0	9.19216	0	0	0	0	0	0	0	0	0	0			383.188	0	2.11526	0	0	19.0986	13.4471	0	17.0786	0	0	0	0	0
383.807	0	0	0	8.91645	0	0	0	0	0	0	0	0	0	0			383.623	0	1.97562	0	0	17.9444	12.8871	0	16.6997	0	0	0	0	0
384.242	0	0	0	8.64569	0	0	0	0	0	0	0	0	0	0			384.058	0	1.83325	0	0	17.0486	12.2812	0	16.2085	0	0	0	0	0
384.677	0	0	0	8.34254	0	0	0	0	0	0	0	0	0	0			384.493	0	1.69923	0	0	16.43	11.8685	0	15.6223	0	0	0	0	0
385.112	0	0	0	8.02438	0	0	0	0	0	0	0	0	0	0			384.927	0	1.56658	0	0	15.8842	11.6887	0	14.9625	0	0	0	0	0
385.547	0	0	0	7.66121	0	0	0	0	0	0	0	0	0	0			385.362	0	1.43666	0	0	15.3267	11.3688	0	14.2367	0	0	0	0	0
385.981	0	0	0	7.20529	0	0	0	0	0	0	0	0	0	0			385.797	0	1.29429	0	0	14.7974	11.0288	0	13.3448	0	0	0	0	0
386.416	0	0	0	6.76931	0	0	0	0	0	0	0	0	0	0			386.232	0	1.15243	0	0	14.2679	10.6295	0	12.1494	0	0	0	0	0
386.851	0	0	0	6.32907	0	0	0	0	0	0	0	0	0	0			386.666	0	1.01108	0	0	13.8583	10.3592	0	10.7262	0	0	0	0	0
387.286	0	0	0	5.88474	0	0	0	0	0	0	0	0	0	0			387.101	0	0.871441	0	0	13.4824	10.0631	0	9.21807	0	0	0	0	0
387.72	0	0	0	5.39335	0	0	0	0	0	0	0	0	0	0			387.536	0	0.729071	0	0	12.9463	9.76061	0	7.80068	0	0	0	0	0
388.155	0	0	0	4.90622	0	0	0	0	0	0	0	0	0	0			387.971	0	0.597442	0	0	12.2182	9.47059	0	6.70605	0	0	0	0	0
388.59	0	0	0	4.46104	0	0	0	0	0	0	0	0	0	0			388.406	0	0.442455	0	0	11.4022	9.16351	0	5.85951	0	0	0	0	0
389.025	0	0	0	4.01876	0	0	0	0	0	0	0	0	0	0			388.84	0	0.268372	0	0	10.5141	8.80546	0	5.39045	0	0	0	0	0
389.46	0	0	0	3.56897	0	0	0	0	0	0	0	0	0	0			389.275	0	0.116795	0	0	9.65678	8.25848	0	5.02404	0	0	0	0	0
389.894	0	0	0	3.12089	0	0	0	0	0	0	0	0	0	0			389.71	0	0.00477408	0	0	8.88355	7.58943	0	4.71117	0	0	0	0	0
390.329	0	0	0	2.67519	0	0	0	0	0	0	0	0	0	0			390.145	0	0	0	0	8.17988	6.87212	0	4.39062	0	0	0	0	0
390.764	0	0	0	2.27775	0	0	0	0	0	0	0	0	0	0			390.58	0	0	0	0	7.59761	6.26275	0	4.0387	0	0	0	0	0
391.199	0	0	0	1.95806	0	0	0	0	0	0	0	0	0	0			391.014	0	0	0	0	7.14646	5.74817	0	3.70742	0	0	0	0	0
391.634	0	0	0	1.6919	0	0	0	0	0	0	0	0	0	0			391.449	0	0	0	0	6.76419	5.33197	0	3.50605	0	0	0	0	0
392.068	0	0	0	1.4237	0	0	0	0	0	0	0	0	0	0			391.884	0	0	0	0	6.40972	5.02523	0	3.34817	0	0	0	0	0
392.503	0	0	0	1.15942	0	0	0	0	0	0	0	0	0	0			392.319	0	0	0	0	6.10554	4.71782	0	3.1913	0	0	0	0	0
392.938	0	0	0	0.894288	0	0	0	0	0	0	0	0	0	0			392.753	0	0	0	0	5.7659	4.37562	0	3.02984	0	0	0	0	0
393.373	0	0	0	0.698721	0	0	0	0	0	0	0	0	0	0			393.188	0	0	0	0	5.45166	4.00904	0	2.88269	0	0	0	0	0
393.807	0	0	0	0.547144	0	0	0	0	0	0	0	0	0	0			393.623	0	0	0	0	5.10111	3.64024	0	2.7376	0	0	0	0	0
394.242	0	0	0	0.394714	0	0	0	0	0	0	0	0	0	0			394.058	0	0	0	0	4.75959	3.30878	0	2.59403	0	0	0	0	0
394.677	0	0	0	0.243137	0	0	0	0	0	0	0	0	0	0			394.493	0	0	0	0	4.46974	2.98806	0	2.39744	0	0	0	0	0
395.112	0	0	0	0.0999147	0	0	0	0	0	0	0	0	0	0			394.927	0	0	0	0	4.28883	2.56556	0	2.14339	0	0	0	0	0
395.547	0	0	0	0.00630861	0	0	0	0	0	0	0	0	0	0			395.362	0	0	0	0	4.15823	2.11253	0	1.85115	0	0	0	0	0
395.981	0	0	0	0	0	0	0	0	0	0	0	0	0	0			395.797	0	0	0	0	4.00239	1.6179	0	1.56795	0	0	0	0	0
396.416	0	0	0	0	0	0	0	0	0	0	0	0	0	0			396.232	0	0	0	0	3.75874	1.14237	0	1.26172	0	0	0	0	0
396.851	0	0	0	0	0	0	0	0	0	0	0	0	0	0			396.666	0	0	0	0	3.4445	0.764535	0	0.899403	0	0	0	0	0
397.286	0	0	0	0	0	0	0	0	0	0	0	0	0	0			397.101	0	0	0	0	3.15004	0.521057	0	0.4474	0	0	0	0	0
397.72	0	0	0	0	0	0	0	0	0	0	0	0	0	0			397.536	0	0	0	0	2.94663	0.364535	0	0.0975277	0	0	0	0	0
398.155	0	0	0	0	0	0	0	0	0	0	0	0	0	0			397.971	0	0	0	0	2.7838	0.212106	0	0	0	0	0	0	0
398.59	0	0	0	0	0	0	0	0	0	0	0	0	0	0			398.406	0	0	0	0	2.59454	0.0804774	0	0	0	0	0	0	0
399.025	0	0	0	0	0	0	0	0	0	0	0	0	0	0			398.84	0	0	0	0	2.41296	0.00153453	0	0	0	0	0	0	0
399.46	0	0	0	0	0	0	0	0	0	0	0	0	0	0			399.275	0	0	0	0	2.24058	0	0	0	0	0	0	0	0
399.894	0	0	0	0	0	0	0	0	0	0	0	0	0	0			399.71	0	0	0	0	2.07178	0	0	0	0	0	0	0	0
