# Supplementary material for: Thalamocortical feedback selectively controls pyramidal neuron excitability
Source: Nat Commun. 2025 Jul 1;16:5663. doi: 10.1038/s41467-025-60835-w (PMC12215560; doi:10.1038/s41467-025-60835-w)
Supplement: Supplementary file 4 — Source data [file 41467_2025_60835_MOESM4_ESM.zip › Source data/Fig 1/Fig1j.xlsx]

## Sheet: Sheet1
Axo-dendritic overlap
POm			VPM			M1			S2
BT	ST		BT	ST		BT	ST		BT	ST
8.72292	0.754734		6.76291	2.93278		13.5053	2.55132		18.8761	5.18033
4.36654	0.755966		2.81577	8.09191		13.1498	0.682894		17.2627	2.90098
6.04481	2.46566		3.08155	2.08623		16.017	9.48959		21.0482	12.7985
9.17199	1.28919		13.3254	5.89103		13.2094	1.40283		19.2886	3.38502
11.0977	3.32022		0.241619	12.8209		14.1508	3.02887		16.5682	4.43046
9.48282	4.75364		0.480035	13.2477		15.6354	4.60746		17.8682	7.8374
10.8524	2.19344		0.373302	2.56199		16.249	3.41912		18.6561	5.92
12.3006	4.15265		1.68264	11.281		23.5721	4.16377		27.8396	6.37538
10.4284	1.46747		0.608888	3.31592		17.5865	4.35276		20.2337	7.58993
3.03528	1.60558		6.01557	3.03791		10.0311	2.35352		15.7314	4.34599
1.85281	5.08258		9.28627	10.0266		5.95102	4.59539		10.8674	8.62167
1.98256	3.30483		1.97544	1.72634		6.36456	9.44328		8.99812	12.5347
5.41815	6.19869		0.436982	3.78777		9.19848	9.39767		10.8604	14.2798
12.0084			1.54908			16.4407			21.065
