# Supplementary material for: Thalamocortical feedback selectively controls pyramidal neuron excitability
Source: Nat Commun. 2025 Jul 1;16:5663. doi: 10.1038/s41467-025-60835-w (PMC12215560; doi:10.1038/s41467-025-60835-w)
Supplement: Supplementary file 4 — Source data [file 41467_2025_60835_MOESM4_ESM.zip › Source data/Fig 3/Fig 3b.xlsx]

## Sheet: Sheet1
Events (mV.ms.103)
Trials	Control		Trials	APV
1	1.52		1	1.40386
2	2.9934		2	1.01604
3	1.43		3	1.17076
4	1.17043		4	1.04858
5	1.43865		5	1.28097
6	1.71505		6	1.58851
7	1.29715		7	1.13051
8	2.72721		8	1.38942
9	0.952968		9	1.2248
10	2.90444		10	1.08994
11	3.22475		11	1.17018
12	2.84361		12	0.961902
13	1.55461		13	1.08238
14	3.17574		14	1.12244
15	2.77961		15	1.4008
16	1.19467		16	1.17088
17	2.76322		17	1.25003
18	1.5376		18	1.24707
19	1.65441		19	0.918449
20	0.984004		20	1.23301
21	3.24332		21	1.00801
22	1.61275		22	0.99906
23	3.21221		23	0.979025
24	1.23656		24	1.23383
25	1.32811		25	1.1963
26	2.69518		26	1.27257
27	1.14609		27	1.27051
28	1.05454		28	1.08994
29	2.6141		29	1.13051
30	2.75733		30	1.00801
