# Supplementary material for: Thalamocortical feedback selectively controls pyramidal neuron excitability
Source: Nat Commun. 2025 Jul 1;16:5663. doi: 10.1038/s41467-025-60835-w (PMC12215560; doi:10.1038/s41467-025-60835-w)
Supplement: Supplementary file 4 — Source data [file 41467_2025_60835_MOESM4_ESM.zip › Source data/Fig 3/Fig 3c.xlsx]

## Sheet: Sheet1
POm + M1							POm + VPM							POm + S2							VPM + S1intracortical
NMDA spike probability			NMDA spike strength (mV.ms)				NMDA spike probability			NMDA spike strength (mV.ms)				NMDA spike probability			NMDA spike strength (mV.ms)				NMDA spike probability			NMDA spike strength (mV.ms)
BT	ST		BT	ST			BT	ST		BT	ST			BT	ST		BT	ST			BT	ST		BT	ST
0.2353	0		44.1116	0			0.2143	0.1596		53.7473	24.1923			0	0		0	0			0	0		0	0
0.3	0		42.5371	0			0.1237	0		16.616	0			0	0.5714		0	111.114			0	0.36		0	71.6009
0.3529	0.3		64.6094	66.0441			0.2059	0		58.9901	0			0.1579	0		13.2027	0			0.4156	0.3333		104.177	42.2256
0.5	0		118.046	0			0.2045	0.25		74.4123	21.9619			0.14	0		11.6445	0			0.375	0.26		100.328	36.0953
0.325	0		57.1452	0			0	0.02		0	4.4732			0	0		0	0			0	0.4		0	108.215
0.2955	0		144.065	0			0.2407	0		118.92	0			0.2	0.3667		24.3739	83.7837			0	0.28		0	42.6961
0.3171	0.4		97.4524	29.3357			0.1707	0.1316		56.9869	15.8298			0.4333			86.9122				0	0.475		0	244.801
0.425	0		149.351	0			0	0		0	0			0			0				0	0.4167		0	62.9164
0	0.166667		0	32.2006			0.3714	0		144.356	0											0.1667			86.0777
0.3846	0		41.8898	0				0			0											0			0
	0.368421			29.3295
	0			0
	0			0
