# Supplementary material for: Thalamocortical feedback selectively controls pyramidal neuron excitability
Source: Nat Commun. 2025 Jul 1;16:5663. doi: 10.1038/s41467-025-60835-w (PMC12215560; doi:10.1038/s41467-025-60835-w)
Supplement: Supplementary file 4 — Source data [file 41467_2025_60835_MOESM4_ESM.zip › Source data/Fig 4/Fig4bc.xlsx]

## Sheet: Sheet1
Post stimulation events in BT neurons
POm stim				M1 stim				S2 stim				VPM stim
Duration (s)	Mean amplitude (mV)			Duration (s)	Mean amplitude (mV)			Duration (s)	Mean amplitude (mV)			Duration (s)	Mean amplitude (mV)
16	1.19114			13	0.411363			9	1.25943			23	2.21677
34	1.27752			6	0.490625			22	0.466803			93	1.93653
256	4.3701			12	0.385397			16	0.473989			73	1.42563
3	1.00554			98	0.440341			7	0.564159			33	1.4536
4	1.11829			15	0.400888			26	0.515877			75	1.59917
10	0.933041			8	0.5472			4	0.459581			33	1.41649
213	1.46574			30	0.399491			4	0.441171			21	1.39099
120	1.3103			39	0.447406			42	0.682851			10	1.34883
11	1.13006			7	0.540972			23	0.670481			29	1.45062
17	1.40516			24	0.686898			51	0.613636			24	1.29643
21	0.898443			23	0.48923			4	0.891592			10	1.68624
5	1.37432			7	0.526961			139	0.635716			30	1.69835
93	1.12216			23	0.558025			6	0.537772			22	1.6706
46	0.976652			247	0.716498			15	0.522319			7	2.68064
5	1.06372			18	0.509189			24	0.660998			15	1.64076
1019	2.97628			12	0.526112			3	0.603609			32	1.6925
40	1.16413			59	0.636949			27	0.713846			112	1.65373
14	1.17223			34	0.711283			10	0.640847			48	1.84123
146	1.68848			6	0.867643			23	0.663187			8	1.89732
64	1.2073			15	0.780407			23	0.540684			5	1.89907
368	1.37157			175	0.776366			46	0.606352			15	2.09828
217	1.53918			5	0.852059			9	0.467595			105	1.61733
39	1.08118			36	0.434108			7	0.620132			105	1.62075
22	1.06911			15	0.401133			12	0.47479			77	1.34008
5	1.38337			32	0.778847			2	0.555298			20	1.5384
23	1.1555			13	0.461752			25	1.10091			32	1.3717
87	1.20578			4	0.584194			3	0.46175			8	1.17792
31	1.15025			4	1.19534			2	0.50145			4	1.25897
6	1.11844			3	1.27371			3	0.987157			11	1.50941
88	1.18055			58	0.555174			7	0.711151			31	1.39772
27	1.33566			16	0.430369			2	0.422618			2	1.23051
282	1.41293			3	0.473713			8	0.551193			17	1.3745
8	1.13042			55	0.629683			8	0.572783			15	1.47227
278	1.66158			2	0.812959			10	0.487389			6	1.58429
2	1.26551			11	0.732988			28	0.661705			5	1.74146
31	1.44225			10	0.665937			3	0.883968			4	1.15624
6	1.23253			14	0.371398			6	0.709758			5	2.06072
3	1.03781			3	0.472825			8	0.448501			13	2.56049
4	0.933991			27	0.675466			5	0.731983			37	1.8877
21	0.968672			3	0.702192			18	0.52615			5	1.69995
29	0.972625			6	0.485108			4	0.820518			2	2.9094
5	0.993656			44	0.430332			9	0.768496			8	2.39462
7	1.35821			24	0.787826			4	0.847588			9	1.66685
5	1.69576			3	0.415256			5	0.658077			17	1.76082
5	0.883043			409	0.781841			10	0.483827			55	1.76139
10	1.00715			2	1.4303			34	0.599122			21	1.5161
5	0.979616			28	0.583047			21	0.64775			8	1.43231
9	1.13684			53	0.658021			10	0.93589			8	1.30501
45	1.20156			30	0.616159			3	0.452707			11	1.26281
54	1.39016			35	0.505865			3	0.805591			37	1.60093
5	1.22294			7	0.716121			2	0.656136			40	1.77774
4	1.19936			52	0.578812			7	0.511451			5	2.022
71	1.24239			14	0.497965			14	0.48243			93	1.67035
9	1.0472			249	0.73679			3	0.877358			15	1.57601
21	0.896602			93	0.629499			3	0.658675			200	1.68453
26	0.926095			4	0.378463			14	0.49358			3	1.27078
19	1.28064			5	0.441422			15	1.00494			1	1.17736
62	1.1326			61	0.515126			20	1.33164			31	2.1627
7	1.18978			14	0.420807			6	0.507111			72	1.98998
32	1.70672			2	0.580617			5	0.590216			5	2.3798
14	1.22026			316	0.592253			14	0.423085			46	1.57178
70	1.62074			73	0.544423			2	0.677387			7	1.38681
7	1.16937			53	0.514786			2	0.473297			46	2.02359
31	1.0593			94	0.597096			3	0.532921			8	1.44591
58	1.48802			11	1.10619			3	0.597145			70	2.9504
8	0.964255			31	0.469702			10	0.752811			4	1.87891
17	1.1956			9	0.714809			2	0.751741			17	1.7651
8	1.26396			5	1.04844			21	0.711048			119	1.89461
4	1.14555			78	2.17599			61	0.824083			19	1.40105
10	0.998176			7	1.49156			22	0.606777			7	2.74684
8	1.15999			52	1.57811			10	0.529489			6	1.47971
35	1.03803			35	1.56865			15	0.570826			28	2.06966
7	0.84268			71	1.18563			3	0.628971			30	2.41874
38	0.981539			20	0.505162			3	0.639038			3	1.27769
11	0.976987			21	0.616857			19	0.520265			295	2.01866
72	1.01227			3	0.478245			25	1.03227			9	1.37115
127	1.30107			38	0.479914			15	0.565186			5	3.10252
9	1.27989			4	0.596969			9	0.558824			15	2.01361
145	1.43614			4	0.458984			27	0.646416			3	1.41437
1109	2.39969			11	0.525921			16	0.619475			37	1.37422
381	1.75817			10	0.516826			9	0.609652			2	1.86227
61	4.46742			17	0.471131			29	0.56276			14	1.75101
147	6.73718			181	0.553526			66	0.699805			33	1.85792
156	5.08733			NaN	NaN			22	0.539864			8	1.29706
10	4.8219			6	0.580298			9	0.58641			24	1.47884
210	6.87386			15	0.472085			5	0.602372			10	1.88678
130	5.03387			39	0.542424			15	0.643551			38	1.82208
199	5.07192			2	0.733188			24	0.663977			43	1.47219
89	5.14347			7	0.598703			72	0.93802			9	1.64865
36	5.32003			5	0.631207			6	0.647045			18	1.64978
12	4.9954			2	0.571923			11	0.507699			48	2.42597
9	5.74478			8	0.851228			8	0.791749			11	1.37896
NaN	NaN			8	0.44114			14	0.672643			22	1.96482
11	4.30194			16	0.448148			110	0.785361			5	1.31351
11	4.13477			12	0.477106			5	0.590709			14	1.59156
28	3.99591			2	0.721671			22	0.702766			2	1.18178
124	3.88107			9	0.47009			3	0.540397			5	2.39945
NaN	NaN			4	0.45466			2	0.473208			51	2.14956
8	4.03444			13	0.40074			3	0.511853			5	1.52301
4	3.54974			26	0.687607			18	0.560129			2	1.16214
NaN	NaN			22	1.01616			3	0.502307			5	0.277721
NaN	NaN			4	0.948986			14	0.62329			36	0.435182
309	23.7499			5	1.05207			58	0.764268			19	0.367788
7	3.80098			23	0.733968			31	0.577972			3	0.292479
11	0.598578			27	0.690864			4	0.811076			4	0.258904
4	0.836866			8	0.549414			38	0.887047			4	0.420135
11	0.599014			13	1.10842			22	0.598898			8	0.291797
3	0.940896			9	1.144			13	0.623754			32	0.371488
2	0.545446			8	0.678576			112	0.777868			26	0.316797
3	0.599023			2	0.495696			40	0.68557			56	0.319314
8	0.713347			5	0.451248			6	0.553699			83	0.308932
2	0.857979			58	0.772376			29	0.653455			2	0.295322
11	0.635645			11	0.809134			13	0.565058			12	0.304164
2	0.820975			3	1.15436			24	0.665358			3	0.820694
NaN	NaN			8	0.908539			26	0.608139			6	0.310995
13	0.723123			6	0.457942			10	0.57565			2	0.455083
7	0.612632			4	0.689445			31	0.868737			3	0.454969
5	0.657547			5	1.11732			93	0.668249			6	0.416118
7	0.578492			3	0.399129			4	0.529823			3	0.304135
4	0.942754			4	0.649064			4	0.779609			12	0.322716
NaN	NaN			5	1.07034			3	0.508809			12	0.274647
8	1.54607			25	0.594379			13	0.728235			10	0.356547
9	0.783257			2	0.463002			13	0.659888			4	0.569963
220	4.65878			2	0.533932			2	0.91982			19	0.270868
1053	4.39302			9	0.576189			51	0.782173			12	0.421886
93	0.70391			9	0.549157			32	1.03703			5	0.278621
1033	2.11516			18	0.72501			28	0.669061			14	0.48445
63	0.719531			39	0.714182			16	0.663216			8	0.258475
634	4.77045			9	0.662335			4	0.500394			3	0.334172
15	0.649619			5	0.532864			34	0.743557			15	0.335146
15	0.902984			5	0.473435			2	0.536969			50	0.376004
7	0.612636			2	0.631035			16	0.517038			12	0.375254
6	0.991228			2	0.400337			13	0.601066			14	0.354526
2	0.561487			6	0.648586			13	0.687948			4	0.48481
18	0.653197			21	0.609711			51	0.64493			4	0.274966
18	1.05363			34	1.09324			4	0.650264			13	0.595416
NaN	NaN			40	0.837231			4	0.629934			22	0.331417
65	0.823736			6	0.619097			34	0.536522			2	0.354821
213	0.653824			2	0.573915			15	0.585784			29	0.330575
36	0.470633			7	0.906493			25	0.537597			28	0.279941
44	0.469316			7	1.06661			10	0.556909			14	0.580557
399	0.505021			13	1.09967			18	0.558407			9	0.378387
410	0.533758			NaN	NaN			11	0.582547			42	0.419017
824	0.578263			3	1.01933			8	0.540104			19	0.454122
919	0.600739			31	1.42989			13	0.584756			6	0.304017
3	0.662118			5	1.37594			2	0.724844			17	0.318309
6	0.405878			9	1.01968			24	0.591082			2	0.456257
9	0.440602			16	1.34667			3	0.697856			10	0.335388
11	0.414783			25	1.12228			5	0.71998			10	0.528684
15	0.451803			NaN	NaN			4	0.741981			4	0.460635
11	0.372593			NaN	NaN			19	0.616908			4	0.523822
30	0.498638			NaN	NaN			13	0.582473			4	0.380578
91	0.460909			21	1.34837			6	0.504359			31	0.561464
50	0.5154			12	0.946733			30	0.687689			5	0.536764
8	0.583643			3	1.06247			14	0.532846			3	0.451802
12	0.498692			15	1.15722			9	0.472497			22	0.475226
8	0.4651			3	0.937503			24	0.575067			4	0.64092
29	0.575946			2	1.14225			33	0.583864			4	0.391243
2	0.460214			NaN	NaN			11	0.583078			18	0.422443
4	0.501795			5	0.583934			36	0.531448			9	0.414262
7	0.405978			73	0.45849			35	0.713057			7	0.364478
7	0.584415			16	0.539207			5	0.472236			4	0.489595
7	0.650594			30	0.416848			9	0.437279			7	0.379487
5	0.717039			3	0.623859			13	0.987678			23	0.388295
34	0.56189			15	1.23041			3	0.518159			5	0.310468
43	0.604172			8	0.598209			8	1.0978			12	0.370794
52	0.506743			23	0.579287			29	0.645249			4	0.486951
120	0.676687			17	0.540331			72	0.526333			6	0.353086
63	0.662967			NaN	NaN			14	0.620006			18	0.375932
334	0.637119			42	0.498152			11	0.488743			22	0.430947
17	0.54592			31	0.508545			32	0.659698			26	0.389918
161	0.667237			10	0.497029			6	0.468791			24	0.364299
2	0.454025			47	0.509754			305	1.16491			4	0.392838
12	0.60842			31	0.468676			14	0.564673			5	0.291531
15	0.398891			18	0.440237			2	0.55668			3	0.521421
14	0.579578			38	0.487625			2	1.29104			40	0.387753
223	0.734006			34	0.449589			53	0.600157			NaN	NaN
859	0.788027			18	0.431883			8	1.16905			29	0.410711
71	0.592015			33	0.422164			3	0.695175			95	0.539283
310	0.6895			52	0.455873			6	0.609797			6	0.408971
439	0.661985			131	0.550741			4	0.672942			60	3.52063
8	0.409419			46	0.681337			85	0.834806			NaN	NaN
2	0.371104			15	0.437454			7	0.671473			7	0.682008
3	0.547799			16	0.448087			3	0.874962			49	0.731814
307	0.644339			41	0.445857			12	0.671072			4	0.801706
234	0.612382			17	0.476666			23	0.534178			2	0.691228
7	0.401751			30	0.523902			33	1.0847			2	0.809874
14	0.50917			18	0.468941			24	0.885763			44	0.84627
18	0.393618			11	0.450644			85	0.871865			6	0.733678
35	0.589559			3	0.650452			135	1.12448			21	0.799068
4	0.66295			14	0.45906			32	0.833139			7	0.966091
16	0.551593			37	0.524715			8	0.562055			20	0.980472
30	0.486681			2	0.426018			4	0.458525			505	1.19559
27	0.670806			20	0.495462			2	0.607658			61	0.81683
86	0.610642			40	0.533282			58	1.04879			12	0.789665
28	0.454156			6	0.412818			7	0.6932			58	1.09541
168	0.466611			34	0.539222			2	1.32271			137	1.24305
5	0.631101			130	0.521788			14	0.804205			3	0.652274
11	0.535568			32	0.512777			4	0.56577			25	1.20972
16	0.370344			18	0.526496			34	0.579545			109	0.831385
53	0.531377			8	0.509232			6	0.818068			NaN	NaN
182	1.42032			78	0.629802			96	0.965628			46	0.955498
972	3.36564			3	0.425932			38	0.67316			52	0.902109
6	0.764753			49	0.492208			9	0.689023			205	1.07416
14	0.970161			11	0.480131			16	0.537331			36	0.825791
50	0.868017			45	0.476441			17	0.561832			5	0.793288
156	1.57508			13	0.517707			10	0.81517			10	0.723696
69	0.814844			54	0.554217			5	0.817342			NaN	NaN
4	0.708371			16	0.509865			5	0.555718			50	0.757801
48	0.832982			11	0.441615			10	0.756069			3	0.791112
1099	1.4217			7	0.446441			20	0.615779			24	0.7914
43	0.952693			3	0.443471			3	0.832663			16	0.760137
24	0.78931			26	0.659272			15	0.717568			50	0.757801
12	0.792592							14	1.00021			3	0.791112
27	0.737603							21	0.84553			24	0.7914
10	0.802475							13	0.910918			16	0.760137
23	1.40876							12	0.588298			70	0.939757
								16
								9
								5
								27
								126
								4
								14
								2
								7
								47
								21
								46
								24
								20
								19
								20
								30
								14
								26
								27
								44
								31
								8
								18
								32
								26
								14
								8
								7
								28
								59
								6
								86
								21
								36
								157
								29
								13
								6
								111
								9
								5
								3
								5
								29
								5
								NaN
								20
								12
								5
								8
								2
								3
								215
								8
								56
								28
								10
								48
								23
								14
								14
								17
								19
								3
								NaN
								16
								17
								4
								60
								2
								8
								2
								23
								15
								17
								15
								20
								43
								7
								7
								6
								17
								57
								128
								9
