# Supplementary material for: Thalamocortical feedback selectively controls pyramidal neuron excitability
Source: Nat Commun. 2025 Jul 1;16:5663. doi: 10.1038/s41467-025-60835-w (PMC12215560; doi:10.1038/s41467-025-60835-w)
Supplement: Supplementary file 4 — Source data [file 41467_2025_60835_MOESM4_ESM.zip › Source data/Fig 4/Fig4d.xlsx]

## Sheet: Sheet1
Prob. DSDP
POm	Others
0.6	0.4
0.4	0
0.5	0
0.3	0
0.2	0
0.7	0
0.3	0.1
0.5	0.1
0.2	0.0909091
0.3	0
0.7	0
0.5	0.166667
