# Supplementary material for: Thalamocortical feedback selectively controls pyramidal neuron excitability
Source: Nat Commun. 2025 Jul 1;16:5663. doi: 10.1038/s41467-025-60835-w (PMC12215560; doi:10.1038/s41467-025-60835-w)
Supplement: Supplementary file 4 — Source data [file 41467_2025_60835_MOESM4_ESM.zip › Source data/Fig 4/Fig4e.xlsx]

## Sheet: Sheet1
Total DSDP duration (ms)
POm	Others
412.3	122.1
47.1818	26.8182
294	0
547.1	0
388.8	0
652.1	0
346	30.5
629.1	21.5
425.4	0
410.2	0
168.75	59.1667
426.2	0
