# Supplementary material for: Thalamocortical feedback selectively controls pyramidal neuron excitability
Source: Nat Commun. 2025 Jul 1;16:5663. doi: 10.1038/s41467-025-60835-w (PMC12215560; doi:10.1038/s41467-025-60835-w)
Supplement: Supplementary file 4 — Source data [file 41467_2025_60835_MOESM4_ESM.zip › Source data/Fig 4/Fig4f.xlsx]

## Sheet: Sheet1
DSDP freq. (Hz)			Short events freq. (Hz)
POm	Others		POm	Others
0.214337	0.119076		1.71469	1.42891
0.166706	0.0238152		0.928793	1.73851
0.190522	0		1.33365	0.333413
0.294204	0		0.235363	1.26221
0.0952608	0		0.619195	1.47654
0.190481	0		1.16669	2.33339
0.214337	0.0238152		1.73851	2.42915
0.214337	0.0238152		1.64325	0.881162
0.0714456	0.0433004		0.381043	2.12172
0.285782	0		1.23839	1.11931
0.166706	0		0.762086	0.762086
0.190522	0.049034		1.64325	0.784544
