# Supplementary material for: Thalamocortical feedback selectively controls pyramidal neuron excitability
Source: Nat Commun. 2025 Jul 1;16:5663. doi: 10.1038/s41467-025-60835-w (PMC12215560; doi:10.1038/s41467-025-60835-w)
Supplement: Supplementary file 4 — Source data [file 41467_2025_60835_MOESM4_ESM.zip › Source data/Fig 4/Fig4hl.xlsx]

## Sheet: Sheet1
Post stimulation events in ST neurons
POm stim				M1 stim				S2 stim				VPM stim				S1 intracortical
Duration (s)	Mean amplitude (mV)			Duration (s)	Mean amplitude (mV)			Duration (s)	Mean amplitude (mV)			Duration (s)	Mean amplitude (mV)			Duration (s)	Mean amplitude (mV)
7	0.100558			8	0.151708			0.100558	0.669635			0.669635	0.456557			33	0.652897
161	0.292794			131	0.351077			0.292794	0.941707			0.941707	0.439839			15	0.683941
2	0.181859			76	0.351752			0.181859	0.993564			0.993564	0.513152			10	0.63141
81	0.384506			24	0.112074			0.384506	0.893331			0.893331	0.558687			12	0.732196
9	0.154145			64	0.122668			0.154145	0.848463			0.848463	0.428645			23	0.775138
19	0.201363			70	0.138442			0.201363	0.849753			0.849753	0.499287			11	0.687226
37	0.179755			23	0.159755			0.179755	0.947056			0.947056	0.94036			9	0.592733
14	0.0982868			11	0.176356			0.0982868	1.01716			1.01716	0.522932			32	0.724113
4	0.151841			225	0.517128			0.151841	0.683397			0.683397	0.424734			2	0.542593
15	0.164642			13	0.104061			0.164642	0.675121			0.675121	0.578908			43	0.8295
8	0.149097			71	0.343751			0.149097	0.853937			0.853937	0.550711			18	0.578123
7	0.145193			44	0.171234			0.145193	0.776131			0.776131	0.5724			17	0.696111
29	0.180135			8	0.206503			0.180135	0.887972			0.887972	0.397502			67	0.623674
3	0.127905			29	0.197243			0.127905	0.83931			0.83931	0.348699			14	0.651425
2	0.102128			35	0.229719			0.102128	0.970275			0.970275	0.796158			10	0.706435
44	0.186372			72	0.162502			0.186372	0.84068			0.84068	0.903085			4	0.503927
9	0.110033			33	0.164137			0.110033	0.879286			0.879286	0.543896			38	0.967366
39	0.209834			106	0.495584			0.209834	0.797096			0.797096	0.385632			94	0.720951
14	0.147754			35	0.406534			0.147754	0.785668			0.785668	0.469255			22	0.639838
9	0.107556			7	0.16725			0.107556	1.20057			1.20057	0.5008			116	0.611973
45	0.187644			6	0.140963			0.187644	0.984932			0.984932	0.559608			17	0.610477
6	0.100206			13	0.101346			0.100206	0.681471			0.681471	0.358672			101	0.934091
2	0.188358			22	0.199102			0.188358	0.761186			0.761186	0.445118			17	0.613054
55	0.140148			1	0.0791751			0.140148	0.823798			0.823798	0.653684			41	0.638673
2	0.15918			21	0.123915			0.15918	0.878375			0.878375	0.45646			61	0.714878
7	0.140231			9	0.134284			0.140231	0.946279			0.946279	0.636745			4	0.603692
8	0.0939487			90	0.145593			0.0939487	0.765558			0.765558	0.618745			43	0.898741
4	0.100044			10	0.0923901			0.100044	0.788001			0.788001	0.421025			17	0.58465
58	0.483475			36	0.132886			0.483475	0.839271			0.839271	0.529033			29	0.757049
137	0.378491			2	0.177815			0.378491	1.31631			1.31631	0.484404			8	0.767767
14	0.128056			13	0.107435			0.128056	0.709097			0.709097	0.421824			13	0.7972
11	0.105485			6	0.0916068			0.105485	0.87044			0.87044	0.434662			25	0.97302
39	0.148467			25	0.136089			0.148467	0.611761			0.611761	1.00069			16	0.613918
7	0.113387			87	0.245954			0.113387	0.723338			0.723338	0.483496			5	0.510572
1	0.0805403			103	0.344898			0.0805403	1.10209			1.10209	0.372831			60	0.786819
18	0.122973			5	0.056215			0.122973	0.995291			0.995291	0.4258			9	0.634743
42	0.269904			17	0.0951996			0.269904	0.859298			0.859298	0.418579			8	0.579179
32	0.232448			27	0.107839			0.232448	0.835519			0.835519	1.04648			10	0.947833
14	0.194423			66	0.125945			0.194423	0.765232			0.765232	0.952011			2	0.631156
50	0.202203			71	0.137163			0.202203	0.64935			0.64935	0.982974			15	0.544868
6	0.0897103			6	0.126717			0.0897103	0.973276			0.973276	0.833782			2	0.746881
193	0.261217			12	0.103439			0.261217	0.843872			0.843872	1.12505			15	0.571994
21	0.110872			9	0.0980892			0.110872	0.922824			0.922824	1.02979			11	0.753236
11	0.180548			4	0.0620197			0.180548	0.734389			0.734389	1.4718			11	0.78019
15	0.180776			30	0.134272			0.180776	0.914102			0.914102	1.27276			59	0.824056
16	0.1352			9	0.155374			0.1352	0.689144			0.689144	0.818098			7	0.571714
52	0.519551			4	0.0802094			0.519551	0.702814			0.702814	1.09291			3	0.51559
19	0.183409			20	0.111438			0.183409	0.941502			0.941502	1.00781			3	0.511547
91	0.612508			9	0.14695			0.612508	0.750483			0.750483	1.1955			17	0.5926
81	0.242866			158	0.238081			0.242866	0.728149			0.728149	2.18153			36	0.666899
23	0.173066			14	0.145631			0.173066	0.789561			0.789561	1.97367			4	0.613856
7	0.0988996			58	0.352918			0.0988996	0.894			0.894	1.00025			208	0.809632
17	0.129032			96	0.201346			0.129032	0.81481			0.81481	0.993011			49	0.641491
5	0.134349			121	0.14816			0.134349	0.654637			0.654637	0.795903			116	0.759241
43	0.557862			21	0.10676			0.557862	0.798012			0.798012	0.876595			27	0.643266
49	0.290113			24	0.121619			0.290113	0.975			0.975	0.956547			16	0.562044
21	0.109011			10	0.153489			0.109011	0.961803			0.961803	1.33253			18	0.768973
49	0.484669			39	0.136116			0.484669	0.999442			0.999442	1.90223			7	0.596237
52	0.505565			9	0.129023			0.505565	0.905437			0.905437	0.909375			39	0.694232
13	0.266412			157	0.165611			0.266412	0.936238			0.936238	1.25957			10	0.658346
61	0.499802			96	0.134209			0.499802	1.00377			1.00377	1.05624			17	0.838313
10	0.0894999			44	0.180072			0.0894999	1.29542			1.29542	1.19289			55	0.679724
41	0.390934			31	0.144977			0.390934	0.935158			0.935158	1.67557			13	0.828
23	0.198181			12	0.128817			0.198181	0.869063			0.869063	0.958314			86	0.62626
16	0.136165			35	0.142816			0.136165	1.0969			1.0969	2.2489			182	0.864323
88	0.343379			8	0.112544			0.343379	0.80459			0.80459	1.91206			219	0.852991
94	0.34068			130	0.178468			0.34068	0.883789			0.883789	1.38593			36	0.653511
11	0.128884			44	0.146034			0.128884	0.722292			0.722292	0.346463			5	0.800647
3	0.0884962			24	0.130837			0.0884962	0.86107			0.86107	0.366151			10	0.66787
2	0.15159			11	0.0887464			0.15159	0.651827			0.651827	0.399687			64	0.765976
36	0.553132			68	0.138215			0.553132	0.512228			0.512228	0.438204			4	0.49709
43	0.460724			12	0.167982			0.460724	0.369167			0.369167	0.365944			14	0.552685
50	0.45787			51	0.273867			0.45787	0.290118			0.290118	0.424735			32	0.782366
7	0.141986			110	0.294042			0.141986	0.367692			0.367692	0.408287			43	0.830611
9	0.130343			63	0.38166			0.130343	0.542142			0.542142	0.369993			12	0.566011
43	0.175158			34	0.199977			0.175158	0.3159			0.3159	0.364692			46	0.822334
9	0.168543			3	0.133091			0.168543	0.412946			0.412946	0.474745			8	0.758472
25	0.228753			16	0.227334			0.228753	0.53649			0.53649	0.382624			23	0.679951
10	0.121363			31	0.150264			0.121363	0.483165			0.483165	0.379181			8	0.622913
20	0.161257			6	0.1432			0.161257	0.508681			0.508681	0.379541			10	0.588666
28	0.242351			31	0.167849			0.242351	0.559939			0.559939	0.600359			43	0.789923
45	0.145834			24	0.144575			0.145834	0.474493			0.474493	0.367846			80	0.831245
83	0.346824			3	0.11308			0.346824	0.409908			0.409908	1.70745			13	0.572717
69	0.147413			7	0.102403			0.147413	0.470236			0.470236	0.376029			20	0.83573
96	0.412359			90	0.15643			0.412359	0.666691			0.666691	0.440273			57	0.793867
44	0.119115			2	0.0702589			0.119115	0.382354			0.382354	0.436283			24	0.744841
83	0.170182			11	0.137784			0.170182	0.621175			0.621175	0.289959			2	0.685556
10	0.164238			3	0.0540617			0.164238	0.402178			0.402178	0.317981			25	0.718676
67	0.13592			10	0.192455			0.13592	0.445472			0.445472	0.350044			138	0.804635
19	0.172348			40	0.507032			0.172348	0.421673			0.421673	0.388579			8	0.647383
82	0.161164			39	0.486733			0.161164	0.37081			0.37081	0.358673			4	0.52667
26	0.159129			19	0.101338			0.159129	0.401555			0.401555	0.347643			44	0.73207
4	0.109971			2	0.172711			0.109971	0.440928			0.440928	0.360646			12	0.569993
44	0.146184			44	0.244551			0.146184	0.409361			0.409361	0.360417			3	0.627368
3	0.113982			140	0.155376			0.113982	0.461933			0.461933	0.329347			160	0.693856
3	0.11656			64	0.161854			0.11656	0.341545			0.341545	0.300921			23	0.605939
24	0.207661			52	0.365862			0.207661	0.494714			0.494714	0.310905			37	0.678905
12	0.138995			40	0.299711			0.138995	0.389404			0.389404	0.523889			10	0.771644
73	0.428637			20	0.184883			0.428637	0.486824			0.486824	0.305012			23	1.02599
17	0.157447			71	0.16089			0.157447	0.570279			0.570279	0.611696			27	1.05789
4	0.1005			13	0.138556			0.1005	0.349652			0.349652	0.431942			16	0.631141
58	0.204001			4	0.151772			0.204001	0.358043			0.358043	0.382789			2	0.652673
133	0.176812			4	0.136073			0.176812	0.477458			0.477458	0.295425			20	1.10439
18	0.113934			24	0.113139			0.113934	0.371263			0.371263	0.336005			13	0.663889
20	0.142978			16	0.150878			0.142978	0.449591			0.449591	0.407566			17	0.584146
3	0.144393			4	0.0705917			0.144393	0.367599			0.367599	0.385601			25	0.783744
37	0.156493			39	0.340413			0.156493	0.40865			0.40865	0.365396			9	0.698274
22	0.107968			14	0.119845			0.107968	0.398139			0.398139	0.375387			31	0.929241
53	0.243217			12	0.0989916			0.243217	0.425217			0.425217	0.337875			29	0.651012
11	0.142593			39	0.453197			0.142593	0.403581			0.403581	0.29102			9	0.797211
178	0.347546			5	0.151537			0.347546	0.520965			0.520965	0.339925			10	0.618294
189	0.365372			7	0.142827			0.365372	0.474537			0.474537	0.292935			5	0.633533
12	0.150551			3	0.143193			0.150551	0.513063			0.513063	0.408905			60	0.772678
21	0.124022			125	0.320021			0.124022	0.343824			0.343824	0.627655			9	0.582428
22	0.174114			109	0.267273			0.174114	0.466427			0.466427	0.361263			28	0.900598
7	0.120729			37	0.170193			0.120729	0.419595			0.419595	0.36384			21	0.578217
46	0.22861			13	0.286586			0.22861	0.432091			0.432091	0.354585			49	0.72362
57	0.202034			11	0.159216			0.202034	0.40705			0.40705	0.362677			35	1.00133
9	0.198054			28	0.0969463			0.198054	0.488569			0.488569	0.322986			85	0.62496
4	0.10564			5	0.116022			0.10564	0.522307			0.522307	0.850954			12	0.526274
3	0.120721			31	0.175722			0.120721	0.481662			0.481662	0.501736			20	0.612163
19	0.172744			27	0.25371			0.172744	0.499945			0.499945	0.318388			21	0.548844
5	0.0968255			16	0.141635			0.0968255	0.383244			0.383244	0.30414			99	0.690948
36	0.146831			24	0.103553			0.146831	0.553718			0.553718	0.335724			33	0.835016
45	0.10542			144	0.331797			0.10542	0.355347			0.355347	0.90222			23	0.734284
12	0.158915			39	0.175847			0.158915	0.429535			0.429535	0.631594			8	0.566271
18	0.173262			54	0.264379			0.173262	0.365696			0.365696	0.350189			31	0.569743
22	0.0936806			24	0.15742			0.0936806	0.339927			0.339927	0.688898			6	0.75219
10	0.403623			28	0.131083			0.403623	0.395815			0.395815	0.575058			39	0.855578
5	0.515725			4	0.108335			0.515725	0.411321			0.411321	0.281506			31	0.910647
2	0.546731			41	0.157375			0.546731	0.552631			0.552631	0.388363			23	0.746936
12	1.09548			6	0.160404			1.09548	0.434441			0.434441	0.227578			17	0.608904
8	0.596746			35	0.118827			0.596746	0.43806			0.43806	0.526394			2	0.645522
3	0.852659			2	0.135813			0.852659	0.294355			0.294355	0.303844			17	0.935377
37	0.576906			24	0.0969264			0.576906	0.321831			0.321831	0.496838			25	0.709233
2	0.410983			1	0.0677719			0.410983	0.609369			0.609369	0.266191			18	0.72493
3	0.750369			58	0.535913			0.750369	0.450585			0.450585	0.239474			47	1.13052
NaN	NaN			2	0.0723921			NaN	0.444328			0.444328	0.239774			4	0.704229
22	0.445238			43	0.389144			0.445238	0.525586			0.525586	0.30644			10	0.547743
NaN	NaN			88	0.19515			NaN	0.460482			0.460482	0.354087			73	0.989971
NaN	NaN			12	0.146644			NaN	0.335334			0.335334	0.321745			43	1.55591
9	0.611656			37	0.264856			0.611656	0.30062			0.30062	0.585877			45	0.62675
14	0.344904			38	0.146035			0.344904	0.536088			0.536088	0.288751			11	0.560883
8	0.340279			32	0.14965			0.340279	0.377515			0.377515	0.501319			32	1.13009
NaN	NaN			29	0.127452			NaN	0.316242			0.316242	0.293777			20	0.606816
4	1.27005			42	0.201461			1.27005	0.375568			0.375568	0.653377			17	0.568311
15	1.06525			27	0.11402			1.06525	0.230963			0.230963	0.32393			67	3.06123
99	1.2295			33	0.129587			1.2295	0.171686			0.171686	0.329875			46	0.7107
11	0.932908			9	0.133808			0.932908	0.181054			0.181054	0.561026			12	0.640399
11	1.0377			13	0.0824254			1.0377	0.182288			0.182288	0.421261			45	0.824623
2	1.02594			44	0.122442			1.02594	0.168489			0.168489	0.264893			74	0.604944
287	1.67978			108	0.14637			1.67978	0.427117			0.427117	0.366303			21	0.619057
16	1.05089			83	0.126653			1.05089	0.350783			0.350783	0.848936			74	0.816099
7	0.897364			131	0.179372			0.897364	0.213635			0.213635	0.364684			94	1.0089
82	1.05766			2	0.11			1.05766	0.200636			0.200636	0.291378			25	0.691233
100	1.00998			32	0.178629			1.00998	0.192039			0.192039	0.971624			7	0.747072
74	1.0371			20	0.119403			1.0371	0.208282			0.208282	0.280727			18	0.578429
32	0.982977			73	0.119805			0.982977	0.296951			0.296951	0.426121			10	0.620225
NaN	NaN			39	0.116188			NaN	0.220557			0.220557	0.759084			5	0.493212
7	1.14516			78	0.335378			1.14516	0.259587			0.259587	0.870204			27	0.923377
26	1.05074			228	0.337937			1.05074	0.182019			0.182019	0.424822			25	0.899534
3	1.44517			85	0.167412			1.44517	0.197683			0.197683	1.00635			98	0.988012
6	1.20965			181	0.144588			1.20965	0.186693			0.186693	0.621534			14	0.596687
260	1.35632			3	0.0719423			1.35632	0.233303			0.233303	0.930281			24	0.528377
2	1.09501			35	0.152818			1.09501	0.477252			0.477252	0.836029			33	0.583963
496	2.28656			24	0.116405			2.28656	0.22298			0.22298	0.382106			9	0.825781
6	0.989788			6	0.127919			0.989788	0.290094			0.290094	0.289656			67	1.49185
22	1.14004			14	0.199958			1.14004	0.259044			0.259044	0.330744			25	1.24014
3	1.04927			79	0.2055			1.04927	0.295337			0.295337	0.338113			10	0.548413
26	1.09292			7	0.156063			1.09292	0.281093			0.281093	0.337233			80	0.626464
13	0.982411			99	0.163903			0.982411	0.218977			0.218977	0.281789			192	1.06724
13	0.983214			4	0.10808			0.983214	0.262206			0.262206	0.500286			25	0.712677
NaN	NaN			101	0.162339			NaN	0.254009			0.254009	0.314877			109	0.821628
20	1.11891			151	0.187112			1.11891	0.304614			0.304614	0.247352			3	0.543104
6	0.985453			49	0.155377			0.985453	0.210542			0.210542	0.281005			24	0.753218
11	0.824284			74	0.144639			0.824284	0.192033			0.192033	0.473566			11	0.779859
104	0.912931			12	0.104056			0.912931	0.201246			0.201246	0.392089			25	1.03449
16	0.944743			101	0.155271			0.944743	0.189542			0.189542	0.376152			16	0.356187
11	0.714797			14	0.140921			0.714797	0.177951			0.177951	0.235685			10	0.278445
82	0.886671			66	0.153639			0.886671	0.294537			0.294537	0.56307			4	0.55466
258	1.11757			63	0.118398			1.11757	0.271527			0.271527	0.293211			3	0.309568
3	0.975846			11	0.15797			0.975846	0.267368			0.267368	1.17097			5	0.733887
11	0.680998			15	0.234817			0.680998	0.500042			0.500042	0.38032			9	0.49717
139	0.877864			4	0.285185			0.877864	0.329247			0.329247	0.3123			8	0.54871
18	0.643411			8	0.21722			0.643411	0.372107			0.372107	0.573686			8	0.308015
53	0.783836			48	0.28064			0.783836	0.351301			0.351301	0.539595			2	0.353466
21	1.34217			16	0.335388			1.34217	0.25364			0.25364	0.389352			24	0.592817
29	0.765797			51	0.421607			0.765797	0.276685			0.276685	0.49676			13	0.319735
31	0.72397			39	0.271572			0.72397	0.193592			0.193592	0.576062			57	0.762287
11	0.914337			4	0.28518			0.914337	0.305248			0.305248	0.917246			14	0.396475
2	1.32217			24	0.235224			1.32217	0.342153			0.342153	0.464382			45	0.346556
4	0.77833			6	0.324314			0.77833	0.394142			0.394142	0.487636			5	0.838287
108	0.826204			73	0.279635			0.826204	0.323236			0.323236	0.656057			2	0.319985
41	0.87481			61	0.345893			0.87481	0.289747			0.289747	0.453589			3	0.539633
16	0.908253			4	0.308313			0.908253	0.322126			0.322126	0.431814			5	0.505919
32	0.843462			50	0.315626			0.843462	0.339721			0.339721	0.547171			10	0.5656
35	1.01809			10	0.218667			1.01809	0.355926			0.355926	0.542545			13	0.530249
46	0.842656			40	0.346927			0.842656	0.295365			0.295365	0.801226			14	0.4291
7	0.685862			38	0.300415			0.685862	0.255818			0.255818	0.717552			51	0.444925
26	0.971464			28	0.227074			0.971464	0.812018			0.812018	0.448614			23	0.375184
51	0.890208			14	0.20263			0.890208	0.239579			0.239579	0.520197			39	0.560497
8	0.685853			33	0.332024			0.685853	0.191528			0.191528	0.649682			34	0.610989
16	0.91667			20	0.24441			0.91667	0.292803			0.292803	0.755242			21	0.34466
31	0.967594			2	0.280292			0.967594	0.198503			0.198503	1.05277			10	0.382675
5	0.672683			79	0.297512			0.672683	0.249856			0.249856	0.612234			36	0.465672
53	0.916715			32	0.229957			0.916715	0.212262			0.212262	0.723402			3	0.320002
22	0.698625			34	0.272606			0.698625	0.373702			0.373702	0.367523			26	0.377875
10	0.895461			2	0.381783			0.895461	0.198721			0.198721	0.686328			23	0.308931
8	0.699468			15	0.312985			0.699468	0.313309			0.313309	0.469456			114	0.375196
14	0.800169			10	0.250226			0.800169	0.304107			0.304107	0.428855			25	0.363889
4	1.04494			7	0.327625			1.04494	0.23514			0.23514	0.714073			7	0.300334
7	0.91114			8	0.322851			0.91114	0.222338			0.222338	0.764103			32	0.327693
14	1.05817			29	0.347535			1.05817	0.199783			0.199783	0.59539			2	0.365019
33	0.805751			5	0.204352			0.805751	0.17352			0.17352	0.576179			9	0.315764
20	0.933093			81	0.464453			0.933093	0.151781			0.151781	0.557994			5	0.338579
12	0.988637			49	0.872447			0.988637	0.308619			0.308619	0.472672			3	0.283408
24	0.908088			16	0.589062			0.908088	0.242504			0.242504	0.613693			9	0.304047
2	0.695315			3	0.221263			0.695315	0.261239			0.261239	0.799485			14	0.500405
571	1.38469			47	0.30811			1.38469	0.431842			0.431842	0.443356			44	0.377032
94	0.831581			4	0.228193			0.831581	0.193999			0.193999	0.575818			80	0.33352
4	0.637248			19	0.428783			0.637248	0.275229			0.275229	0.472298			52	0.364168
252	1.01725			2	0.382616			1.01725	0.211629			0.211629	0.405773			203	0.506096
69	0.791773			8	0.248481			0.791773	0.25703			0.25703	0.77394			16	0.322606
10	0.787849			8	0.203961			0.787849	0.443197			0.443197	0.601497			22	0.327074
5	0.634592			9	0.438899			0.634592	0.352113			0.352113	0.833054			7	0.289645
5	0.80296			16	0.213621			0.80296	0.195451			0.195451	0.80206			38	0.332477
11	0.731299			20	0.249231			0.731299	0.322808			0.322808	0.482666			15	0.393069
15	0.93931			3	0.47741			0.93931	0.214103			0.214103	0.503593			8	0.851612
86	0.871669			3	0.245216			0.871669	0.182131			0.182131	0.521492			3	0.498122
18	0.657448			33	0.295789			0.657448	0.200059			0.200059	0.546707			5	0.332498
2	0.936873			51	0.267576			0.936873	0.440331			0.440331	0.470136			18	0.496753
55	0.830553			16	0.292414			0.830553	0.171113			0.171113	0.628933			32	0.377773
4	0.819654			115	0.33247			0.819654	0.193161			0.193161	0.493895			10	0.295229
642	1.31198			3	0.187279			1.31198	0.290122			0.290122	0.374829			22	0.476869
22	0.935862			10	0.253777			0.935862	0.18609			0.18609	0.460561			18	0.427496
46	0.935665			18	0.425959			0.935665	0.450832			0.450832	0.475898			12	0.365891
5	0.875489			5	0.30414			0.875489	0.202351			0.202351	0.372473			25	0.647258
122	1.17927			9	0.249285			1.17927	0.188975			0.188975	0.366837			2	0.533791
16	1.11569			48	0.33244			1.11569	0.218161			0.218161	0.568726			14	0.855523
3	0.961884			130	0.425687			0.961884	0.439542			0.439542	0.396851			9	0.326001
15	0.703459			98	0.628556			0.703459	0.238999			0.238999	0.392587			40	0.412012
4	0.768954			17	0.412269			0.768954	0.219397			0.219397	0.410298			2	0.37376
12	0.79763			91	0.398318			0.79763	0.153701			0.153701	0.416037			59	0.839752
19	0.870117			229	0.464191			0.870117	0.210295			0.210295	0.684132			57	0.756243
16	0.923786			19	0.443634			0.923786	0.214358			0.214358	0.563544			14	0.572744
NaN	NaN			82	0.593723			NaN	0.344988			0.344988	0.657353			23	0.918802
3	0.360435			327	0.533812			0.360435	0.194501			0.194501	0.451257			14	0.619009
6	0.398782			90	0.462385			0.398782	0.16428			0.16428	0.37494			41	0.660747
17	0.550146			8	0.26488			0.550146	0.28436			0.28436	0.460154			4	0.612695
2	0.557914			6	0.320149			0.557914	0.363376			0.363376	0.699043			3	0.494576
6	0.423607			40	0.255987			0.423607					0.874227			15	0.56501
2	0.401601			7	0.277613			0.401601								57	0.548718
19	0.517668			87	0.500322			0.517668								14	0.604177
14	0.570367			18	0.312486			0.570367								20	0.538373
79	0.512744			19	0.374393			0.512744								24	0.554557
41	0.52911			160	0.346116			0.52911								105	0.638874
38	0.47379			18	0.373005			0.47379								113	0.571573
7	0.47108			84	0.345675			0.47108								22	0.581659
5	0.442531			7	0.205164			0.442531								11	0.522908
9	0.534958			23	0.24297			0.534958								12	0.533181
35	0.468933			7	0.216233			0.468933								32	0.692139
8	1.04518			15	0.329734			1.04518								33	0.624601
17	0.444408			6	0.264335			0.444408								7	0.476009
27	0.40727			157	0.330766			0.40727								22	0.561778
29	0.462521			18	0.230502			0.462521								19	0.542784
34	0.531517			7	0.256423			0.531517								5	0.500523
5	0.463919			15	0.282942			0.463919								12	0.49224
14	0.485972			112	0.299418			0.485972								191	0.802934
9	0.522491			8	0.284242			0.522491								53	0.635897
22	0.440089			57	0.304841			0.440089								20	0.529648
4	0.398118			11	0.318139			0.398118								20	0.572511
4	0.381582			21	0.261657			0.381582								NaN	NaN
10	0.629895			2	0.236831			0.629895
4	0.535116			33	0.279639			0.535116
16	0.52461			7	0.265579			0.52461
2	0.586196			13	1.21755			0.586196
