# Supplementary material for: Thalamocortical feedback selectively controls pyramidal neuron excitability
Source: Nat Commun. 2025 Jul 1;16:5663. doi: 10.1038/s41467-025-60835-w (PMC12215560; doi:10.1038/s41467-025-60835-w)
Supplement: Supplementary file 4 — Source data [file 41467_2025_60835_MOESM4_ESM.zip › Source data/Fig 4/Fig4i.xlsx]

## Sheet: Sheet1
DSDP probability
POm	Others
0	0.2
0	0.111111
0.222222	0.25
0	0
0	0
0.333333	0.125
0	0.1
0.1	0.1
0.1	0
0	0
