# Supplementary material for: Thalamocortical feedback selectively controls pyramidal neuron excitability
Source: Nat Commun. 2025 Jul 1;16:5663. doi: 10.1038/s41467-025-60835-w (PMC12215560; doi:10.1038/s41467-025-60835-w)
Supplement: Supplementary file 4 — Source data [file 41467_2025_60835_MOESM4_ESM.zip › Source data/Fig 4/Fig4j.xlsx]

## Sheet: Sheet1
Total DSDP duration (ms)
POm	Others
0	45.3
0	55.6
115.889	260.889
191.444	24
0	20.4
21	0
0	0
0	0
0	0
24.8	21.9
