# Supplementary material for: Thalamocortical feedback selectively controls pyramidal neuron excitability
Source: Nat Commun. 2025 Jul 1;16:5663. doi: 10.1038/s41467-025-60835-w (PMC12215560; doi:10.1038/s41467-025-60835-w)
Supplement: Supplementary file 4 — Source data [file 41467_2025_60835_MOESM4_ESM.zip › Source data/Fig 4/Fig4k.xlsx]

## Sheet: Sheet1
DSDP freq. (Hz)			Short events freq. (Hz)
POm	Others		POm	Others
0.230911	0.230911		9.62131	13.7777
0	0.0529201		0.309583	2.40787
0.101035	0.151552		0.841955	0.303104
0	0		0.424345	0.666828
0	0		1.95275	1.21242
0.10584	0.037888		1.74636	2.57638
0	0.0232601		2.00038	1.76777
0.0238141	0.0238141		3.02439	2.45285
0.0769704	0.0769704		3.61761	4.54126
0	0.0238141		1.80987	1.92894
