# Supplementary material for: Thalamocortical feedback selectively controls pyramidal neuron excitability
Source: Nat Commun. 2025 Jul 1;16:5663. doi: 10.1038/s41467-025-60835-w (PMC12215560; doi:10.1038/s41467-025-60835-w)
Supplement: Supplementary file 4 — Source data [file 41467_2025_60835_MOESM4_ESM.zip › Source data/Fig 5/Fig 5b.xlsx]

## Sheet: Sheet1
Holding potential (mV)	DSDP amplitude (mV)			Holding potential (mV)	DSDP amplitude (mV)			Holding potential (mV)	DSDP amplitude (mV)
-125	-6.3			-90	-0.35			-60	8.45
-125	-5.4			-90	0.3			-60	3.56
-125	-1.7			-90	1.3			-60	7.76
-120	-0.58			-90	0.25			-50	1.605
-120	-0.43			-95	0			-55	1.65
-120	-0.665			-95	0			-55	1.13
