# Supplementary material for: Thalamocortical feedback selectively controls pyramidal neuron excitability
Source: Nat Commun. 2025 Jul 1;16:5663. doi: 10.1038/s41467-025-60835-w (PMC12215560; doi:10.1038/s41467-025-60835-w)
Supplement: Supplementary file 4 — Source data [file 41467_2025_60835_MOESM4_ESM.zip › Source data/Fig 5/Fig 5f.xlsx]

## Sheet: Sheet1
Rm (Mohm)
Control	A1899		Control	Fluoxetine		Control	Bupivacaine+QX314+Barium
201.613	186.22		34.0136	58.7402		42.3729	54.054
95.6938	111.607		140.845	196.078		38.4615	74.0741
60.6061	74.0741		76.9231	105.263		45.2489	49.7512
119.048	142.857		118.343	172.117
