# Supplementary material for: Thalamocortical feedback selectively controls pyramidal neuron excitability
Source: Nat Commun. 2025 Jul 1;16:5663. doi: 10.1038/s41467-025-60835-w (PMC12215560; doi:10.1038/s41467-025-60835-w)
Supplement: Supplementary file 4 — Source data [file 41467_2025_60835_MOESM4_ESM.zip › Source data/Fig 5/Fig 5g.xlsx]

## Sheet: Sheet1
DSDP frequency (Hz)
Control	IBMX
0.12	0.1
0.21	0.23
0.1	0.11
0.18	0.14
