# Supplementary material for: Thalamocortical feedback selectively controls pyramidal neuron excitability
Source: Nat Commun. 2025 Jul 1;16:5663. doi: 10.1038/s41467-025-60835-w (PMC12215560; doi:10.1038/s41467-025-60835-w)
Supplement: Supplementary file 4 — Source data [file 41467_2025_60835_MOESM4_ESM.zip › Source data/Fig 6/Fig 6b.xlsx]

## Sheet: Sheet1
DSDP freq. (Hz)			DSDP freq. (Hz)
Control	LY367385		Control	MCPG
0.1	0		0.2	0
0.4	0		0.4	0
0.3	0		0.4	0
0.25	0.05		0.3	0
