# Supplementary material for: Thalamocortical feedback selectively controls pyramidal neuron excitability
Source: Nat Commun. 2025 Jul 1;16:5663. doi: 10.1038/s41467-025-60835-w (PMC12215560; doi:10.1038/s41467-025-60835-w)
Supplement: Supplementary file 4 — Source data [file 41467_2025_60835_MOESM4_ESM.zip › Source data/Fig 6/Fig 6c.xlsx]

## Sheet: Sheet1
Rm (MOhm)
Control	LY3673385
97.667	94.935
187.97	166.667
100.705	81.301
74.074	63.694
Control	MCPG
71.4286	68.4932
72.922	72.1435
104.967	103.093
