# Supplementary material for: Thalamocortical feedback selectively controls pyramidal neuron excitability
Source: Nat Commun. 2025 Jul 1;16:5663. doi: 10.1038/s41467-025-60835-w (PMC12215560; doi:10.1038/s41467-025-60835-w)
Supplement: Supplementary file 4 — Source data [file 41467_2025_60835_MOESM4_ESM.zip › Source data/Fig 6/Fig 6d.xlsx]

## Sheet: Sheet1
DSDP Freq. (Hz)
Control	MPEP
0.00845059	0.0318049
0.0242954	0.155491
0.088347	0.0342994
0.046277	0.255741
0.0358038	0.0890833
0.0401067	0.0215959
