# Supplementary material for: Thalamocortical feedback selectively controls pyramidal neuron excitability
Source: Nat Commun. 2025 Jul 1;16:5663. doi: 10.1038/s41467-025-60835-w (PMC12215560; doi:10.1038/s41467-025-60835-w)
Supplement: Supplementary file 4 — Source data [file 41467_2025_60835_MOESM4_ESM.zip › Source data/Fig 6/Fig 6e.xlsx]

## Sheet: Sheet1
DSDP Freq. (Hz)
MPEP	MPEP+LY3673385	MPEP
0.0361606	0.0253518	0.016197
0.102898	0.0284434	0.0254903
0.0323939	0.0291545	0.0723213
0.151172	0	0.0133126
0.0743154	0	0.0180803
0.14951	0.0546647	0.0721921
