# Supplementary material for: Thalamocortical feedback selectively controls pyramidal neuron excitability
Source: Nat Commun. 2025 Jul 1;16:5663. doi: 10.1038/s41467-025-60835-w (PMC12215560; doi:10.1038/s41467-025-60835-w)
Supplement: Supplementary file 4 — Source data [file 41467_2025_60835_MOESM4_ESM.zip › Source data/Fig 6/Fig 6h.xlsx]

## Sheet: Sheet1
Rm (Mohm) with GDP-B-S
<1min	>3min
175.747	145.138
107.296	84.962
325.733	320.513
234.354	225.452
