# Supplementary material for: Thalamocortical feedback selectively controls pyramidal neuron excitability
Source: Nat Commun. 2025 Jul 1;16:5663. doi: 10.1038/s41467-025-60835-w (PMC12215560; doi:10.1038/s41467-025-60835-w)
Supplement: Supplementary file 4 — Source data [file 41467_2025_60835_MOESM4_ESM.zip › Source data/Fig 7/Fig 7dejk.xlsx]

## Sheet: Sheet1
layer	Cohen's d	Average activity in control (dF/F0)	Average activity in DHPG (dF/F0)	Prediction power in control	Prediction power in DHPG
'upper'	0.408615	18.3348	28.5618	0.264654	0.0118331
'upper'	0.678101	12.3981	23.0823	0.238112	0.0636829
'upper'	0.677757	12.9997	23.1087	0.172717	-0.0698545
'upper'	0.307449	15.1628	19.5416	0.057876	0.0475553
'upper'	0.34932	16.6388	22.4714	0.146231	0.00701424
'upper'	0.176946	14.7217	17.2311	0.185666	0.0333621
'upper'	0.00151452	22.3882	22.4271	0.191003	0.0606221
'upper'	0.128945	16.384	18.8639	0.341957	0.00908079
'upper'	0.243726	12.18	16.0215	0.291437	0.0576031
'upper'	0.133341	12.7389	14.8915	0.208035	0.0401281
'upper'	0.274743	10.7713	13.8573	0.090003	0.012897
'upper'	0.447004	12.6204	18.056	0.0479402	0.072395
'upper'	-0.0378358	15.9732	15.4022	0.0720659	0.0347522
'lower'	0.179833	19.2417	22.5469	0.115657	-0.0102729
'lower'	-0.192349	24.1345	19.13	0.297348	-0.0250254
'lower'	0.0719097	14.9476	15.946	0.21255	0.132969
'lower'	-0.322098	24.1893	15.3434	0.193014	-0.0279206
'lower'	-0.0145556	20.3551	20.0949	0.255699	0.0697411
'lower'	0.225463	16.4272	19.6142	0.189804	0.0341332
'lower'	0.0369342	18.5086	19.049	0.123652	0.0449939
'lower'	-0.269461	24.1745	18.4635	0.1316	0.0395691
'lower'	0.0343865	17.8916	18.4538	0.226229	-0.0254913
'upper'	0.151159	16.2912	18.9308	0.183202	0.0216306
'upper'	0.0840875	12.7779	14.2519	-0.0105535	0.473865
'upper'	-0.0404845	33.8888	32.2329	0.122053	0.306395
'upper'	0.699299	23.314	44.7415	0.110168	0.280247
'upper'	0.539515	19.0808	29.8934	0.116173	0.492887
'upper'	0.291589	11.7461	16.1622	-0.00484139	0.339285
'upper'	-0.00490561	13.6576	13.5882	-0.0424757	0.273712
'upper'	0.267133	20.4347	26.1223	-0.0413058	0.258773
'upper'	0.514181	10.8735	18.7516	0.0160422	0.39802
'upper'	0.841114	16.4281	31.5739	-0.0239125	0.165811
'upper'	0.552132	15.8671	24.8548	0.00387855	0.238938
'upper'	0.503184	14.4426	22.3157	0.0399812	0.178105
'upper'	0.340094	12.2939	18.3937	-0.0484972	0.354631
'upper'	-0.0479594	29.5091	27.6622	0.00460175	0.312692
'upper'	0.222488	13.1922	16.2651	-0.000556635	0.306818
'upper'	0.270322	14.3238	18.5309	0.0148442	0.47772
'upper'	0.352317	20.911	27.7557	-0.0234751	0.387656
'upper'	0.359394	15.1884	21.5888	-0.0458377	0.326264
'upper'	0.293538	17.5877	23.5953	0.116225	0.271489
'lower'	0.18564	20.7492	23.9926	-0.0912903	0.375213
'lower'	0.254364	17.5882	22.5267	0.0341594	0.337733
'lower'	0.541207	13.0308	20.1142	-0.054891	0.173512
'lower'	0.272143	21.5138	27.775	-0.000929829	0.241062
'lower'	-0.118072	24.8509	22.7941	-0.0454996	0.232991
'lower'	0.0210791	24.0856	24.48	0.0548514	0.24246
'lower'	0.144294	25.1649	28.0486	-0.0410424	0.249906
'upper'	-0.340066	14.6316	10.4697	0.000780895	0.288446
'upper'	0.319661	17.2989	23.2515	0.0519614	0.188011
'upper'	0.59151	12.9505	21.1642	0.232396	0.407308
'upper'	1.14415	10.2924	24.2862	0.0408488	0.145754
'upper'	0.574852	22.1404	55.1632	0.0874622	0.110476
'upper'	1.00264	11.9795	26.9943	-0.00303487	0.198973
'upper'	1.17416	11.3831	27.6319	0.0722954	0.167165
'upper'	1.23821	13.1589	33.8056	0.32738	0.244745
'upper'	0.865589	24.4677	44.1807	0.0868806	0.141507
'upper'	0.267435	16.532	20.0016	0.0165689	0.183206
'upper'	0.875679	12.9888	25.5944	0.0773852	0.161162
'upper'	0.934015	19.8059	33.1296	0.0896661	0.151387
'upper'	1.00334	13.339	25.7565	0.0768226	0.219596
'upper'	-1.48563	70.8116	20.2596	0.051938	0.20232
'upper'	1.54318	12.2031	37.123	0.143096	0.0851073
'upper'	1.98832	11.2633	40.9611	0.123688	0.210434
'upper'	1.4932	13.1341	35.7498	0.0628581	0.1619
'upper'	0.388316	12.9551	18.6872	0.00642049	0.261736
'upper'	1.3464	13.6061	48.466	0.0880226	0.175786
'upper'	-0.472359	23.9388	11.3429	0.0151718	0.194101
'upper'	-0.270955	34.6017	28.5563	0.0410786	0.146493
'upper'	0.0774571	26.2514	27.5634	0.143611	0.0854072
'lower'	0.964085	17.3344	31.6779	0.244435	0.197073
'lower'	0.750161	30.4691	42.9878	0.175955	0.0961845
'lower'	1.72498	11.5019	36.6303	0.0055204	0.205222
'lower'	0.533517	13.3535	23.1881	0.0553463	0.0822177
'lower'	2.75303	23.5555	91.8298	0.0768191	0.0622596
'lower'	1.05537	12.8776	33.0093	0.0862536	0.0859202
'lower'	0.653496	18.801	34.0996	0.126418	0.14875
'lower'	0.78134	22.14	35.5699	-0.0130345	0.281032
'lower'	1.2461	20.2143	39.5591	0.116268	0.152199
'lower'	0.410066	23.9835	33.1201	0.088535	0.202533
'lower'	0.385859	24.565	33.3419	0.0380412	0.0847406
'upper'	0.216632	22.4915	32.1078	0.118105	0.11349
'upper'	0.331032	15.1967	20.5254	0.0556477	0.214414
'upper'	-0.0751537	17.6303	16.0577	0.0970373	0.0951308
'upper'	0.478708	15.6844	40.8181	0.367158	0.529574
'upper'	-0.014488	11.0249	10.8798	0.44587	0.61454
'upper'	-0.146335	12.5356	10.7328	0.284383	0.231014
'upper'	0.563112	16.7761	34.7432	0.22225	0.279118
'upper'	0.184332	15.6213	18.5849	0.402379	0.535334
'upper'	0.142049	8.57091	9.99036	0.296284	0.163844
'upper'	0.634624	21.355	59.2959	0.244992	0.0835075
'upper'	0.618946	14.3665	29.2998	0.266433	0.376896
'upper'	0.543965	16.3465	26.0927	0.199239	0.0641217
'upper'	0.430171	16.669	27.5909	0.228226	0.190011
'upper'	0.498846	14.1259	22.3774	0.347214	0.54572
'upper'	0.420586	16.1073	23.604	0.169512	0.261242
'upper'	0.794351	27.1591	98.3884	0.196808	0.289708
'upper'	0.11433	20.1635	22.6696	0.345585	0.442376
'upper'	0.454765	13.8514	22.6845	0.136057	0.083136
'upper'	0.0527855	12.1027	12.7039	0.296508	-0.0317626
'upper'	0.0268903	11.7757	12.0963	0.334317	0.223913
'upper'	-0.0963645	13.8296	12.5047	0.346735	0.349791
'upper'	0.106036	12.3401	13.5564	0.0348547	0.138909
'upper'	0.129184	14.3687	16.5006	0.290868	0.221471
'upper'	0.0397815	11.9085	12.3758	0.312067	0.0957954
'upper'	0.0263673	12.6337	12.939	0.350382	0.302079
'lower'	0.229887	23.2848	29.9953	0.26021	0.136267
'lower'	0.241078	16.6862	20.694	0.35549	0.211331
'lower'	0.138274	15.29	17.4635	0.259285	0.315903
'lower'	0.261605	17.0676	21.9315	0.287055	0.134374
'lower'	-0.193993	16.8057	14.0872	0.300064	0.394954
'lower'	-0.119629	14.7222	13.0808	0.272339	0.384601
'lower'	-0.0893207	13.786	12.4261	0.227316	0.362021
'lower'	-0.371646	16.3595	10.4974	0.310326	0.0282298
'lower'	0.0419709	14.6139	15.2029	0.258764	0.397921
'lower'	0.137078	13.2101	15.1005	0.328336	0.433748
'upper'	0.295672	16.2654	45.1162	0.277264	0.268713
'upper'	0.254333	18.769	47.4971	0.298222	0.231043
'upper'	0.335309	12.0607	56.7042	0.337521	0.514868
'upper'	0.192705	34.659	53.8718	0.34391	0.468944
'upper'	-0.227769	70.4757	47.3028	0.307157	0.408398
'upper'	0.380585	26.2277	73.953	0.140189	0.120338
'upper'	0.337492	10.354	46.0065	0.253237	0.157431
'upper'	0.290987	16.3792	49.8979	0.360319	0.140931
'upper'	0.301481	9.88977	43.7178	0.379071	0.155919
'upper'	0.263655	14.3821	40.9724	0.195282	0.0918022
'upper'	0.291689	11.8659	42.8836	0.435568	0.134987
'lower'	0.334242	12.6028	47.8271	0.1959	0.219479
'lower'	0.301894	15.5128	49.8791	0.10963	0.114654
'lower'	0.321245	11.7569	43.3344	0.215408	0.137385
				0.164977	0.116841
				0.181547	0.157698
				0.255446	0.0639722
				0.320373	0.149738
				0.295711	0.191743
