# Supplementary material for: Thalamocortical feedback selectively controls pyramidal neuron excitability
Source: Nat Commun. 2025 Jul 1;16:5663. doi: 10.1038/s41467-025-60835-w (PMC12215560; doi:10.1038/s41467-025-60835-w)
Supplement: Supplementary file 4 — Source data [file 41467_2025_60835_MOESM4_ESM.zip › Source data/Fig 7/Fig 7fglm.xlsx]

## Sheet: Sheet1
upper L2/3 increasing their activity			upper L2/3 decreasing their activity
Activity in control (dF/F0)	Activity in MCPG (dF/F0)		Activity in control (dF/F0)	Activity in MCPG (dF/F0)
12.9808	20.5273		47.8721	16.1163		33.9236	27.5942
16.2247	20.1659		32.4626	22.9587		17.6668	21.8065
14.5401	18.7965		22.7945	15.078		16.3009	18.0939
17.1329	21.1727		23.0487	14.4331		22.0599	22.4556
13.8861	19.0743		31.2821	17.4274		22.8918	20.9943
17.4161	23.7382		22.6238	14.3968		23.2886	20.6125
12.0113	15.4518		29.775	16.8827		25.7404	21.3418
13.0541	15.7435		55.1516	17.3525		50.1771	36.3614
13.3515	16.2048		33.8559	21.9275		21.222	20.13
10.1124	12.657		46.593	19.0248		16.2669	18.0384
15.478	22.9221		26.001	14.3908		13.588	15.4994
18.2398	25.4307		49.2786	12.5907		22.5198	23.0928
7.78805	11.5855		46.0353	11.915		15.3832	15.5347
9.1419	14.5473		43.906	25.8443		22.9575	23.5884
11.2235	17.2121					16.2317	16.312
15.2917	20.6507					23.2538	17.7832
14.4462	21.0257					12.9508	13.0973
15.204	23.0516					12.7542	12.6396
13.6976	23.6504					16.3152	19.0995
17.1276	24.7548					15.6789	16.2362
14.5135	26.5852					37.476	31.4897
18.3896	24.6296					29.7449	25.9905
14.0694	19.6169					23.184	27.7836
16.9781	21.7257					35.9753	27.6868
15.919	26.9822					34.567	28.9464
13.6904	19.2344					20.5952	26.0382
15.7658	24.083					12.8192	11.0433
17.1328	23.4862					17.6716	14.88
						13.2955	13.1596
						16.7654	15.4038
						10.2413	10.193
						11.5984	12.1921
						11.4318	11.9003
						15.0235	18.5078
						28.2958	33.3587
						19.0887	19.2995
						15.0263	15.4074
						25.684	19.5963
						15.9884	16.7623
						10.7685	12.44
						10.6439	10.834
						10.6968	12.1628
						15.9563	17.1565
						10.5554	11.2496
						19.5831	23.4399
						13.4061	13.9671
						12.5199	12.2909
						17.1922	15.5135
						9.36144	9.1567
						13.6266	16.0878
						27.3968	32.2397
						27.9218	22.6619
						14.8925	13.886
						16.0512	15.8057
						12.9789	16.3126
						26.1982	19.7556
						16.9548	19.865
						18.4313	20.0552
						13.7176	15.1693
						19.3494	19.8396
						16.9371	19.8761
						14.7547	16.0337

## Sheet: Sheet2
layer	Cohen's d	Average activity in control (dF/F0)	Average activity in MCPG (dF/F0)	Prediction power in control	Prediction power in MCPG
'upper'	-0.665202	47.8721	16.1163	0.558942	0.502395
'upper'	-0.14744	33.9236	27.5942	0.442597	0.27485
'upper'	-0.235268	32.4626	22.9587	0.444425	0.347872
'upper'	0.466821	12.9808	20.5273	0.413601	0.25631
'upper'	0.170771	17.6668	21.8065	0.382915	0.116827
'upper'	-0.321621	22.7945	15.078	0.500533	0.447373
'upper'	-0.34609	23.0487	14.4331	0.240763	0.144805
'upper'	0.106633	16.3009	18.0939	0.257496	0.0943625
'upper'	0.224285	16.2247	20.1659	0.232578	0.230093
'upper'	-0.4262	31.2821	17.4274	0.352045	0.149346
'upper'	0.0148037	22.0599	22.4556	0.287677	0.208818
'upper'	-0.34812	22.6238	14.3968	0.31154	0.291901
'upper'	-0.0642915	22.8918	20.9943	0.186556	0.0981387
'upper'	-0.436758	29.775	16.8827	0.39491	0.289492
'upper'	-0.110855	23.2886	20.6125	0.319065	0.106023
'upper'	-0.171902	25.7404	21.3418	0.243445	0.00892875
'upper'	-0.687992	55.1516	17.3525	0.161788	0.110583
'upper'	-0.337629	33.8559	21.9275	0.275274	0.101008
'upper'	-0.558597	46.593	19.0248	0.484001	0.312231
'upper'	-0.195396	50.1771	36.3614	0.483104	0.294156
'upper'	-0.405989	26.001	14.3908	0.552445	0.567599
'upper'	0.290147	14.5401	18.7965	0.263365	0.137974
'upper'	-0.0567623	21.222	20.13	0.255862	0.0372282
'upper'	-0.794322	49.2786	12.5907	0.105007	0.0487493
'upper'	-0.737778	46.0353	11.915	0.284438	0.150546
'upper'	0.105587	16.2669	18.0384	0.323438	0.144263
'upper'	0.147836	13.588	15.4994	0.245166	0.204779
'upper'	0.0242315	22.5198	23.0928	0.259423	0.150738
'upper'	0.230731	17.1329	21.1727	0.430732	0.296612
'upper'	0.008824	15.3832	15.5347	0.282208	0.241292
'upper'	0.0256071	22.9575	23.5884	0.427991	0.223816
'upper'	0.00469245	16.2317	16.312	0.298432	0.0950488
'upper'	-0.199306	23.2538	17.7832	0.326977	0.154648
'upper'	0.0102758	12.9508	13.0973	0.403129	0.300037
'upper'	-0.00842177	12.7542	12.6396	0.150719	0.137611
'upper'	0.194053	16.3152	19.0995	0.314733	0.165383
'upper'	0.387135	13.8861	19.0743	0.152485	0.0177948
'upper'	0.0348341	15.6789	16.2362	0.177032	0.142398
'upper'	-0.367015	43.906	25.8443	0.272464	0.105111
'lower'	0.11855	20.0164	22.1708	0.44529	0.30869
'lower'	-0.145876	26.8748	22.1908	0.178346	0.185418
'lower'	-0.247195	24.5702	18.6449	0.523903	0.351733
'lower'	-0.0484341	24.893	23.4845	0.0371832	0.0803836
'lower'	0.299679	20.3178	27.4409	0.387937	0.323752
'lower'	-0.17073	28.7487	23.5958	0.384952	0.231365
'lower'	-0.0544054	26.259	24.568	0.177585	0.128835
'lower'	0.287398	17.3365	22.975	0.538654	0.247371
'lower'	0.213976	20.4102	24.7508	0.274813	0.174244
'lower'	0.143564	18.636	20.9923	0.284817	0.221993
'lower'	0.0591783	22.7412	24.3267	0.304232	0.157755
'lower'	0.460054	19.6464	28.5494	0.386628	0.24347
'lower'	0.229049	17.8115	21.9524	0.361313	0.296624
'lower'	0.372124	14.7314	20.3718	0.312689	0.114464
'lower'	0.149077	16.1728	18.6152	0.316801	0.174366
'lower'	0.351564	21.8157	29.0748	0.270404	0.211375
'lower'	0.184857	17.5614	20.3701	0.318207	0.199247
'upper'	-0.128253	37.476	31.4897	0.307077	0.117745
'upper'	-0.0911382	29.7449	25.9905	0.339584	0.427151
'upper'	0.120455	23.184	27.7836	0.170626	0.230548
'upper'	-0.166345	35.9753	27.6868	0.279451	0.323749
'upper'	-0.132388	34.567	28.9464	0.170399	0.214585
'upper'	0.188962	20.5952	26.0382	0.308772	0.375257
'upper'	-0.128251	12.8192	11.0433	0.25636	0.328619
'upper'	-0.134671	17.6716	14.88	0.20735	0.194132
'upper'	-0.00999052	13.2955	13.1596	0.0850818	0.154109
'upper'	-0.0704518	16.7654	15.4038	0.263269	0.251943
'upper'	-0.0041763	10.2413	10.193	0.250175	0.301244
'upper'	0.0421074	11.5984	12.1921	0.134473	0.0824052
'upper'	0.23424	17.4161	23.7382	0.236406	0.230704
'upper'	0.0347682	11.4318	11.9003	0.274743	0.270905
'upper'	0.260155	12.0113	15.4518	0.095771	0.12138
'upper'	0.153763	15.0235	18.5078	0.0703344	0.0993021
'upper'	0.121536	28.2958	33.3587	0.0970366	0.160341
'upper'	0.00886878	19.0887	19.2995	0.249756	0.381591
'upper'	0.0200345	15.0263	15.4074	0.416679	0.419092
'upper'	-0.189641	25.684	19.5963	0.152145	0.133016
'upper'	0.0586342	15.9884	16.7623	0.186732	0.300873
'upper'	0.205566	13.0541	15.7435	0.133303	0.150985
'upper'	0.232703	13.3515	16.2048	0.11767	0.0679315
'upper'	0.16601	10.7685	12.44	0.128345	0.118973
'upper'	0.0182145	10.6439	10.834	0.172774	0.160045
'upper'	0.133031	10.6968	12.1628	0.154218	0.218187
'upper'	0.0656645	15.9563	17.1565	0.107347	0.16329
'upper'	0.0573876	10.5554	11.2496	0.209834	0.214573
'upper'	0.133991	19.5831	23.4399	0.0496563	0.143892
'upper'	0.0472334	13.4061	13.9671	0.152054	0.280896
'upper'	0.206025	10.1124	12.657	0.176974	0.238592
'upper'	-0.0192638	12.5199	12.2909	-0.0274061	0.109557
'upper'	-0.122134	17.1922	15.5135	0.117379	0.242421
'upper'	-0.0194104	9.36144	9.1567	0.106844	0.119898
'upper'	0.163	13.6266	16.0878	0.0804078	0.222235
'upper'	0.128295	27.3968	32.2397	0.0545868	0.0642728
'lower'	-0.169112	12.0194	9.99059	0.149209	0.184934
'lower'	-0.0498699	13.4092	12.7568	0.323744	0.380233
'lower'	0.0299346	14.9191	15.3492	0.288053	0.312392
'lower'	0.0807235	13.4974	15.0912	0.231784	0.285947
'lower'	0.156496	17.8512	20.6084	0.167035	0.162618
'lower'	-0.113674	12.1938	10.7476	0.257129	0.204641
'lower'	-0.00228956	12.1074	12.075	0.087048	0.153118
'lower'	0.0508317	13.1955	14.0093	0.233689	0.295636
'lower'	0.0835308	13.0406	14.1052	0.131081	0.149312
'lower'	0.168063	11.2761	13.1767	0.0329376	0.0469767
'lower'	0.150562	12.0438	13.6433	0.233932	0.293299
'lower'	0.142398	13.9417	16.6416	0.219121	0.217501
'lower'	0.191039	15.7233	19.9446	0.169099	0.141027
'lower'	0.0784562	17.1342	18.6568	0.209546	0.181617
'lower'	0.0414021	18.3702	19.0724	0.185592	0.271327
'lower'	0.143763	15.3527	17.1901	0.287159	0.390193
'lower'	0.180596	13.975	16.0878	0.274564	0.241352
'lower'	0.0846616	13.0593	14.1508	0.198953	0.133998
'lower'	0.123223	10.1668	11.4719	0.188534	0.11255
'lower'	0.0671291	14.2207	15.019	0.266299	0.271806
'lower'	0.113292	13.8735	15.6029	0.182377	0.261168
'lower'	0.191439	14.4297	17.6831	0.149879	0.283685
'lower'	0.0315354	14.1	14.5097	0.155993	0.274651
'lower'	0.14153	15.3836	17.4665	0.206169	0.275814
'lower'	0.0286763	16.3582	16.8193	0.157254	0.258411
'lower'	0.115311	18.7929	20.4485	0.215783	0.291853
'lower'	0.0683021	14.209	15.0764	0.244715	0.349609
'lower'	0.101519	14.3734	15.7925	0.167864	0.141014
'lower'	0.0155277	14.582	14.8353	0.111309	0.196871
'lower'	0.0261821	14.565	14.9199	0.152488	0.146707
'lower'	0.109444	16.664	18.4539	0.206324	0.292627
'lower'	0.0488702	16.4999	17.2502	0.198254	0.178477
'lower'	0.128977	12.0113	13.8802	0.164354	0.130781
'lower'	0.00395267	19.0924	19.1491	0.0674612	0.0720961
'lower'	0.0884987	16.1269	17.5138	0.0722431	0.0272038
'upper'	0.402635	15.478	22.9221	0.105252	0.136357
'upper'	0.260099	18.2398	25.4307	0.166166	0.156222
'upper'	-0.15911	27.9218	22.6619	0.231981	0.342487
'upper'	0.329616	7.78805	11.5855	0.260606	0.167226
'upper'	-0.0570986	14.8925	13.886	0.170397	0.195368
'upper'	0.370169	9.1419	14.5473	0.256779	0.090698
'upper'	0.541335	11.2235	17.2121	0.0711361	0.00526176
'upper'	0.323546	15.2917	20.6507	0.110723	0.147927
'upper'	-0.015455	16.0512	15.8057	0.172103	0.102002
'upper'	0.500268	14.4462	21.0257	0.0494143	0.101663
'upper'	0.199174	12.9789	16.3126	0.198679	0.278688
'upper'	-0.199355	26.1982	19.7556	0.0416109	0.0738931
'upper'	0.146472	16.9548	19.865	0.108979	0.0133335
'upper'	0.075429	18.4313	20.0552	0.243092	0.293409
'upper'	0.514359	15.204	23.0516	0.26212	0.343825
'upper'	0.622313	13.6976	23.6504	0.117344	0.0607879
'upper'	0.0973098	13.7176	15.1693	0.191237	0.0717882
'upper'	0.380497	17.1276	24.7548	0.0652487	0.108352
'upper'	0.750594	14.5135	26.5852	0.0964436	0.121132
'upper'	0.0204521	19.3494	19.8396	0.296523	0.198128
'upper'	0.301114	18.3896	24.6296	0.0258068	0.118144
'upper'	0.333045	14.0694	19.6169	0.128339	0.100753
'upper'	0.147189	16.9371	19.8761	0.214049	0.226211
'upper'	0.255925	16.9781	21.7257	0.110295	0.090822
'upper'	0.0811156	14.7547	16.0337	0.166864	0.241056
'upper'	0.593484	15.919	26.9822	0.130703	-0.0482308
'upper'	0.37807	13.6904	19.2344	0.0367056	0.0546502
'upper'	0.556976	15.7658	24.083	0.0618476	0.0533982
'upper'	0.322731	17.1328	23.4862	0.0979422	0.0479534
'lower'	0.214511	15.0441	19.0557	0.0741016	0.108806
'lower'	0.381333	16.7123	22.814	0.0922064	0.0733349
'lower'	0.548924	16.5082	26.3647	0.117704	0.191923
'lower'	0.557126	18.1896	27.825	0.126735	0.107039
'lower'	0.513847	19.1677	27.9436	0.211041	0.195707
'lower'	0.098533	28.5849	30.536	0.0406585	0.143753
'lower'	0.252648	21.394	25.5735	0.182813	0.257831
'lower'	0.216812	23.6013	27.3635	0.0535972	0.128389
'lower'	0.552288	23.0002	33.9591	0.0294462	0.0105035
				0.0698977	0.236104
				0.120398	0.125393
				0.142004	0.193018
